# Supplementary material for: Quantitative proteomics of cerebrospinal fluid from African Americans and Caucasians reveals shared and divergent changes in Alzheimer’s disease
Source: Mol Neurodegener. 2023 Jul 19;18:48. doi: 10.1186/s13024-023-00638-z (PMC10355042; doi:10.1186/s13024-023-00638-z)
Supplement: Supplementary file 1 — Additional file 1: Supplemental Table 1. Cohort characteristics (Aβ42 levels that reached saturation (1700 pg / mL) were excluded from calculations and analysis). Supplemental Table 2. TMT batch arrangement. Supplemental Table 3. TMT output before adjustments. Supplemental Table 4. Post-regression protein table. Supplemental Table 5. TMT MS anova table. Supplemental Table 6. WGCNA KME table. Supplemental Table 7. Module go terms and P-values. Supplemental Table 8. Cell type marker list. Supplemental Table 9. SRM PEPTIDE coefficients of variation. Supplemental Table 10. SRM ratio abundances pre-regression. Supplemental Table 11. SRM ratio abundances post-regression. Supplemental Table 12. Correlation values between SRM AND TMT-MS. Supplemental Table 13. SRM culled list. Supplemental Table 14. SRM anova table. Supplemental Table 15. ROC-AUC analysis table. [file 13024_2023_638_MOESM1_ESM.xlsx]

## Sheet: Table of Contents
	TABLE OF CONTENTS
Page 1:	Cohort Characteristics
Page 2:	TMT Batch Arrangement
Page 3	TMT Output Before Adjustments
Page 4:	Post-Regression Protein Table
Page 5:	TMT-MS ANOVA Table
Page 6:	WGCNA kME Table
Page 7:	Module GO Terms and p-values
Page 8:	Cell Type Marker List
Page 9:	SRM Peptide Coefficients of Variation
Page 10:	SRM Ratio AbundanceS Pre-Regression
Page 11:	SRM Ratio Abundances Post-Regression
Page 12:	Correlation values between SRM and TMT-MS
Page 13:	SRM Culled Protein List
Page 14:	SRM ANOVA Table
Page 15:	ROC-AUC Analysis Table

## Sheet: 1. Cohort Characteristics
SUPPLEMENTAL TABLE 1: COHORT CHARACTERISTICS (Aβ42 levels that reached saturation (1700 pg / mL) were excluded from calculations and analysis)
Number Cases	GUID	TMT ID	SRM ID	Study	Diagnosis	Age	Sex	Race	Educ	MoCA	APOE	Aβ42	tTau	pTau	tTau/Aβ42	pTau/Aβ42	Cerebrovascular	Diabetes	Dyslipidemia	Hypertension	Outlier
1	37512	b1.131N	S011_P1C02_37512	CRIN	AD	81.1	Female	Black or African American	18	19	e3/e4	498.5	277.1	31.12	0.555868	0.0624273
2	39138	b6.128C	S075_P1C10_39138	CRIN	AD	81	Female	Caucasian or White	16	23	e3/e4	644	680.5	76.64	1.05668	0.119006
3	42719	b12.130N	S147_P2E9_42719	CRIN	AD	73.9	Male	Black or African American	12	8	e4/e4	274.4	247.5	25.44	0.901968	0.0927114
4	44707	b15.129N	S192_P3D5_44707	CRIN	AD	68.9	Male	Caucasian or White	22	17	e3/e4	570.4	540.9	56.91	0.948282	0.0997721
5	44820	b15.132N	S187_P3G4_44820	CRIN	AD	50.9	Male	Black or African American	15	6	e3/e3	372.2	317.1	31.98	0.851961	0.0859215
6	45034	b1.129N	S005_P1E01_45034	CRIN	AD	76.6	Male	Caucasian or White		21	e3/e3	1066	464.8	44.54	0.436023	0.0417824				YES
7	45101	b11.131C	S137_P2C8_45101	CRIN	AD	74.9	Male	Caucasian or White		22	e3/e3	759.6	435.2	51.52	0.572933	0.0678252	YES
8	45128	b13.128C	S160_P3D1_45128	CRIN	AD	74.8	Male	Black or African American	18	19	e4/e4	414.6	308.6	31.34	0.744332	0.0755909				YES
9	45130	b2.128C	S021_P1E03_45130	CRIN	AD	50	Female	Caucasian or White			e3/e4	487.9	972.8	109.5	1.99385	0.224431					YES
10	45573	b3.128C	S037_P1E05_45573	CRIN	AD	72.6	Female	Caucasian or White	12	12	e3/e4	520.8	434.3	42.33	0.833909	0.0812788
11	45739	b13.131C	S161_P3E1_45739	CRIN	AD	75.5	Male	Caucasian or White	16	21	e3/e4	485.9	184.4	17.96	0.379502	0.0369623	YES	YES	YES	YES
12	45831	b12.132N	S149_P2G9_45831	CRIN	AD	75.8	Female	Caucasian or White		17		685.4	319.1	29.71	0.465568	0.043347
13	45918	b12.131C	S155_P2E10_45918	CRIN	AD	72.1	Female	Black or African American	18	18		475.2	195.3	18.51	0.410985	0.038952
14	46008	b11.132C	S140_P2F8_46008	CRIN	AD	68.7	Female	Caucasian or White	20		e3/e4	696.4	940.7	86.69	1.3508	0.124483
15	46040	b3.131N	S038_P1F05_46040	CRIN	AD	84.1	Male	Caucasian or White	20	19	e3/e3	628.8	462.5	52.83	0.735528	0.0840172
16	46076	b4.128C	S047_P1G06_46076	CRIN	AD	60.1	Female	Black or African American	12	20		677.4	199.5	22.21	0.294508	0.0327871			YES	YES
17	46246	b13.132C	S168_P3D2_46246	CRIN	AD	75.2	Female	Black or African American	18	22	e3/e3	674.3	230.3	24.35	0.341539	0.0361115				YES
18	46306	b14.130C	S173_P3A3_46306	CRIN	AD	61	Female	Caucasian or White	18	12	e3/e3	414	150.8	15.27	0.364251	0.0368841				YES
19	46640	b6.127C	S076_P1D10_46640	CRIN	AD	76.1	Male	Black or African American	14	9		368.2	273.3	27.83	0.74226	0.0755839
20	46642	b1.132C	S012_P1D02_46642	CRIN	AD	68.3	Female	Caucasian or White		14	e4/e4	433.6	433.5	40.91	0.999769	0.0943496			YES
21	47135	b14.128N	S177_P3E3_47135	CRIN	AD	74.5	Male	Caucasian or White	16	21	e3/e4	965.3	543.5	65.97	0.563037	0.0683414
22	47232	b6.133N	S077_P1E10_47232	CRIN	AD	49.8	Female	Black or African American	12	15	e3/e3	405.8	403.9	40.19	0.995318	0.0990389
23	47248	b10.129N	S128_P2B7_47248	CRIN	AD	59.4	Female	Caucasian or White	14	20	e4/e4	280.7	333.5	30.38	1.1881	0.108229		YES		YES
24	47251	b16.130C	S204_P3H6_47251	CRIN	AD	65.5	Female	Caucasian or White		17	e2/e3	294.7	256.2	27.05	0.869359	0.0917883
25	43738	b14.127N	S174_P3B3_43738	EHBS	Control	69.9	Female	Black or African American	14	27	e3/e4	1039	147.1	13.06	0.141578	0.0125698	YES	YES			YES
26	44869	b5.128N	S053_P1E07_44869	EHBS	Control	66.1	Male	Black or African American	18	23	e3/e3	1124	136.3	11.51	0.121263	0.0102402
27	45707	b16.128N		EHBS	Control	72.7	Female	Black or African American	18	24	e2/e3	1700	254.8	23.86	0.149882	0.0140353	YES
28	46085	b1.128N	S009_P1A02_46085	EHBS	Control	51.3	Male	Black or African American	16	25	e2/e4	768.5	83.66	8	0.108861	0.0104099		YES			YES
29	48153	b8.127N	S093_P2G2_48153	EHBS	Control	72.4	Female	Caucasian or White	16	30	e2/e3	1387	174.4	15.06	0.125739	0.010858
30	48358	b14.129N	S176_P3D3_48358	EHBS	Control	66.1	Female	Caucasian or White	16	24	e3/e3	1700	197.4	17.56	0.116118	0.0103294
31	48617	b12.127C		EHBS	Control	57.7	Female	Black or African American	13	28	e3/e3	1285	153.2	13.09	0.119222	0.0101868
32	48769	b15.133N		EHBS	Control	75	Female	Caucasian or White	14	26	e3/e3	1700	227.9	19.72	0.134059	0.0116			YES	YES
33	49324	b5.128C	S060_P1D08_49324	EHBS	Control	60.2	Female	Caucasian or White	20	27	e2/e3	1431	164.1	15	0.114675	0.0104822
34	49417	b2.128N	S016_P1H02_49417	EHBS	Control	71.6	Female	Caucasian or White	16	26	e3/e3	1411	177.8	15.41	0.12601	0.0109213
35	49537	b15.128N		EHBS	Control	51	Female	Black or African American	18	25	e2/e4	862.4	105.4	9.97	0.122217	0.0115608
36	49903	b10.131C	S126_P2H6_49903	EHBS	Control	64.9	Male	Caucasian or White	18	27	e3/e3	1084	180.2	15.51	0.166236	0.0143081			YES	YES
37	49941	b6.132C	S074_P1B10_49941	EHBS	Control	69.7	Male	Caucasian or White	16	26	e3/e3	1165	156	13.65	0.133906	0.0117167
38	50259	b14.131N	S182_P3B4_50259	EHBS	Control	50.1	Female	Black or African American	20	28	e3/e4	447.4	80.22	8	0.179303	0.0178811	YES
39	50273	b8.133N	S094_P2H2_50273	EHBS	Control	69	Female	Caucasian or White	20	28	e3/e4	1700	220.9	19.62	0.129941	0.0115412
40	50409	b16.130N	S199_P3C6_50409	EHBS	Control	64.8	Female	Caucasian or White	18	23	e3/e4	823.1	166.1	14.15	0.201798	0.0171911
41	50452	b4.130N	S052_P1D07_50452	EHBS	Control	59.5	Female	Caucasian or White	18	29	e3/e4	920.5	123.8	10.98	0.134492	0.0119283				YES
42	50502	b13.130C	S165_P3A2_50502	EHBS	Control	55.5	Female	Black or African American	13	28	e3/e3	892	105.2	9.58	0.117937	0.0107399		YES
43	50534	b4.128N	S041_P1A06_50534	EHBS	Control	71.5	Female	Caucasian or White	14	25	e3/e4	1595	364.5	35.32	0.228527	0.0221442
44	50619	b5.127C	S056_P1H07_50619	EHBS	Control	64.7	Female	Caucasian or White	12	23	e3/e3	1700	191.3	17.42	0.112529	0.0102471
45	50650	b3.129C	S033_P1A05_50650	EHBS	Control	59.4	Female	Caucasian or White	18	28	e3/e3	1541	308.1	27.24	0.199935	0.0176768
46	51023	b9.129C	S107_P2E4_51023	EHBS	Control	68.4	Female	Black or African American	16	28	e3/e3	1239	236.4	21.54	0.190799	0.017385
47	51123	b9.132C	S114_P2D5_51123	EHBS	Control	50	Female	Caucasian or White	14	26	e3/e3	1410	154	14.36	0.10922	0.0101844
48	51135	b6.129C	S067_P1C09_51135	EHBS	Control	61.9	Female	Caucasian or White	16	24	e3/e4	594.6	104.6	8.34	0.175917	0.0140262				YES
49	51175	b12.128C	S153_P2C10_51175	EHBS	Control	65.5	Female	Caucasian or White	20	24	e3/e3	1442	233.3	21.18	0.161789	0.0146879
50	51224	b16.127C	S200_P3D6_51224	EHBS	Control	66.2	Male	Caucasian or White	18	28	e3/e3	1235	142.2	14.92	0.115142	0.012081
51	51264	b8.128N	S095_P2A3_51264	EHBS	Control	61.2	Female	Caucasian or White	12	31	e3/e3	1700	241.6	21.36	0.142118	0.0125647				YES
52	51319	b8.132C	S096_P2B3_51319	EHBS	Control	68.7	Female	Black or African American	18	20	e3/e3	762.1	116.5	10.26	0.152867	0.0134628
53	51370	b1.130C	S010_P1B02_51370	EHBS	Control	70.4	Female	Caucasian or White	16	26	e2/e3	1353	136.8	13.55	0.101109	0.0100148
54	51431	b7.128C	S082_P2D1_51431	EHBS	Control	69.8	Female	Caucasian or White	14	29	e3/e4	1700	208.2	18.12	0.122471	0.0106588
55	51499	b4.132N	S042_P1B06_51499	EHBS	Control	74.5	Male	Caucasian or White	20	28	e2/e3	832.6	125.4	10.12	0.150613	0.0121547
56	51520	b9.133N		EHBS	Control	53.5	Female	Black or African American	15	23	e3/e3	699.8	113.7	9.14	0.162475	0.0130609	YES
57	51551	b2.130N	S023_P1G03_51551	EHBS	Control	66.4	Female	Caucasian or White	13	24	e2/e3	1423	147.8	13.02	0.103865	0.00914968
58	51559	b4.132C	S045_P1E06_51559	EHBS	Control	64.5	Female	Caucasian or White	18	25	e3/e3	1176	122.4	11.5	0.104082	0.00977891
59	51760	b13.131N	S159_P3C1_51760	EHBS	Control	57.1	Male	Black or African American	13	26	e3/e3	856.5	128.3	11.73	0.149796	0.0136953
60	52055	b10.127C		EHBS	Control	66.8	Female	Black or African American	16	28	e2/e3	997	149.1	15.38	0.149549	0.0154263		YES	YES	YES
61	52131	b3.130N	S034_P1B05_52131	EHBS	Control	75.7	Female	Caucasian or White	13	27	e2/e3	1242	170.1	14.81	0.136957	0.0119243
62	52154	b7.132N	S083_P2E1_52154	EHBS	Control	74.1	Female	Caucasian or White	18	28	e3/e3	1258	180.4	15.42	0.143402	0.0122576
63	52475	b12.128N	S145_P2C9_52475	EHBS	Control	69.5	Male	Caucasian or White	16	27	e3/e3	1700	234.6	19.29	0.138	0.0113471				YES
64	52524	b2.130C		EHBS	Control	62.1	Female	Caucasian or White	20	27	e3/e3	1171	139.8	11.55	0.119385	0.00986337
65	52538	b14.132N	S171_P3G2_52538	EHBS	Control	58.7	Female	Caucasian or White	18	25	e2/e4	1700	194.6	17.49	0.114471	0.0102882
66	52626	b9.131C	S108_P2F4_52626	EHBS	Control	66.6	Female	Caucasian or White	18	26	e3/e3	1700	219.5	23.23	0.129118	0.0136647
67	52791	b11.129C	S132_P2F7_52791	EHBS	Control	64	Female	Black or African American	13	28	e3/e3	501.8	86.27	8	0.171921	0.0159426
68	53030	b15.127N	S184_P3D4_53030	EHBS	Control	56.5	Female	Black or African American	16	29	e3/e3	1518	171.5	16.19	0.112978	0.0106653
69	53612	b1.132N	S002_P1B01_53612	EHBS	Control	52.7	Female	Black or African American	18	28	e3/e4	1240	174.9	16.67	0.141048	0.0134435
70	53618	b4.129N	S043_P1C06_53618	EHBS	Control	70.5	Female	Black or African American	18	26	e3/e3	1004	124	11.5	0.123506	0.0114542
71	53705	b12.129N	S146_P2D9_53705	EHBS	Control	54.5	Female	Caucasian or White	16	23	e2/e3	1459	162.6	13.71	0.111446	0.00939685
72	53729	b5.130C	S054_P1F07_53729	EHBS	Control	72.7	Female	Caucasian or White	18	28	e3/e3	986.2	144.7	14.81	0.146725	0.0150172
73	53731	b11.128N	S139_P2E8_53731	EHBS	Control	70.9	Female	Black or African American	18	27		1479	136.5	12.51	0.0922921	0.00845842
74	53741	b6.129N	S068_P1D09_53741	EHBS	Control	53.6	Female	Caucasian or White	18	26	e3/e3	1532	213.8	18.31	0.139556	0.0119517
75	55244	b3.127N	S035_P1C05_55244	EHBS	Control	64.6	Female	Black or African American	14	24	e3/e4	1158	161.4	14.97	0.139378	0.0129275
76	55286	b7.128N	S084_P2F1_55286	EHBS	Control	56.6	Female	Black or African American	16	26	e3/e3	789.4	94.69	8.38	0.119952	0.0106157
77	55838	b13.132N	S166_P3B2_55838	EHBS	Control	66.7	Female	Caucasian or White	16	23	e3/e4	1177	258.1	24.54	0.219286	0.0208496
78	56007	b11.127N	S133_P2G7_56007	EHBS	Control	64.8	Male	Caucasian or White	16	25	e3/e4	1700	208.8	19.3	0.122824	0.0113529
79	56326	b10.127N	S121_P2C6_56326	EHBS	Control	70.9	Female	Caucasian or White	16	25	e3/e3	1700	307.8	30.74	0.181059	0.0180824
80	56580	b12.127N	S154_P2D10_56580	EHBS	Control	57.3	Male	Caucasian or White	16	26	e3/e3	835	100.9	9.51	0.120838	0.0113892
81	57907	b4.127C	S044_P1D06_57907	EHBS	Control	64.4	Male	Caucasian or White	20	28	e3/e4	1005	133.1	10.98	0.132438	0.0109254				YES
82	58595	b6.130N	S069_P1E09_58595	EHBS	Control	64.9	Male	Black or African American	18	22	e2/e3	600.4	91.22	8	0.151932	0.0133244		YES	YES	YES
83	58815	b11.128C	S135_P2A8_58815	EHBS	Control	61.6	Male	Black or African American	14	25	e3/e3	943.3	145.6	13.16	0.154352	0.013951
84	59913	b2.129C	S017_P1A03_59913	EHBS	Control	75.4	Male	Black or African American	12	22	e3/e3	1570	238.8	23.37	0.152102	0.0148854
85	62211	b2.131N	S018_P1B03_62211	EHBS	Control	57.1	Male	Caucasian or White	16	30	e2/e3	1583	189.3	16.31	0.119583	0.0103032
86	62762	b11.127C		EHBS	Control	57.2	Male	Caucasian or White	18	29	e3/e4	1473	196.5	17.48	0.133401	0.0118669
87	63141	b10.131N	S119_P2A6_63141	EHBS	Control	51.1	Male	Caucasian or White	16	25	e2/e3	1004	111	9.17	0.110558	0.00913347
88	63456	b1.127N	S003_P1C01_63456	EHBS	Control	69.5	Male	Black or African American	18	27	e2/e3	835.3	129.7	12.11	0.155274	0.0144978
89	66352	b5.133N	S061_P1E08_66352	EHBS	Control	77.8	Male	Black or African American	20	28	e3/e3	1498	176.6	15.66	0.117891	0.0104539
90	66827	b8.130C	S101_P2G3_66827	EHBS	Control	72.5	Male	Caucasian or White	16	24	e2/e4	1125	147.8	12.48	0.131378	0.0110933
91	66984	b2.133N	S019_P1C03_66984	EHBS	Control	51.7	Male	Black or African American	13	23	e3/e4	764.7	125.6	10.6	0.164247	0.0138616					YES
92	68545	b9.130C	S110_P2H4_68545	EHBS	Control	57.3	Male	Black or African American	18	27	e3/e3	1368	167.5	17.34	0.122442	0.0126754			YES
93	68620	b3.131C	S030_P1F04_68620	EHBS	Control	51.5	Male	Black or African American	13	20	e3/e3	935.7	120.5	10.99	0.128781	0.0117452			YES	YES
94	70714	b14.129C	S172_P3H2_70714	EHBS	Control	57.4	Male	Black or African American	12	21	e2/e4	1221	142	12.96	0.116298	0.0106143
95	72374	b6.131N	S070_P1F09_72374	EHBS	Control	52.1	Male	Black or African American	13		e2/e3	686.6	101.8	10.21	0.148267	0.0148704
96	73786	b8.129C	S097_P2C3_73786	EHBS	Control	61.6	Male	Caucasian or White	18	29	e2/e3	1700	244.2	20.31	0.143647	0.0119471				YES
97	74682	b15.132C	S185_P3E4_74682	EHBS	Control	64.5	Male	Black or African American	18	26	e3/e3	1180	143.7	12.27	0.12178	0.0103983
98	75351	b1.129C	S004_P1D01_75351	EHBS	Control	72.1	Male	Caucasian or White	14	29	e2/e3	1700	185.6	17.01	0.109176	0.0100059
99	76023	b3.127C	S031_P1G04_76023	EHBS	Control	51.9	Male	Caucasian or White	18	26	e2/e3	869.6	107.5	9.97	0.12362	0.011465
100	76348	b6.127N	S071_P1G09_76348	EHBS	Control	52.1	Male	Caucasian or White	14	28	e3/e3	916.9	102	9.78	0.111244	0.0106664
101	76615	b15.130N	S186_P3F4_76615	EHBS	Control	64.6	Male	Black or African American	16	23	e3/e3	876.8	154	13	0.175639	0.0148266
102	76950	b8.127C	S098_P2D3_76950	EHBS	Control	69.4	Male	Caucasian or White	16	25	e2/e3	954.9	142.6	14.71	0.149335	0.0154048
103	78086	b10.132N	S120_P2B6_78086	EHBS	Control	72.6	Male	Black or African American	18	29	e2/e3	471.7	99.68	8.9	0.211321	0.0188679
104	86092	b13.129C	S167_P3C2_86092	EHBS	Control	51.5	Male	Caucasian or White	16	24	e3/e4	1176	131.1	11.57	0.11148	0.00983843
105	41324	b1.127C	S001_P1A01_41324	MEmory	AD	66.8	Female	Black or African American	13	26	e4/e4	666.9	358.2	33.78	0.537112	0.0506523
106	41483	b7.127N	S081_P2C1_41483	MEmory	Control	77.3	Female	Black or African American	18	28	e3/e3	1700	234.1	18.9	0.137706	0.0111176		YES
107	42541	b2.132N	S014_P1F02_42541	MEmory	AD	58.2	Male	Black or African American	22	19	e3/e4	390.8	207.6	18.01	0.531218	0.046085	YES
108	42570	b8.130N	S103_P2A4_42570	MEmory	Control	78.1	Female	Black or African American	18	22	e2/e3	1700	240.4	19.18	0.141412	0.0112824
109	42947	b15.129C	S183_P3C4_42947	MEmory	Control	82	Female	Caucasian or White	18	24	e3/e3	1700	341.5	25.9	0.200882	0.0152353
110	43820	b16.128C	S197_P3A6_43820	MEmory	Control	60.7	Female	Caucasian or White	18	29	e3/e3	878.4	94.12	8	0.107149	0.00910747
111	44067	b1.130N	S013_P1E02_44067	MEmory	Control	61.1	Female	Black or African American	18	26	e2/e3	983.5	128.3	10.76	0.130452	0.0109405	YES
112	44291	b2.132C	S015_P1G02_44291	MEmory	Control	71.5	Female	Black or African American	16	19	e3/e3	1196	163.8	14.46	0.136957	0.0120903
113	44511	b9.132N	S105_P2C4_44511	MEmory	AD	77	Female	Black or African American	20	26	e3/e3	739	213.9	21.26	0.289445	0.0287686
114	44893	b16.131N	S198_P3B6_44893	MEmory	Control	60.7	Female	Black or African American	14	26	e2/e3	691.8	121.5	10.25	0.175629	0.0148164
115	45238	b14.132C	S175_P3C3_45238	MEmory	Control	62.2	Female	Black or African American	16	21	e3/e3	1700	246.8	25.07	0.145176	0.0147471
116	45487	b14.131C	S170_P3F2_45487	MEmory	AD	75.6	Female	Black or African American	16	8	e4/e4	327.9	478.9	42.26	1.46051	0.128881
117	45861	b4.127N	S040_P1H05_45861	MEmory	Control	66.4	Female	Black or African American	16	26	e2/e3	898.3	125.8	11.27	0.140042	0.0125459
118	46043	b13.127N	S157_P3A1_46043	MEmory	Control	70.3	Female	Caucasian or White	16	23	e3/e3	1700	238.1	18.9	0.140059	0.0111176
119	46103	b12.131N	S144_P2B9_46103	MEmory	Control	70.3	Female	Black or African American	13	28	e3/e3	1045	141.9	12.36	0.135789	0.0118278
120	46233	b13.129N	S158_P3B1_46233	MEmory	Control	61.3	Female	Black or African American	16	28		1608	340.3	29.25	0.211629	0.0181903
121	46390	b4.129C	S051_P1C07_46390	MEmory	Control	55.3	Female	Black or African American	18	28	e2/e4	1075	150.3	13.18	0.139814	0.0122605
122	46931	b3.133N	S029_P1E04_46931	MEmory	Control	71.6	Female	Black or African American	16	25	e3/e3	1239	157.3	14.01	0.126957	0.0113075
123	47147	b10.130N	S118_P2H5_47147	MEmory	Control	60.2	Female	Caucasian or White	16	25	e3/e4	1185	188.1	15.74	0.158734	0.0132827
124	47480	b11.132N	S131_P2E7_47480	MEmory	Control	72.1	Male	Black or African American	16	29	e3/e3	1547	226	19.56	0.146089	0.0126438
125	48786	b9.130N	S113_P2C5_48786	MEmory	Control	72.4	Female	Black or African American	18	27	e3/e4	1700	231.6	19.17	0.136235	0.0112765	YES
126	48937	b12.129C	S152_P2B10_48937	MEmory	Control	65.5	Female	Black or African American	18	25	e3/e3	1700	225.2	19.33	0.132471	0.0113706				YES
127	50313	b6.132N	S066_P1B09_50313	MEmory	Control	66.1	Female	Black or African American	16	26	e3/e3	1277	206.7	18.93	0.161864	0.0148238				YES
128	56968	b5.131N	S055_P1G07_56968	MEmory	Control	78.3	Male	Caucasian or White	18	27	e3/e3	1700	279	24.04	0.164118	0.0141412
129	57339	b2.129N	S020_P1D03_57339	MEmory	Control	63.9	Female	Black or African American	20	27	e3/e3	816.1	125	10.81	0.153168	0.0132459
130	57450	b11.130C	S134_P2H7_57450	MEmory	Control	69.4	Male	Black or African American	14	26	e2/e3	1034	146.2	12.62	0.141393	0.012205					YES
131	57502	b7.131N	S085_P2G1_57502	MEmory	Control	64.6	Female	Black or African American	14	20	e3/e3	937.7	150.6	12.35	0.160606	0.0131705
132	63982	b9.128C	S109_P2G4_63982	MEmory	Control	75.2	Male	Caucasian or White	15	25	e3/e3	1566	234.8	19.28	0.149936	0.0123116
133	69030	b3.132N	S036_P1D05_69030	MEmory	Control	69.7	Male	Black or African American	15	24	e3/e3	1700	285.2	21.76	0.167765	0.0128
134	46282	b8.131C	S102_P2H3_46282	NeuCog	AD	73.4	Female	Caucasian or White	16	22	e4/e4	490.6	383.2	40.13	0.781084	0.0817978				YES
135	46442	b1.133N	S006_P1F01_46442	NeuCog	AD	59.5	Female	Caucasian or White	12	11	e3/e4	652.7	465.3	51.58	0.712885	0.0790256	YES
136	46743	b12.132C	S148_P2F9_46743	NeuCog	AD	76	Male	Caucasian or White	13	19		882.4	278.7	25.14	0.315843	0.0284905
137	47238	b3.128N	S027_P1C04_47238	NeuCog	AD	80.2	Female	Caucasian or White	18	16	e3/e4	750.3	940.5	94.51	1.2535	0.125963
138	47351	b14.128C	S178_P3F3_47351	NeuCog	AD	69.2	Female	Black or African American	12	13		407.1	340.6	34.48	0.836649	0.0846966
139	47368	b11.130N	S141_P2G8_47368	NeuCog	AD	69	Female	Black or African American	12	8	e4/e4	588	225.8	21.27	0.384014	0.0361735
140	47498	b9.127N	S116_P2F5_47498	NeuCog	AD	73	Female	Caucasian or White	15	13	e3/e4	718.2	503.2	52.3	0.70064	0.0728209
141	48024	b3.132C	S039_P1G05_48024	NeuCog	AD	82.7	Male	Black or African American	20	23	e4/e4	630.3	200	19.29	0.317309	0.0306045
142	48222	b12.133N	S156_P2F10_48222	NeuCog	AD	62.5	Male	Black or African American	15	16	e4/e4	303.8	141.6	13.91	0.466096	0.0457867
143	48615	b7.132C	S090_P2D2_48615	NeuCog	AD	69.4	Female	Caucasian or White	14	24	e3/e4	516.1	443.2	43.95	0.858748	0.0851579
144	48746	b8.132N	S092_P2F2_48746	NeuCog	AD	78	Female	Black or African American	12	14		382.9	238.7	25.79	0.6234	0.0673544
145	49087	b7.131C	S091_P2E2_49087	NeuCog	AD	69	Male	Black or African American	12	4		469.2	218.5	19.15	0.465686	0.0408142
146	49419	b1.131C	S007_P1G01_49419	NeuCog	AD	72.4	Female	Black or African American	20	20	e3/e4	764.5	396.9	43.64	0.519163	0.0570831
147	49450	b16.129C	S201_P3E6_49450	NeuCog	AD	75.2	Female	Black or African American	16	13		642.4	1008	102.5	1.56912	0.159558
148	49545	b13.128N	S162_P3F1_49545	NeuCog	AD	66.6	Male	Caucasian or White	16	10	e3/e3	474.5	368	32.28	0.775553	0.0680295
149	51464	b10.132C	S122_P2D6_51464	NeuCog	AD	60.5	Female	Black or African American	18	4	e4/e4	598	327.2	26.04	0.547157	0.0435452
150	52945	b9.127C	S117_P2G5_52945	NeuCog	AD	74.5	Male	Black or African American	14	22	e3/e3	275.8	302.6	28.65	1.09717	0.10388		YES	YES	YES	YES
151	53398	b9.129N	S111_P2A5_53398	NeuCog	AD	66.3	Male	Black or African American	19	9	e2/e3	651.2	256.3	25.52	0.393581	0.0391892
152	53819	b4.131N	S046_P1F06_53819	NeuCog	AD	70.6	Female	Caucasian or White	16	21	e3/e4	655.5	256.6	24.38	0.391457	0.037193
153	54179	b7.130C	S079_P2A1_54179	NeuCog	AD	56	Male	Black or African American	11	4	e3/e4	273.1	205.5	17.8	0.752472	0.0651776			YES
154	54601	b16.129N	S196_P3H5_54601	NeuCog	AD	71.2	Male	Black or African American	12	12	e3/e4	635	313.1	34.38	0.493071	0.0541417
155	54755	b3.129N	S032_P1H04_54755	NeuCog	AD	67.8	Female	Black or African American	18	8	e3/e4	428.8	224.5	21.89	0.523554	0.0510494
156	56582	b13.127C	S163_P3G1_56582	NeuCog	AD	75.1	Female	Caucasian or White	20	20	e3/e3	624.2	544.9	54.51	0.872957	0.0873278
157	57056	b8.131N	S099_P2E3_57056	NeuCog	AD	62.4	Male	Caucasian or White	16	15	e3/e3	413	487	58.31	1.17918	0.141186
158	57251	b11.131N	S138_P2D8_57251	NeuCog	AD	73.5	Female	Black or African American	17	14	e3/e4	752.5	309.7	33.41	0.411561	0.0443987
159	57326	b9.131N	S106_P2D4_57326	NeuCog	AD	49.5	Female	Caucasian or White	13	5	e3/e4	745.6	589.8	61.31	0.791041	0.0822291
160	57498	b11.133N	S142_P2H8_57498	NeuCog	AD	52.3	Male	Black or African American	12	4	e3/e3	448.2	165.5	14.24	0.369255	0.0317715
161	58885	b4.133N	S048_P1H06_58885	NeuCog	AD	70.6	Female	Black or African American	12	18		559.1	288.5	28.94	0.516008	0.0517618
162	59128	b5.130N	S062_P1F08_59128	NeuCog	AD	60.1	Female	Caucasian or White	16	25	e3/e3	772.2	574.5	54.28	0.743978	0.0702927			YES	YES
163	64149	b15.131C	S193_P3E5_64149	NeuCog	AD	73.4	Female	Caucasian or White	14	10	e3/e4	613.9	360.6	37.24	0.587392	0.0606613
164	64402	b2.127C	S025_P1A04_64402	NeuCog	AD	63.3	Female	Caucasian or White	16	12	e3/e3	492.1	299.7	31.81	0.609023	0.0646413					YES
165	66276	b8.128C	S100_P2F3_66276	NeuCog	AD	65.2	Female	Black or African American	18	14		350	257.5	24.03	0.735714	0.0686571			YES
166	66735	b6.130C	S072_P1H09_66735	NeuCog	AD	71.7	Female	Caucasian or White	16	13	e3/e4	262.1	281.5	15.19	1.07402	0.057955
167	67579	b6.128N	S078_P1F10_67579	NeuCog	AD	55.5	Male	Caucasian or White	14	1	e3/e3	513.9	568.3	48.72	1.10586	0.0948044
168	67976	b2.127N	S022_P1F03_67976	NeuCog	AD	72.7	Female	Black or African American	12	9	e3/e4	279.3	402.6	46.03	1.44146	0.164805
169	68342	b4.130C	S049_P1A07_68342	NeuCog	AD	80.1	Female	Black or African American	10	14	e3/e4	622.4	373.2	36.56	0.599614	0.0587404
170	69732	b1.128C	S008_P1H01_69732	NeuCog	AD	70.3	Female	Caucasian or White	20	15	e4/e4	470.7	317.6	34.32	0.67474	0.0729127				YES
171	70529	b7.129N	S086_P2H1_70529	NeuCog	AD	60.6	Female	Caucasian or White	16	1	e3/e4	355.2	207.1	20.19	0.583052	0.0568412
172	71200	b3.130C	S028_P1D04_71200	NeuCog	AD	72.7	Male	Caucasian or White	18	18	e3/e4	394.3	191	20.63	0.484403	0.0523206
173	72191	b14.130N	S180_P3H3_72191	NeuCog	AD	54	Male	Caucasian or White	21	18	e3/e3	498.2	329.3	37.77	0.66098	0.0758129
174	72848	b5.131C	S063_P1G08_72848	NeuCog	AD	82.8	Male	Black or African American	17	14	e3/e4	514.6	271.1	28.09	0.526817	0.0545861					YES
175	73152	b13.130N	S169_P3E2_73152	NeuCog	AD	49.5	Male	Black or African American	12	18		202.6	93.76	9.1	0.462784	0.0449161					YES
176	73518	b7.129C	S080_P2B1_73518	NeuCog	AD	80.2	Female	Black or African American	12	21	e3/e3	608.6	416.9	39.79	0.685015	0.0653796
177	73621	b10.128C	S129_P2C7_73621	NeuCog	AD	82.6	Male	Caucasian or White	18	24	e3/e3	623.7	466.1	48.17	0.747314	0.0772326
178	73808	b5.127N	S064_P1H08_73808	NeuCog	AD	69.3	Female	Black or African American	12	15		734.1	423.4	41.06	0.576761	0.0559324
179	74051	b2.131C	S026_P1B04_74051	NeuCog	AD	57.3	Female	Black or African American	15	7	e3/e4	674.4	431.7	43.01	0.640125	0.0637752
180	74112	b10.129C	S130_P2D7_74112	NeuCog	AD	76.2	Male	Black or African American	18	13	e3/e4	479	166.8	15.19	0.348225	0.0317119
181	76896	b13.133N	S164_P3H1_76896	NeuCog	AD	62.8	Male	Caucasian or White	16	21		534.1	242.3	21.49	0.45366	0.0402359
182	77355	b8.129N	S104_P2B4_77355	NeuCog	AD	70.4	Female	Black or African American	14	15	e4/e4	369.8	471.3	45.9	1.27447	0.124121					YES
183	77501	b15.131N	S194_P3F5_77501	NeuCog	AD	57.4	Female	Caucasian or White	16	7	e3/e4	482.1	395.6	36.17	0.820577	0.0750259					YES
184	77792	b7.127C	S087_P2A2_77792	NeuCog	AD	73.8	Female	Black or African American	19	23	e3/e4	579.3	471.9	52.72	0.814604	0.0910064			YES	YES	YES
185	78317	b5.132C	S057_P1A08_78317	NeuCog	AD	71.5	Male	Caucasian or White	14	19	e3/e4	478.8	244.1	25.41	0.509816	0.0530702
186	79243	b10.128N	S123_P2E6_79243	NeuCog	AD	68.3	Female	Black or African American	12	14		439	224.9	23.7	0.512301	0.0539863
187	80265	b5.129C	S058_P1B08_80265	NeuCog	AD	75.4	Female	Caucasian or White	16	18		471.7	335.1	37.8	0.710409	0.0801357
188	80287	b10.133N	S124_P2F6_80287	NeuCog	AD	56	Male	Caucasian or White	18	22		612	497.5	53.22	0.812908	0.0869608
189	82876	b11.129N	S143_P2A9_82876	NeuCog	AD	80.5	Female	Black or African American	16	20	e3/e3	358.9	254	23.54	0.707718	0.0655893
190	83314	b16.127N	S202_P3F6_83314	NeuCog	AD	77	Female	Caucasian or White	20	22	e3/e3	508.4	465	33.94	0.914634	0.0667585			YES
191	83366	b4.131C	S050_P1B07_83366	NeuCog	AD	79.4	Female	Caucasian or White	12	20	e3/e3	447.2	192.5	19.6	0.430456	0.0438283
192	83459	b6.131C	S073_P1A10_83459	NeuCog	AD	59.5	Female	Black or African American	14	10	e3/e4	498	333.7	32.5	0.67008	0.065261		YES	YES	YES
193	83798	b14.127C	S181_P3A4_83798	NeuCog	AD	58.8	Female	Black or African American	16	16	e3/e4	424.6	230.6	21.15	0.543099	0.0498116
194	84217	b12.130C	S150_P2H9_84217	NeuCog	AD	52.6	Male	Black or African American	20	22	e3/e3	454.4	289.5	26.69	0.637104	0.0587368
195	84355	b5.129N	S065_P1A09_84355	NeuCog	AD	76	Male	Black or African American	20	20		564.5	315.6	30.98	0.559079	0.0548804
196	84561	b5.132N	S059_P1C08_84561	NeuCog	AD	50.1	Female	Black or African American	14	7	e3/e4	308	215.2	20.51	0.698701	0.0665909
197	85026	b9.128N	S112_P2B5_85026	NeuCog	AD	63.1	Female	Black or African American	12	16	e4/e4	200	209	20.3	1.045	0.1015
198	85961	b15.127C	S195_P3G5_85961	NeuCog	AD	67	Female	Caucasian or White	14	17	e3/e4	540.8	382.5	39.76	0.707286	0.0735207		YES	YES	YES
199	86582	b10.130C	S125_P2G6_86582	NeuCog	AD	58.2	Male	Caucasian or White	18	9	e3/e3	598.3	471.6	51.68	0.788233	0.0863781
200	86780	b15.128C	S188_P3H4_86780	NeuCog	AD	63.6	Male	Black or African American	16	20		515.3	356.3	40.27	0.691442	0.0781487					YES
201	86840	b7.133N	S088_P2B2_86840	NeuCog	AD	52.1	Male	Caucasian or White	14	12	e3/e3	436.5	522.8	66.65	1.19771	0.152692
202	87070	b7.130N	S089_P2C2_87070	NeuCog	AD	77	Female	Caucasian or White	22	13	e3/e3	273.5	155.9	14.33	0.570018	0.0523949					YES
203	87124	b15.130C	S189_P3A5_87124	NeuCog	AD	64	Female	Black or African American	20	7	e3/e4	383.6	294.7	33.76	0.768248	0.0880083
Empty Channel		b14.133N																			YES

## Sheet: 2. TMT Batch Arrangement
SUPPLEMENTAL TABLE 2 : TMT BATCH ARRANGEMENT
	Batch 1	Batch 2	Batch 3	Batch 4	Batch 5	Batch 6	Batch 7	Batch 8	Batch 9	Batch 10	Batch 11	Batch 12	Batch 13	Batch 14	Batch 15	Batch 16
Plex
126	GIS	GIS	GIS	GIS	GIS	GIS	GIS	GIS	GIS	GIS	GIS	GIS	GIS	GIS	GIS	GIS
127N	63456	67976	55244	45861	73808	76348	41483	48153	47498	56326	56007	56580	46043	43738	53030	83314
127C	41324	64402	76023	57907	50619	46640	77792	76950	52945	52055	62762	48617	56582	83798	85961	51224
128N	46085	49417	47238	50534	44869	67579	55286	51264	85026	79243	53731	52475	49545	47135	49537	45707
128C	69732	45130	45573	46076	49324	39138	51431	66276	63982	73621	58815	51175	45128	47351	86780	43820
129N	45034	57339	54755	53618	84355	53741	70529	77355	53398	47248	82876	53705	46233	48358	44707	54601
129C	75351	59913	50650	46390	80265	51135	73518	73786	51023	74112	52791	48937	86092	70714	42947	49450
130N	44067	51551	52131	50452	59128	58595	87070	42570	48786	47147	47368	42719	73152	72191	76615	50409
130C	51370	52524	71200	68342	53729	66735	54179	66827	68545	86582	57450	84217	50502	46306	87124	47251
131N	37512	62211	46040	53819	56968	72374	57502	57056	57326	63141	57251	46103	51760	50259	77501	44893
131C	49419	74051	68620	83366	72848	83459	49087	46282	52626	49903	45101	45918	45739	45487	64149	GIS
132N	53612	42541	69030	51499	84561	50313	52154	48746	44511	78086	47480	45831	55838	52538	44820	GIS
132C	46642	44291	48024	51559	78317	49941	48615	51319	51123	51464	46008	46743	46246	45238	74682	GIS
133N	46442	66984	46931	58885	66352	47232	86840	50273	51520	80287	57498	48222	76896	48615	48769	GIS
133C	Low	Low	Low	Low	Low	Low	Low	Low	Low	Low	Low	Low	Low	Low	Low	Low
134N	High	High	High	High	High	High	High	High	High	High	High	High	High	High	High	High

## Sheet: 3. TMT Output No Adjustments
SUPPLEMENTAL TABLE 3: TMT OUTPUT BEFORE ADJUSTMENTS
	b1.126	b1.127N	b1.127C	b1.128N	b1.128C	b1.129N	b1.129C	b1.130N	b1.130C	b1.131N	b1.131C	b1.132N	b1.132C	b1.133N	b1.133C	b1.134N	b10.126	b10.127N	b10.127C	b10.128N	b10.128C	b10.129N	b10.129C	b10.130N	b10.130C	b10.131N	b10.131C	b10.132N	b10.132C	b10.133N	b10.133C	b10.134N	b11.126	b11.127N	b11.127C	b11.128N	b11.128C	b11.129N	b11.129C	b11.130N	b11.130C	b11.131N	b11.131C	b11.132N	b11.132C	b11.133N	b11.133C	b11.134N	b12.126
ALB|P02768	540855	814102	532817	290280	628104	446546	418371	480353	473617	536255	362184	435266	644493	385573	555768	585177	557138	415914	819384	444606	547524	406120	650152	521246	449954	757866	733600	562262	453143	430892	564353	568939	521291	575918	767203	553104	427603	421468	522207	741743	442656	385075	446023	483417	476333	839567	526142	539232	509778
C3|P01024	128678	177726	130163	89531.6	119177	126158	110060	128466	121945	112752	105953	104951	150283	111559	127127	130292	143567	119717	180700	110608	133110	128740	137684	134988	129049	154696	117731	155187	110577	111459	139940	140988	128000	126974	154681	155384	91059.2	104435	145411	143282	139175	128050	121818	128128	107942	125880	124885	128143	131882
FN1|P02751	47747.7	41205.9	42198.5	42738.4	46409.4	85357.1	57776.1	50559.4	52148.2	50684.3	54109	43663.2	46401.4	48010.5	52506.3	46966.9	48704.6	51997.3	34528.4	44621	58817	47109.9	50245.2	45442.6	52609.9	39469.1	42381.3	49856.9	50176.3	56846.1	53138.8	47014.5	49648.7	41023.3	47289.6	46675	55319	63262.6	40680.6	40393.7	49509.7	52300.1	48431.4	47164.3	53475.7	42133.1	54059	49303.3	46002.2
C4B; C4B_2; LOC100293534|P0C0L5	91841.6	86261.5	89397.2	55874	90267.8	101180	98699.4	109414	94166.4	87925.2	94159	82748.8	78868.2	51324.2	95012.6	87100.5	98079.2	87630.5	76582.8	148790	75464.1	119898	114616	94469	104079	88090.4	83952.1	61200.9	90332.3	119436	99606.7	90680.8	104122	91681	79886.2	101894	92611.7	49342.3	78064.3	143193	117193	89187.1	115116	105587	91910.3	70099.1	105292	98372	90747.9
C4A; C4B|P0C0L4	3812.3	2582.4	2009.5	1823.6	2066.8	6390.4	5729	1953.3	5977.9	3779.4	3502.9	3016.8	3129.3	1931.8	4321.8	3875.6	2808.2	5070.8	1308.8	5069.2	1433	2952.9	313.3	3075.2	5097.3	4144.4	1186.7	1340.9	2040.8	3585	3087.2	2583.8	3050.3	3105.7	1483.4	3485.6	4537.1	376	2531	2573.6	2537.7	2828.4	6251.2	5240.8	5015.2	2016.4	3397.8	2928.9	2051.9
A2M|P01023	64617.7	60852.4	64322.4	76217.3	65583.8	75031.7	63146.7	64996.7	66656.7	70018.2	68664.1	66098.9	71227.3	66114.7	71079	65663.3	63937	61851.6	54707.4	57882.4	60785.3	73158.5	59736.3	68411.9	64416.3	55113.7	63160.4	51231.7	57811	70682.2	69118.3	62387.8	65954.5	59442.6	60503.8	63321.7	67466.2	72941.9	64112.7	66228.9	75246.4	73781.7	76919.3	65679	64596.6	50078.6	72177.3	66829.2	66715.9
SPARCL1|Q14515	31226.7	17565.1	32323.5	38109.1	35295.2	39852.9	37055.6	29999.9	44742	31577.8	30031.6	42427.8	22897.8	37834.6	32570.5	32024.2	32256.6	46983.5	17865.8	33058.1	35916.7	42127.5	26779.6	31932.5	37267	30283.8	30028.9	29790.9	37142.9	44350	35671.8	33812.8	31020.7	35592	23166.8	24234.9	37470.3	37323.8	26889.4	19008.6	23305.3	33309.2	33938.4	36466.1	36336.8	21003	32858.6	32369.2	28930.7
TF|P02787	171729	217221	158499	178393	173744	161884	178471	158926	178342	170279	173050	165064	191419	167873	181125	185621	184421	180451	172583	176416	184311	174397	175974	173772	188757	178766	199404	207166	163997	149571	191880	191218	172483	191125	201633	180688	156550	134582	179944	198722	156006	154676	169830	185696	174065	208139	180620	181231	182603
FCGBP|Q9Y6R7	28407.6	36619.3	40621.4	23922.8	21291.3	23060	33117.6	30567.9	11352.1	30020.4	38499.3	29439.7	13150.8	25912.8	25574.9	22501.3	25765.7	12596	24396.4	23607.2	23779.8	22317.3	25633.2	17877.2	14429.3	37803.9	36715	47925.6	33643.7	13732.7	23471.5	20198.7	29360.1	18618.2	15472.2	25083.1	14804.3	36622.9	37754.7	18108.9	29562.7	73042.5	21048.1	44163.1	16747.3	26649.2	26952.3	23523.5	28642.4
CP|P00450	37592.6	42112.1	31201.3	38069	36594.8	31469.4	27332.4	35167.3	37820.4	30160.1	22548.3	35086.2	40753.5	30187	37186.8	39527.4	36882.8	27351.8	48162	35519.2	32116.8	31347.7	39212	36398.3	26852.7	40307.1	39517.4	39338.3	31497.7	26096.7	36679.7	37026.8	37879.2	39529.7	43971.4	50117.1	27194.7	29727	45406.8	31195.4	40135	39139	31214.7	37400	35914.2	38303.1	37734.4	38702.2	34332.1
CHGB|P05060	31941.6	20349.7	39714.3	47354.8	31521.7	39482.1	44278.8	38448.7	38336.3	37191	46311.2	41755.6	21092.6	39851.7	31527.3	34616.1	36020.5	45565	24371.4	43619.2	40332.4	37209.4	32788.4	45361.3	37141.1	34100.4	36026.7	30366.7	41399.8	49933.1	36323.9	39452.7	37011.1	37981	32412.3	32219.8	42995.2	35512.6	30115.3	27701.7	34975.7	49157.2	38104.1	42839.8	33540.1	25198.9	36679	41126.8	40163.7
HSPG2|P98160	16968.2	14732.6	18159.3	18940.1	17172.5	26545.8	20833	19566.3	17361.6	16877.4	18080.9	16361.1	18070.2	15379.8	18445.8	16190.6	14863.3	15113.2	10843.9	16983.1	16742.4	15563.1	14036.6	14501	15384	14081.2	14331.9	13676.2	15738	17868.4	15682.5	14157.6	17579.7	15621	13815.8	17307.5	20453.2	22973	16650	14482.8	15573.5	16595.1	16423.5	16808.1	15377.3	14902.4	18957.3	16838.1	14560.3
CFH|P08603	46515.4	55070.1	44638.5	40615.7	50495.5	56478.2	48862.8	40298.9	42781.4	43980.5	43140.1	38406.6	48648.1	36894.1	49763.3	46230.7	46712.8	45748.3	52560.7	37864	44011.8	50248.1	44738.2	42051.6	43624.1	51932.3	44736.1	50307.3	42581	46077.4	49818.8	45674.9	47891.6	46597.8	55902.9	51673.3	41605.5	45580.7	49013	53164.5	53009.1	44613.3	45078.8	40670.3	44636.8	52807.6	50144.7	47124.7	46626.3
APOB|P04114	11497	7260.4	5618.5	5107	8839.3	14500.1	5560.6	10163.1	9215.1	7482	6627.9	7324.8	12800.7	6202.7	10778.9	9686.1	10398.9	4671.2	11112.6	5648.2	9298.2	5998.8	8684.5	11525.8	5928.1	9915	7185.5	5924.6	5909.3	5383.9	9368.4	8216.9	13287.8	11098.3	10392.1	14938.8	8354	8446.5	16943.8	18962.8	52944.8	10458.1	45386.9	8272.3	9878	9906.2	12608.9	11480.1	10444.4
SERPINA1|P01009	104868	130416	92175.3	82700.7	126908	89771.3	86717.1	91756.2	96748.8	90341.2	69241.3	77730.8	122826	81274.3	112523	106213	108525	82093.5	158246	102625	116094	77736.9	127929	118879	84039.4	124674	124190	106288	81201.7	89062.8	119424	107738	109515	119572	148951	120122	78744.1	90130.6	98976.3	129045	82753.6	96688.5	105258	94626.6	111926	151441	118363	108488	97199.9
FAT2|Q9NYQ8	17708.9	10421.3	22578.5	22846.7	16181.3	19078.8	26494.6	24315	15690.7	21001.3	26559.6	28606.2	10354.6	24033.9	16009.7	17711.5	19510.9	20032.7	11953.3	30682.5	18441.7	15529.8	22063.8	26308.3	18761.2	17009.3	22727.3	16964.9	34167.2	26454.9	18149	19089.4	20432.6	20242.9	17517.6	15902.1	31215.3	23548.8	17636.7	19884.4	20996.8	25450.1	26580.8	23344.2	18927.3	13762.9	18260.8	20230.5	19582.4
SPP1|P10451	8025.8	5563	8500.1	11730	7479.8	9048.8	7861.3	10469.7	7672.8	10971.2	10994	7565.4	9833.3	12384	9193	7846.2	15418.3	14822.9	10586.9	19590.3	17370.8	24276	18128.2	15028.8	21328.3	13385	12250.2	20142.3	21903.3	18210.6	18017.5	15485.8	17643.1	12460.2	13303.1	15302.4	18842.3	24269.8	13783.8	13590.2	13387	19126.3	19236.6	16357.5	23065	14052.3	20010.8	16333.1	15616
LRP1|Q07954	12555.8	10304.3	12484.1	15909.6	12353.8	13124	16005.2	13915.4	13229.2	13360.3	16550.1	16059.3	11454.1	15218	13167.4	12511.8	11881.8	14180.6	10965.7	16227.9	12370.4	14870.7	12509.6	13292.3	13880.7	10781.4	11545	12806	16531.8	14782.6	12502.4	11520.8	13461.9	13136	11059	11603.4	17813.9	14600.9	14304.7	12192.3	11561.6	13436	14687.1	13804.7	13603.3	10914.2	13847.7	13204	14079.6
GSN|P06396	40059.2	37804.2	41642.1	35510.8	44510.6	41095.7	36626.5	37704.8	35481.3	42661.1	38535.1	34855.6	40013.8	36820.1	41217	40486.2	44110.4	49475	40858.4	44496.7	44485.7	47915	48618.7	44975.9	47402	43502.8	45856.7	44102.8	44191.8	50002.3	45304.3	45625.5	47016.4	44529.2	40131.2	51932.7	50379.4	54192.3	48128.3	52661.7	44224.5	44860	52822.9	45686.9	48707.2	54011.8	48058.8	48329.2	38821
RELN|P78509	11637.2	9658.7	14201.9	16601	10534.2	9267.1	17234.8	16007.3	10899.5	10335.1	22645.7	19014.5	7632.7	18857.5	10165.8	11936	11718.2	14604.8	7961.4	23379.5	12045.7	11977.6	11702	14511.6	14338.5	10242.4	13267	10672.8	21180.2	15806.8	9969	11648.8	11991.4	11940.2	9395.3	10531.8	19796.8	13891.3	13089.5	11074.5	11817.1	11530.1	14281.9	14137.6	11752.6	10155.5	10142.6	12047.5	12390.9
CHGA|P10645	19473.9	12030.2	23368.4	21297	20973.4	25560.4	20681.7	19348.2	25047.6	19984.4	21594.6	27188.9	12600.9	24339.9	19986.6	19342	25803.8	42205	14258.6	18772.1	30292.9	24508.9	19611	25288.4	26962	20181.1	19642.8	22629.8	22199.4	32737.7	26343.8	25998.7	25276.3	26625.2	17693	22366.1	26731.9	30283.7	12878.2	12269.9	17875.9	26137.8	22923.2	33072.9	25709.7	10556	25819.2	26400.9	20793.5
ENPP2|Q13822	20357.2	15975.4	19510.7	44452.6	20596.4	14057.1	21681.5	29924.2	24952.5	24199.5	21759.1	25512.7	18694.7	22227.5	20092.7	20430.6	18723.2	14353.6	16896.9	24806.5	12757.6	31122.5	19343	21403.3	17916.2	19482.5	15354.9	23813.3	26006.2	20336.3	18535.1	18583.5	18047.3	14642.4	12613.7	18215.9	20631.8	18876.1	29484.7	15174.3	18464.7	19703.3	16508.5	17235.1	19437.4	19138.1	18091.6	18074.6	18277.5
NRCAM|Q92823	22764.2	14740.8	25074.1	24929.1	21012.9	27830.8	27246	23088	28293.8	26123.3	27367.2	30707.6	18093.3	31619.2	23814.3	23701.8	21918.3	32346.3	14293.5	21654.6	26220.3	22191.5	17004.4	24007.8	26247.2	16707.1	20978.4	19330	23261.6	27892.5	22498.6	21858.4	27199	30487	22551.6	25372.8	32936.5	32497.9	19951.8	14051.8	21676	29354.5	26465.3	30012.3	28422.1	15240.7	28233.5	28279.5	26377.2
CNTN1|Q12860	25242.7	17262.5	29879.3	29495	22257.6	30394.9	32637.4	26936	26747	28432.5	35278.2	31245.7	24628.8	30355.2	26660	25623.8	27100.1	36842	15930.6	32233	29361.9	33890.6	26577.2	34359.7	36894.3	24010.2	28666.8	26308.7	34678	31636.2	28763.5	27186.4	27776.4	27081.6	24630.2	25986	34855.7	35380.1	25877.4	18920	21239.9	27654.1	32929.3	32130.1	27766.2	20930.7	29220.5	28058.5	25014.2
COL6A3|P12111	11684.7	10519.9	11461.9	12774.9	12216.5	15040.4	12064.5	12085.9	11519.3	14082.5	12456.2	11409.5	12865.5	11974.8	12395.4	11749.3	10607.1	11765.7	9065.6	10351.2	10089.8	13188.9	10883.4	12289.5	12459.1	10139.7	10468.5	12924.1	10948.1	12330.2	11467.6	10335.7	12419.6	11110.8	10754	11893.7	13477.5	15183.3	12677.3	11950.4	10184.5	13663.8	13044.6	12261.1	11687.4	11618.7	13092.6	12363.6	11216.9
|P02774	54058.6	71917.5	45081.2	34186.9	60328.3	41525.7	39613.2	58467	48981.6	47537.6	33941.4	43441.4	60417.5	41487.2	52325.9	56010.8	52386	40250.4	66534.4	37655.5	44318.7	41266	60355.2	49685.2	39343.8	60895	60936.9	66797.4	41621.9	29825.7	50061.8	52089.3	50192.9	57054.5	55412.1	54215.5	42217.5	47759.3	57648.6	57379	50968.3	44032.5	45743.6	47047.4	47455.6	62962.6	49288.1	51449.4	48920.6
CHL1|O00533	17945	12251.5	21216.2	18648.4	16855.8	23151.1	19222.8	19014.4	23142.4	22699.2	22614.5	24910.6	14333.3	22823.5	18976.9	19000.2	19715.3	26311.8	11502.1	18944.6	23499.7	20728.4	16840.8	23369.8	23398.9	15629.9	18262.7	17722.6	19446.5	27792.9	20371.6	19966.3	20572.4	25241.8	16583.6	18648.8	25785.9	26814.9	14955.2	10869.6	16401.5	21594.6	19372.6	24654.4	21006.8	12066.2	21359.1	21948.7	20228
C7|P10643	20105.4	18346.6	23512.9	20395.9	24073.4	20473	26892.8	17768.2	13923.2	23471.2	18248.6	16223.2	18676.2	17713.4	21857.3	18404.9	21584.4	16722.7	18489.4	26100.6	19784.1	23117.6	23242.1	17638.4	18083.2	16713.3	20450.7	23090.1	24116	19044.7	23273.3	19585.5	21367.1	18269.9	18880.7	22412	15606.6	24584.1	25605.5	32380.7	19101.5	23113.7	17632.2	27013.7	21563.8	24663.7	23242.5	19629.3	20640.4
NRXN3|Q9Y4C0	13914.2	8732.3	15540.6	16014	13181.4	14598.9	16606.3	15376.5	18274.2	14570.1	18738	20333.7	10640.8	20426.3	13508.7	14303.3	13463.9	20442.9	8429.4	16016	15898.9	14592.8	11243.6	15682.8	17315.9	10498.9	12522.6	12256.5	15684	18022.7	13045	13474.8	16744.9	18749.2	12756.9	15014.7	22603.5	19925	13749	9573.8	13283.2	17403.6	17044.7	18077.4	18336	9880.9	15866.2	17415.4	15016.1
MEGF8|Q7Z7M0	10056.1	7153.9	10443.1	14813.9	8998.8	11090.5	12976.4	10473.4	12888	10545.8	15420.2	15743.5	8689.8	12821.9	10140.3	10021.7	8700.4	13341.6	5501	13082.6	9542.7	10533.2	8314.7	10168.2	10877.9	7682.6	8913.4	7652.5	11727.1	10451.7	8768.9	8422.6	8607.2	9670.3	6962	7428.9	12320.4	7621.3	8128.6	6218.9	6019	10782.4	7524.8	9391.9	8883.6	6044.7	8792.3	8471	9038.6
PLG|P00747	26629.9	37239	25094.9	14733.6	32546.4	22313.2	19315.9	22567.7	24009.8	23220.2	18756.9	18442.2	30230.1	15011.2	25159.4	27971.7	23585.7	17914.5	39037.5	20280.6	22138.4	17836.9	25121.7	21788.8	14749.9	32085.7	28667.8	27595.1	19912.2	14446	22425.4	24503.8	22945.3	24322	26986.8	27605.9	15900	18869.5	28231.5	28942.7	24483.3	17697.2	20492.3	20973.6	19244.4	34822.4	22166	24092	23807.9
|P22105	7856.4	6465.3	7447.1	12228.1	6465	7199	7589	8827.6	8157.5	8432.8	8703.5	9468.2	6751.7	8403.5	7670.2	8019.5	6897.9	5748.3	6299.1	7982.5	6860.6	8516.8	6813.8	8085.5	7286.6	6844.5	6253.2	7460.5	7598.1	8502.9	6608.9	6564.5	6730.3	6140.7	5410	6293.8	8306.8	7833.2	9576.4	6192	6206.2	9363.7	5440.7	6652.8	5388.9	7546.6	6385.5	6495.8	6559.6
CFB|P00751	21857.4	26809.2	23960.4	15069.5	22128.9	20314.9	18581.4	25542.5	19517.5	19126.8	13525.9	20936	19755.1	12846.6	19965.7	21252.7	20052.9	14764.8	33477.3	17214.1	18845.1	13156.1	19359.6	18809.7	11945	21451.3	20995.2	20964.8	17387.8	12074.9	18485.6	19142.4	19161.8	19272.1	25451.4	24946.1	12518.8	15110.6	25441.6	22174.1	21528.9	20889.3	14103.4	12604.5	15066.7	21867.5	17266.3	18287.7	21131.1
NELL2|Q99435	23199.9	15922.8	25200.7	27411.9	22625.5	30665.2	27765.4	26116.1	33711.4	25970.9	28576.8	29212.3	18945.5	29683.1	24477.1	24455.4	19018.1	27766	10503.5	19251.4	22411.6	22737.1	14684.2	20328.5	24168.8	15193.5	17009.5	17557.6	18410.8	23756.1	19920.5	19571.7	19839.3	21580.3	15211.5	18258.5	24850.3	23794.2	14579.5	10670.5	15639	20391.1	19181.7	22730.4	21417.6	10693.6	20857.4	21139.1	21071.2
C5|P01031	20710.9	30191.8	18600.5	8092.2	23668.9	21587.7	13564.4	17059.8	17558.3	15797.1	12116.6	15283.1	25709.4	11626.4	20832.8	21709.7	18095.8	12605.4	25043.2	12475	16399.6	14008.4	20258.5	16564.2	12002.5	24732.9	22018.2	18993.4	12460.9	11393.1	18048.9	18411.9	18682.6	21351	27273.8	25398.6	10649.5	13211.6	21087.1	23931.6	21321.8	14488.1	17196	16301	16214.6	21794.3	18817	19313.4	19472.6
NRXN1|Q9ULB1	12207.8	7657.8	13805.3	14229	11457.7	13361.8	14878	13802.4	15238	13296.7	17374.9	16800.7	9176.3	17767.1	12037.3	12351.8	10730	14929.5	5996.8	13941.1	12621.6	11371.8	9320.9	13043.1	14393.3	8416.1	9954.9	8941.4	13925	15328.2	10366.4	10940.1	13427.4	14156.8	10613.9	11785.6	17809.4	15656.1	11260.3	8497.3	11243.5	13876.6	14439.2	15005.6	14897.2	8480.7	13124.4	13496.2	13043.5
LAMA2|P24043	8881.9	7747.9	9181.3	10863.3	9819	9116.5	8216.2	9127.3	10250.6	9954.7	9957.5	9940	9042.4	9890.7	9764.2	9244.1	9123.9	9274.6	7678	9471.9	8965.7	12662.4	8883.9	8969.6	10448.7	10000.5	8623.7	10865.4	11042.7	9165.1	9573	9296	7954.7	7081.3	7479.9	7695.4	8901.2	9505.9	8422.4	5647.6	7378.9	8848	7718.1	7736.5	7564.8	8260.9	8277.1	7955.2	8450.2
IGHG1|P01857	46021.3	90228.5	45293	32960.4	43756.8	42586.1	43080.8	40402.7	25944.8	42655.2	34821.8	42580.9	38214.6	31018.1	42524.1	44789.3	54182.4	39491.6	86555.9	49788.3	33575.3	30594.2	67535	32859.7	32284.8	50197.9	52720.9	45042.7	46707.6	32492.1	50541.3	52002.9	53863	54892.9	72057.7	73845.6	40018.5	47185.4	83768.2	85974.6	54158	36468.3	45057.3	64224.7	59936	81200.3	50911.5	52080.3	52632.7
F5|P12259	16592.2	13294	13534.2	35930.5	17669.6	10317.8	20880.8	25772.6	23633.7	16924.2	16634.5	18655.7	15716.8	16069.7	14912.3	15876.1	14979.9	11215	12035.3	24126.7	10932.1	21476.8	20032.1	13264.4	15929.4	16734.2	12388.5	20362.8	23069.9	18035.5	13443.2	13759.4	13459.4	10267.4	8579.2	10038.7	15422.7	13691.4	17044.8	13314.9	16789.9	16130.5	14160.6	13454.7	13697.1	12940.5	12071.3	12702.4	14744.7
HPX|P02790	45557.4	55849.2	37924.8	38549	58472.7	44985.4	42545.9	40808.6	49963.3	39114.2	32955.9	36828.4	63870.3	32817.1	47180.4	47163.9	47482	36362.8	68809.9	47601.6	41936.2	43127.1	38864.6	41022.3	34283.6	50431.1	48721	53053.9	36375.2	34709.6	49755.5	48047.7	46963.5	53398.4	51871.9	46005.9	36126	40114.2	59671	57406.4	47328.5	44153.1	44525.7	39525.3	43466.9	54762.5	48812.7	47411.9	44002.1
SERPINA3|P01011	28298.9	31290.6	25683.1	22912.8	28356.7	28686.9	26172.7	24643.7	30462.6	29603.2	21867.8	20834.9	31218.8	23808.2	30159.2	26638.2	25644.8	20240.5	32858.9	23707.2	26047.3	26154.6	31809.3	21618	23154.3	26178.9	24292.6	29397.9	20615.4	21309.4	26369	24155.1	28634.1	26411.7	30710.6	29083.1	19784.4	25235	27850.4	33649.4	26193.5	32618	28180.4	25981.4	28489.8	33739.9	29346.3	26932.7	28819.7
SERPINC1|P01008	32043	46361.2	28592.4	20301	36330.1	28177.8	26182.6	29088	31607.6	31358.1	23848.6	26264.5	36764.7	25033.4	32816.9	33941.3	29949.9	25256.4	47807	28647.6	29331.2	24614.7	34783.1	30025.6	24662.1	33918.9	37143.9	35932.7	25845.1	19859	30748.4	31159.2	31993.7	36078.2	42153.3	37263.9	25745.3	25797.6	36159.9	41431.4	30892.1	26111.7	26876.7	28979.3	30053	52283.1	32638.2	33549.3	29414.1
FBLN1|P23142	19859	16701.9	20363.2	29174.5	19279.2	18554.6	21552.8	25623.3	21816	23965.9	22828.8	22101.1	18600	20444.9	19696	19647.6	18009.6	17259.3	13252.6	18775.2	15446.6	22816.1	16925.5	16010.1	16201.7	16732.6	14383.3	19851.1	21729.7	17988.8	15905.4	16017	16594	14297	12686.1	17141.4	17272.5	17398.5	20585.2	14874.7	14430.9	18193.3	16028.7	15043.5	16991.7	15849.4	16087.2	15994.5	13077.9
NRXN2|Q9P2S2	12382.4	8050.5	14481.3	15165.3	11173.9	11998.1	14814.8	14312.4	14976.7	13189.4	17070.5	16814.6	9503.1	17404.4	11720.8	12586.4	12495.1	18003.9	7506.7	17051.8	14495.3	13718.1	11357.1	15341.8	16100.1	10083.5	12312.5	10774.2	17194.2	16528.8	11941.1	12732.1	13744.6	14280.2	10889.9	12567.4	18598.4	15894.2	12253.6	8684.6	11482.1	14665.5	14809.3	15540	15014.1	8971	12844.1	13880	12685.8
APP|P05067	29831.7	20999.3	29492.2	41006.4	26655.3	30497.8	37709.6	36889.8	36153.1	35971.4	44741.8	37925.9	24875.9	44054	28873.5	30116.3	29812.1	40448.6	14863.6	48354.1	31329.8	37245.3	27620.9	38503.4	44051.1	30352.7	30665.7	29619.6	44331.9	40700.9	28974.3	30013.9	35007.6	35359.2	25938.3	29264.2	58671	45666.9	27862	21839.8	26191.7	31385	39041.9	35042.2	38795.8	21841.9	33159.4	34945.3	33836.1
FGB|P02675	15800.4	23811.1	16550.5	8813.5	14776.1	18389.2	6932.9	16857.6	13344.3	10746.3	8811	6515.6	21986.4	10086.7	17492.9	18214.6	16960.7	12528.7	16905.8	11517.3	15763.8	11554.1	21180.1	21253.9	10518.3	12444.6	23426.1	21481	12118.2	10203.2	18371.2	18796.1	17772.9	17406.7	35511.5	28794.6	11417.9	17142.7	15549.7	18093.3	15573.8	14273.8	22351.1	16420.5	18161.8	20931.6	19542.4	19923.7	16276
ITIH4|Q14624	18160.6	18465.1	16941.1	12273.3	26089.4	17021.8	12325.3	13608.4	17926.3	11912.5	7984.8	9035.6	19813.5	13481.4	16912	17891.4	15517.5	11710.6	22999.3	11522.2	15848.9	13903.2	16697.1	16884.3	9078	20609.1	17210.7	15827.4	10941	10567.6	14667	15584	19222.2	19861.3	27632.8	24366.7	9656.5	13353.5	24377.3	20546.2	23296.6	15351.6	17607.1	16378.5	17052.3	22123.5	18208.2	19426.1	20469.9
SCG2|P13521	14854	8855.3	20180.3	18389	13411.5	19947.6	17040.1	15222.8	21354	19739.1	17198.5	20211.6	11265.8	17734	14402.4	16277.1	11627.9	18291.7	8427.1	10199.8	12889.4	11850	9368.1	14971.5	13092.2	11069.1	10319.9	10635.2	11587	16907.2	11094.3	12624.2	13766	14725.5	10612.5	12657.5	15415.7	13153.1	9350.4	8755.2	11896	15315.5	11979.1	16392.1	12152.9	7215.1	13167.6	15076.5	11092
PTPRS|Q13332	5532.9	4048.2	5759.8	7168.8	5457.7	6627.2	6037.8	5870.5	6652.9	6186.3	6369.2	6647.7	5196.7	7040	5824.7	5777.4	7187.8	8412.1	5049	7604.6	7304.8	7280.1	6415.1	7619.2	8886.5	6158	6470.1	6338.3	7540.1	9015.3	7354	7085	6107.3	6092.1	4799.6	5391.8	6869.2	6938.8	4923.4	3828.9	5305.9	6341	6258.4	6555	6558.9	4431.9	6294.2	6008.3	5905.2
F2|P00734	20548.8	29300.2	20940	12047.1	20567.8	16620.2	17442	21140.7	18366.3	17699.2	13540.8	15126.8	21882.5	14108	19861.8	21383.3	17109.2	12013.7	25402.5	15023.1	19063.9	13304.6	18508.6	17122.4	12661.2	22771.2	18058	18470.7	13970.4	12096.9	16412	18051.5	16879.8	17507.4	24244.9	20368.2	13770.4	15628.6	19944.6	19716.4	17353.4	16753.1	14452.6	15515.8	14366.7	25322.5	16849.9	18410.3	17608.3
TTR|P02766	19309.4	17679.1	17914.7	33019.6	20489.8	13458.1	17642.8	25820.3	22112.2	20488.3	21443.4	18083.7	15902.6	19846.2	18297	17960.7	20908.3	17057.4	20541.3	31322.9	17996.2	31805.5	26049.8	20787	19806.6	30982	18774.9	29293.8	32170.8	25122.3	21127.3	21204.6	25812.6	23537.6	20851.6	27346.9	24831.8	32119.2	37324.5	29921	27699.3	33377.5	28217.2	26761.8	27781.3	32511.7	27272.9	27177.4	22238.2
APOE|P02649	95161	63647	104014	106275	88653.1	105631	113818	87465	89781.8	92253.1	123973	114462	56678.4	114591	96806.5	100856	84006.7	114828	51530.8	87410.9	95340.1	73813.9	80860	108448	98659.9	57878.6	94285.1	64109.1	87865.1	113974	84483.5	85006.6	87681.9	80250.6	69791.5	73015	114830	105153	84948.5	48299.5	79816.5	83476.7	107786	99378.6	86930.7	65225.3	87822	92188	91175.6
CNDP1|Q96KN2	21026.8	17247.3	23007.5	29553.3	21847.2	21013.5	21693.5	25599.6	24758.5	20945.8	27817.8	26694.9	21297.8	39109.3	22083.9	22070.6	21739.9	30032.2	12543	28285.7	26660	30848.3	15476.6	21286.5	20546.7	18582	19302	19598.9	26528	24931	22431.3	21933.3	23799.4	23788.9	19614.8	19936.4	35563.8	17832.3	17475.2	13474.7	20019.8	20778.2	26963.2	23770.7	27702.9	15905.5	24413	24117.1	22919.9
FBN1|P35555	8879.9	8410.4	8095.8	12037.4	8332.1	8522.7	9085.7	10651.5	10057.6	9235.7	9328.1	10738.4	8797.9	8747.4	8660.7	8960.9	7724.9	7324.7	6953.6	8304.7	6260.7	9778.1	7480.9	7461.8	7370.9	7349.2	6553.8	9526.2	9208.3	8315.8	7700	7993.1	6875.4	6212	5730.4	6976.4	7672.9	7441.8	8929.7	7351.4	6148.1	7265.6	6887.6	7049.4	6923.4	7367.9	6797.5	7019.2	8315.9
PAM|P19021	11283.6	7799	14211	12524.8	10388.2	14987.4	9765.5	11669.3	15013.6	13040.4	13845.4	14746	8534.7	12825	10780.3	12514.5	8927.7	11829.2	5913.5	9051.6	10473.3	8621.2	7180.1	10561.4	10397.6	7560.5	8401.4	7948.7	9162.1	12605.7	8579.7	9704.5	10046.3	11467.2	6233	9264.1	11729.5	11047.9	7390.7	6706.3	8449.4	11626.8	9651.3	13095.6	10229.1	5851	9527	11160	9003.6
CLU|P10909	47602.1	38986.9	49576.6	56020.4	45297.8	43903.4	63782.4	49713.6	54437.3	47842.8	57611.8	55186.6	47860.3	55615.9	47748.8	46354.7	43316.5	56895.5	30975.1	48864.7	47153.7	56242.4	41179.2	51601.3	52537.7	41177.8	44965.9	41520.4	52312	50740.7	42517.1	42014.5	51374.8	49050.6	44426.7	50627.9	65609.6	61987.5	52591.9	39814.4	44697.6	48320.7	57251	48455.1	55608.8	45252	50177.9	50306.8	48309.6
C1S|P09871	12420.3	9424.1	10905.5	13024.5	12071	14260.6	14498.9	13501.5	12529.7	12574.7	13557.3	13057.4	12766	12541.8	13214.3	12055.2	13076	13290	11241.2	13854.5	13132.3	15682	12715.8	13224.1	14332.6	11489.8	12768.4	14529	14562	16219.3	14344.4	12615.6	13771.1	12859.1	10683.6	12753.8	13534.7	15221.5	16456.8	14517.3	14096.9	18324.1	13945.8	13954.1	13671.9	12652.6	15108.5	13655.3	13819.5
APLP1|P51693	25270.8	16461.2	26319.1	27883.5	22729	31817.6	29019.6	26049.4	30646.7	28216.6	32422.5	30880.7	22873.2	32484.9	25433.7	26082	25435.6	37082.5	13951.2	26189.2	30616.9	25983.9	20014.7	29233.4	35154.6	20242.9	23277.6	23076.3	27074.9	34274.8	25364.5	25921.9	31790.6	34084	23895.3	28391.4	36713.5	35906.6	22047.3	16597.2	25260.3	33244.8	31386.6	35168.2	37057	17811.4	31385.2	32751.3	31820.7
CNTN2|Q02246	11911.5	8446.5	14576.7	19601.1	11076.7	10472.6	13820.6	13658.8	13778.6	11834.8	16679	14343.6	14787	13739.3	12650.7	12195.5	12458.7	15810.2	8920.7	10587.9	12486.7	18443.8	11101.4	17487.4	16299	12350.5	9921.9	14656.1	15563.4	17452.1	13250.9	12489.4	9457.3	10585.2	7414.1	9419.8	13354.1	12689.1	9225.1	6071.7	8380	9124.5	11799.2	8656.2	9793.7	7267.1	9901.6	9597.4	12359.7
CACNA2D1|P54289	10411.7	7368.6	11551.5	13656.8	9537.5	14378.4	11001.9	10953.2	14542.8	10902.5	13393.1	15559.2	7228.4	12198.7	10949.4	10638.8	11913.3	18848.2	6960	11570.1	14154.5	12577.3	9506.1	13083.6	14500.5	8473.2	11300.2	11105.9	10748.6	16303.2	12461.3	11803.1	11715.9	13652.8	8928.6	10615.3	15791.6	12266.9	8626.6	6518.4	9034.7	11814.8	11475	14701.2	11535.2	6666.5	12417.8	11884.5	10353.4
KNG1|P01042	24503.4	35571.8	21670.1	14988.4	29222.5	23713.4	19811.1	21857.9	23281.5	22346.6	16144.6	19298.3	27743.3	15768.1	22752.3	25025.6	24142.9	17615.7	41449.1	20852.7	21123	19361.6	24494.3	23514.8	18879.5	31419.4	25786.4	26402.1	18460.3	15920.6	22306.7	24659.4	24393.7	23458	30926.9	28746.5	16911	19033	25756.5	33730.1	25295.4	19926.7	19263.4	21431.8	22725.5	31128	22391.6	25157.7	22634.5
ITIH1|P19827	6174.8	8119.4	4694.9	2588.9	8143.9	4099.5	3009.9	4794.5	5897.2	5429	3796.1	4661.9	7750.8	3951.8	6145	6438.5	9493.1	5815.2	20403.2	6374	8050.8	6917.6	8818.1	8366.7	5333.9	15400	11119.5	6794.5	6185.9	5330	9365.8	9718.9	9707.1	9867	15863.3	11712	5596.6	8203.5	9277.3	12190.5	10055.2	7399.9	9690.5	7158.4	7027.8	10113.6	9531.5	9876.9	7683.3
C6|P13671	10077.8	13240.8	10947	6763.1	10965	9803.6	7547.5	10287.8	9266.5	8448.5	6915.1	7965.4	11190.5	7203	9642.4	10392	12136	9262.7	22243.4	7986.4	9825.2	10762.2	15480.4	13233.9	6698.1	14307.7	13733.7	12442.9	12629.1	6672.6	11826.9	12353.2	11005.2	11059.7	14584.2	14340	7767.5	9733.6	13890.4	16550.3	14795.1	10256.9	9287.9	5495.8	9114.2	16011.1	10620.7	11350.1	13925.9
AGT|P01019	18782.2	14415.5	19740.3	18279	17079.9	18489.4	24860.7	19987.4	18906.1	17510.9	21164.3	21570.5	22068.7	24570.3	19405.8	18866.3	14104.4	18096.4	11067.3	18646.9	16842	17590.3	15550.5	15205.8	18104.3	13367	13269.1	13301.7	16346.7	13971.1	14707.9	14068.5	16092.2	14760.8	13370.2	16872.5	24710.8	16659	16902.7	13097.9	13802	15574.3	17270.3	16126.4	15486.5	14918.8	16461.5	16103.5	18717.8
CRTAC1|Q9NQ79	7891.7	5376.1	9104.7	8815.7	8578.2	9415.2	7178.5	7724.4	9401	8627.4	9761	10052.6	6723.1	10232.5	8121.7	8020.1	7497.9	10158.6	5334.4	8233.8	8174.3	7421.2	6727.2	8059.7	9011.2	6790.7	6778	6469.3	8639.1	9029	8058.9	7802.7	8874.7	8505.6	6832	7960.6	9938.2	10578.8	6383.7	6475.8	7584.7	9153.1	8830.6	9988.4	9102	6072.6	9149.8	8814.1	7340.8
FGG|P02679	16233.4	25586.6	17112.5	7500.2	15002.2	19926.4	6223.9	17208.1	12843.5	10521.4	8937.5	5364.9	23597.3	9881.5	17979.4	18809.3	16038.4	11821.5	15754.8	10150.4	15222.3	10046.9	20777.8	21600.6	9534.4	10714	23597.1	20220.8	10632.5	8947.5	18190	18290.2	18541.8	17524.9	38352	32048.8	9953.3	17538	13853.6	17938.7	17520.3	15543.8	23735	16911.3	17766.2	21034.9	19967.7	20758.6	15999.2
IGHG2|P01859	22908.6	31378	23664.8	16364.2	18222.4	24649.2	25853.7	19269.2	7929.1	20942.3	21100.7	27365.8	23807.1	16504.1	22679.1	23949.8	25217.6	17274.8	56870.3	16178.4	18404.6	18310.2	37119.5	21937	13143.1	24839.9	33015.9	19308.2	35391.6	20143.4	24190.2	24698.7	24286.2	25313.3	37402.6	19793.2	15232.7	26105.5	31375.2	28965.8	36709.4	20656.3	26469.4	20604.6	25543.6	38135.6	23580.3	24215.9	23645
NEO1|Q92859	8860.8	5712.6	9262.1	9863.9	8158.5	10023.8	11224.1	9201.8	9439.7	9178.3	10637.9	10917.8	7795.1	12550.8	9156.5	8861.6	8544.7	12723.1	5228.3	10213.8	9950.1	9179.1	7744.4	10387.7	12278.5	6992.8	8331	7671.6	10134.7	10517.9	9035.8	8536.9	6407	6420.1	5465.6	5822.1	8699.6	7246	5305.5	4125.1	5018.2	6704.2	6892.3	7565.6	6805.8	4508.8	6614.8	6393.2	9363.6
SERPIND1|P05546	15801.6	18528.1	15551.1	13723.7	14997.5	14696	13815.2	14778.9	15120	13959	15857.5	14287.1	16140.7	13958.7	15698.5	16656.9	13237.5	10373.5	16310.1	11754.7	13073.2	11209.8	13842.5	12604.1	11421.7	15696.7	12960.8	16528.9	11818.3	12407.8	12793	13593.3	15377.9	16687.4	18164.1	17470.9	13520.4	14374.5	14124.5	17467.9	15305.8	11843.9	12822.3	15571.2	14851.3	17509.5	15248.4	16358.6	14008.6
APOA4|P06727	29578.7	27988.3	21752.3	15492	33556.1	31838.6	36100.9	29483.6	28676.5	27544.8	37517	19036.8	34668.9	20510.9	32051.5	32731.7	30413.8	30471.2	45463.2	25399.4	33869.5	22585.1	23703.5	23995	27360	32734.8	35119.6	31239.7	19800.6	24996.1	32100	33263.5	26698.8	34027.6	30971.8	22791	23284.3	24914.1	23165.1	33352.8	25145.2	19719.6	27573	19328.6	26539.2	28783.5	28044.6	29580.3	26872
ITIH2|P19823	15133.4	18158.5	10261.9	5394.1	21996.4	10947.3	7435.2	12421.5	13294.3	13957.2	11947.2	10184.2	19112.7	9348	15113.2	15809	15521.1	10540.8	31827.4	12185.9	15552.2	12633.4	12969.5	14951.5	9970.3	24686.3	17239	12676.4	11010.5	11179.6	15869.1	16776	14275.2	14776.5	21281.7	17664.2	8268.7	12720.1	14124.3	19451.8	11255.8	9580.6	14927	10258.6	10722.8	14347.1	14548.9	15097.3	15343.9
EFEMP1|Q12805	14805.4	10305.9	14754	17103.5	14869.6	14393.7	16044.5	14016.6	18383.1	16018.8	14713	17208.9	12890.6	15104.4	15521.3	14857.5	15752.4	16968.8	13480.5	17255.6	16467.4	20618.6	15075.9	16048.6	16590	16152.8	14652.9	15479.4	17362.1	19757.2	16183.4	15800.8	18139.1	15599.9	15350.7	18647.6	18205.7	19641.7	17225.6	14733.1	15869.5	19331.2	20273.4	19421.1	19680.5	15265.1	18422.3	18191.7	16560.1
CLSTN1|O94985	19380.7	11907.2	19843.4	23813.3	19219.5	21168.3	21623.5	21864.3	24288	22774.5	25742.6	22659.9	13531.1	24813.4	19638.2	19486	22188.1	24060.7	11945.8	28670.7	23416.6	27115.2	17520.1	25465.7	26659.9	18069.6	18576.8	18992.3	29441.8	31267.5	22432.1	21715.4	21097.2	21727.3	15168.5	19038.3	25879.2	25199	16909.9	15139.8	19451.5	25666.9	22658.3	23284	24216.7	12858.3	21557.5	21489.7	24049
DKK3|Q9UBP4	12866	9745.5	15102.2	14479.8	12546.5	14794.4	15750.2	12805.5	15791.5	14457.8	18002.8	15340.3	11403.3	16545	13599.7	13006	16692	21827.5	10741.2	16362.3	19155.3	19152.1	16981.6	16834.5	17963.5	13080.5	15198.1	14594	17110.5	19367	17215.7	16374.7	16010.9	15801.8	12501.8	13237.5	18610.2	17787.7	13952.4	10995.7	13514.5	16641.2	16898.8	19276.3	18806.7	11368.3	16752.1	16409.9	17272.3
SEMA7A|O75326	10012.2	7284.1	12071.8	12680.2	8638	7566.4	12824.9	12135	11306.4	9539.2	15541.2	13696.3	9416.6	17162.5	9902.5	10114.9	9309.8	15963.9	5339.6	16756.1	10547.8	13304.7	7939.9	11237	13308.7	6905	9467.7	8843.5	15390	10197	9227.3	9002.5	9895.2	10158.1	7764.1	10091.3	15104.3	10417.8	11532.3	6970.1	6652.9	10933.4	11135.5	9508.6	13176.5	7251.6	9754	10187.7	10988.2
AFM|P43652	23984.3	36463.6	24074.8	9831.6	33435.4	16954.3	16756.6	21125.3	24398.2	19908.6	16241.6	16284.4	34573.8	13661.9	23492.1	25488.4	20799.7	13235.9	33361.4	14905.2	19801.1	13241.7	26398.4	18319.6	11976.1	27363.1	21519.8	18919.1	14888.6	14960.7	20833.5	22101.5	24625.8	25510.7	36496.1	32003.5	16181.1	19105.2	29870.3	35091.3	23600.5	17050.1	20250.5	20264.3	19727.1	33114.9	24933.7	25890.1	26209
HP|P00738	32539.1	25823.4	16433	57702.1	17069.9	12761.5	7879.5	26131	14036.6	7673.1	9207.6	16226.6	36605.5	21861.6	32819	28477.9	29265.9	20812.7	46911.7	7287.9	69071.3	25273	4562.3	18375.2	13477.9	27077.3	12984.6	48690.1	17663	12341.9	30840.4	26316.2	37057.8	58674.4	20706	38111.9	22782.1	28978.5	36625.7	23734.6	39362.5	18409.2	28902.2	24017.1	15597.6	22809.4	37732.6	32214.8	30918.8
A1BG|P04217	9982.4	11053.1	9238	8251.6	14119.5	7986.3	7203.5	9445.9	10243.9	10018.3	7953.1	9588.1	11787.7	7940.9	10023.3	10297.5	11416.5	9358.5	20843.2	10863.6	10720.2	7024.3	13382	9189.6	7899.9	12217.1	12833	12519.8	9665.3	7166.7	11090.4	11259.2	13926.4	13462.3	15969	16448.7	9097.5	10766	13843.4	17593.9	12956.9	11989.9	11637.3	13331.1	13685.7	16456	13602.1	14087	14403
KRT1|P04264	10565.2	3285.2	5725.4	21994.7	8472.4	2388.2	2585	18754.6	11952.6	4380	5060	3252.3	3416.1	9759.4	3601.7	6467.8	10135.4	4192.8	8864	4648	9794.6	4951.3	13497	8857.6	16503.5	6688	10619.9	9813.3	6011.3	4566.1	9188	48522.7	8088.7	3683.3	5890.6	5083.6	23382.9	3967.2	2266.5	6129.6	5692.5	11061.8	7087.4	2161.6	6967.6	4346.6	6199.5	4300.4	8453.5
C1R|P00736	16727.6	12475.1	15157.6	17766.3	16018.4	19326.7	21749.6	18497.4	15968.3	16896.1	17289.7	17242.4	17226	16350.9	17763	16188.6	13533.4	14384.7	11872.6	12619.1	14499.4	15279.1	13182.3	13433.9	13606.6	11073.4	12018.6	13733.9	14154.5	16089.7	14060.3	12742.4	14830.6	12045.3	11483.7	13811	14496.6	15455.4	18627.4	16826.3	14454.1	21289.4	13813.2	14178.5	13018.2	12553.9	15478.1	14185.4	13940.6
APOA1|P02647	55920.5	83411.9	56769.7	24097.3	66745.1	43935.3	40247.4	46381.6	51258.3	51881.3	37136.4	38296.6	73264.2	38409.8	52066.7	61027.1	61494.3	43334.8	114575	43015.1	53141.1	42419.4	69977.9	59980.4	38738.3	95001.6	84273.8	59951.7	40920.7	40265.4	57248.6	63517.5	60986.7	69979	83030.7	95636.9	34970.4	38035.2	58761.2	97249.6	66057.1	38691.3	54626.3	52509	54800.8	90481.5	56861.4	63602.4	58349.2
VGF|O15240	13281.9	7560.6	19402.6	16051.2	11726.4	19748.8	15333.8	13430.1	22574.3	19712.1	16137.6	17423.2	8071.3	15293.5	12225.2	14724.3	15303.7	29881.1	8752.7	11318.9	16485.4	13786.5	8477.1	18495.3	16383.8	12641	12762.7	11573	11549	23681.6	13843.7	16165.4	21023.8	25706.6	13784.8	18193.7	20460.7	19438.3	9844.7	10232.5	17101.4	21535.1	15707.1	28742.2	15531.1	6488	19202.3	23751.6	18227.2
SERPING1|P05155	19970.6	21236.7	19967.5	17627	21993.7	20208.5	19325.5	19784.3	19494.1	18774	21054.4	19268	20551.3	19445.5	20762	20338.6	19803.2	18861.5	15191.4	19924.4	19433.5	21227.2	20096.6	19878.5	18694.8	20447.9	20619.5	21459.6	19449.1	20877.4	20644.4	19565.1	18738.6	18462.1	18396.5	19968.2	15588.1	18075.6	19629	21613.4	18881.4	20309.4	17816.7	19271.7	19942.5	21699.6	19108.7	18528.3	19316.3
IGHA1|P01876	18491.9	44757.3	19761	5887.6	18489.4	24940.2	27921.7	10603.6	8470.3	9194.9	10975.3	14381.2	9220.7	12520.5	17671	18095.8	19499.5	12652.3	30289	12350	7016.2	20973.2	12963.1	5451.8	6755.6	25182.2	18379.1	18994.5	12630.8	13230.2	18656.8	18352.7	17678.3	14318	18005	33542.1	13947.4	13985	29044.6	42196.6	20409	5451.6	18637.4	15939	15127.3	42954.1	16958.3	16507.7	19064.8
CST3|P01034	20298.8	11997.8	19146.9	23986.4	18485.7	24984.5	28853.6	17646.7	23363.9	22364.1	24972.9	26007.9	17968.3	23354.3	21503.8	21079.6	34342.7	47493.1	22398.6	31030.5	40301.7	42312.5	32242.2	41907.1	48812.4	33177.3	35061.9	37397.4	36079.9	47897.6	37500.9	35882.4	32527.1	37537.1	27958.6	26704.9	41883.9	36193	27746.9	19567.9	24553	36388.1	34043	46307.3	42145.9	23249.8	33596.7	33959.4	35503.2
PTPRZ1|P23471	13742.1	8378.6	13249.7	17273.2	12285.8	13963.9	18314.5	14354.9	16358.1	15732.1	17719	17634.7	13949.2	18705.9	14064.7	13559.6	13314.9	18530.1	7455.6	16601.6	14907.4	17473.4	11887	16332.8	17669.6	11379.6	12396.8	12591.2	15708.4	18048.1	13476.6	13234.1	13672.3	13715.9	10658.7	10895.3	18309.7	17152.8	12404.5	9518.4	10551.2	14549.7	16484.9	13781.8	15493.1	9276.5	13873.7	13946.5	12239.4
C2|P06681	10300.7	11721	8790.3	8149.1	11242	10549.9	8556.1	12295.2	9002.1	8686.3	8663.4	9558.1	10092.2	9739	10320.4	10111.3	12303.7	9645.9	15292.8	11822.3	11748.3	9903.7	8057.3	11823.2	10162.8	13639	12042.9	12507.1	9821.7	10964	12329	11865.6	11683.1	11675.9	12916.2	14645.5	8528.3	9243.8	16621.4	15383	12079.3	12816.7	10056.9	10542.1	9480.2	13657.7	12033.6	11660	11848
PTPRF|P10586	3153.9	2086.1	3368.8	3402.7	3150.3	3715.3	3557.2	3060.1	3808.9	3563	3515.5	3467.2	2893	4094.9	3312.5	3228.5	2690.3	3325.4	2223.2	2648.3	2901.8	2783.3	2857.8	2922.1	3401	2480.3	2586.7	2502.4	2830.2	3268.7	2921.5	2787.1	3832.3	3806.9	3198.2	3454.8	4230.2	4022.5	3172.9	2561.2	2983.6	3916.2	3752.8	3943.6	4030.7	2758.1	3856.1	3714.7	3066.9
NCAM2|O15394	9969.7	6158.5	9072.4	12372.8	8729.5	13514.4	11921.6	10636	10554.4	10459.3	12409.1	11761.3	10750.1	12223.7	10683	10092.6	8691.8	12462.3	5586.5	9610.2	10664.8	10760.4	8303.1	10963.1	12697.5	6861.7	9196.1	7827.1	8954	10347.8	9568.9	9070.4	12288.7	13337.9	10961.3	11426.1	15334.1	13659	10246.3	7275	8959.6	14149.5	14826.3	12333	13940.6	8034.4	13394.9	12611.9	9921.1
NCAM1|P13591	15271.8	10374.3	16711.4	19174.8	15475.5	20839	18558.2	14121.5	18822.4	16773.2	18627.3	18032.5	14262.4	19941.9	16380.7	15819.3	25191.7	33758.8	14940.2	26272.5	28637.9	29372.2	22227.7	31426.4	33661.4	19582	23570.5	22520.2	25572.7	31458.2	26349.3	25381	23188.3	23637.7	19741.7	19837.2	27627.5	27004.9	18733.8	14546.1	18564.8	25986.4	25898	25170	25320.8	16958.2	24381.3	23904.8	26905.3
SORL1|Q92673	4664.8	3930.1	4643.4	7123.6	4231.3	4221.7	5807.4	6588	5076.6	5512.9	5072.4	5644.7	5625.9	6641.5	5226.8	4707.3	4784.4	5933.1	2954.7	7432.3	6134.7	5623.6	6396.8	5133.8	5878.3	4146.2	5490.3	4820.6	5455.6	5519.6	5011.4	4512.8	5586.6	6026	3899.2	4964.8	8801.7	6573.5	5572	3218.2	4806.8	3863.8	5979.7	5819.5	5993.2	3611.4	6113.4	5757.1	5493.5
SCG3|Q8WXD2	19141.3	11969.7	18743.6	23613.9	16249.1	22544.8	20546	19402.9	26245.3	22438.4	24667.1	23171.6	14437.5	24945.6	18940.1	19144	17229.9	24282.8	11185	16168.6	21825.7	14919.9	13055.7	19423.8	24228.7	16635.7	13922	15458.3	18168.7	26687.5	16924.8	17332.6	16317.1	17215.4	12307.6	14779.6	21865.7	22688.7	11001.1	9066.9	14164.9	15039.1	18147.4	19177.8	18477	8776.4	15867.8	16673.7	14838.4
FGA|P02671	25070.6	36436	25175.6	11529.2	22993.2	29962.2	10173.5	25298.4	19549.2	15952.7	12380.3	8542.9	34126.8	14574.8	26795.8	28280.1	31176.9	21388.8	31947.6	17330.2	28339.5	18280.2	37373.4	41070.4	17538.7	20731	43775.2	36766.3	19026.1	15372.8	33500.3	34566.5	28061	26514.2	64166.8	48422.2	13237.7	25099.8	21272.2	27056.6	22664.5	21223.9	37161.5	24814.2	27169.8	30336.7	30048.9	31815.9	26514.2
PTPRD|P23468	5356.7	3336	5479.3	5760.1	5592.1	6519.4	5713.3	5004.3	6326.5	6040.7	6262.2	6182.9	5521.9	7881	5898	5715.7	5686.4	7179.1	4088.8	5810.2	6174.6	6027.2	5054.4	6477.7	7658.4	4791.1	5139.9	4927.4	6128.7	7061.1	6118.6	5758.5	5173.3	4977.3	4487.1	4321.2	5664.2	6280.2	4013.3	3165.1	4387.9	5625.7	5440.3	4806.2	6512.4	3797.9	5576.3	5318.9	5170.2
VWF|P04275	3463.6	2530.7	3152.9	3286.3	3241.6	4782.2	3720.6	3073.6	4517.8	4063.3	4045.5	3650.2	2982	2818.3	3774.8	3323.5	3154.7	3172.2	2248.3	3821.7	4850.3	2773.4	2980.6	3042.2	2930.4	3028.3	3068.2	3116.4	4217.9	2940.5	3354.3	2936.6	2657.1	2955.8	1932.7	2758.5	2790.2	3893.5	2515.5	2004.2	2915.9	2931.9	2379.7	3019.9	2116.2	1653.7	2912.5	2567.2	3165.7
COL6A1|P12109	8592.9	7100.7	10406.8	10977.5	7728.9	8235.6	11404.5	9395.2	9093.2	8119.9	13667.4	11091	8509.9	11565.8	8572.1	8920.9	9366.4	11301.4	5362.7	15826.9	10724.4	12557.2	9743	11836.4	13008.1	7304.5	9185.5	8953	14309.9	10176.5	9108.6	9379.9	8982.8	9246.9	5971.3	8455.1	12669.9	11362.1	9898.6	7105.5	7741.5	10987.4	9239.4	10909.4	8455.1	6909.3	8755.3	9138.7	9087
KLK6|Q92876	13614.2	9460.6	14851.4	19255.6	12371.3	14869	14981.1	17740.8	15205.2	16049.3	17777.6	16814.9	15840.7	19819.6	15015.5	14427.6	15826.5	19582	11160.4	16967.7	13413.7	20176.3	14955.8	16665.8	20482.9	14083.9	13028.9	16237	18562.3	17499.3	17155.2	15954	18830.4	17153.6	14351.6	19340.1	20059.7	20594	17234.9	12094.7	15167.4	19672.9	21958.8	20078.2	21190.7	13664.8	20569.2	20003.7	16773.9
NFASC|O94856	11402.8	7445.9	12325.8	12810.2	11325.3	12193.8	13660.1	11012.5	13632.1	11999.1	14158.4	14722	11216.3	16119.5	11785.9	11525.7	7985.7	12138.9	4596	9392.9	9374.3	9619.9	6878.3	9167.8	10837.2	6690.4	8038.8	7328.8	9859.6	10133.2	8250.8	8717.5	9975.7	10579.4	7878.1	9176.8	12741.4	11968	8729.8	6004.2	7740.2	10651.1	10275	10486.7	10692.4	6802.2	10129.6	10021.1	10570.2
ECM1|Q16610	7993.4	8222.8	9655.2	9074.2	8711.3	9770.7	7505.3	8088	9130	8693.3	9325.6	10087.5	7736.3	8201.3	8120.2	7954.9	9519.9	12697	7732	9188	11788.6	10615.7	8590.1	7368.1	10171.2	9193.1	8725.9	9556.2	9743.3	10829.5	9704.6	9313.3	9105.2	9680.9	9538.6	9660.2	10163.1	9749.5	9261.7	8104.9	8530.5	9336.6	8470.5	10484.5	8822.2	7834.9	9090.3	9295.3	9324.8
MAN2A2|P49641	4647.7	3048.4	6031.2	4506.8	5155	5135.3	5299.4	4899.2	5683.1	5756.5	5426.6	5431.9	3397.5	6204.4	4387.9	4479	5267.4	6612.4	3796.9	5539.2	5626.3	5319.2	5139	5785.4	5939.9	4409.1	5225	5062.5	6169.3	5273.8	5019.6	5219	6450	6712.3	5658.8	5313.2	6888.9	8287.9	5335.6	4302.1	5646.7	7272.9	6226	7423.8	7378.9	4274.5	6080.3	6362.7	6647.4
COL1A1|P02452	8596.7	7156.9	7305.5	9006.5	7474.9	9252	9210.3	8007.1	8942.9	9388.4	8320	9176.3	9150.3	8312.1	8919	8617.7	14311.6	15469.6	13397.1	12832.8	12081.2	15412.1	14255	15284.1	14904.1	13833.5	11128.3	19606.2	14521.3	18805.2	15156.5	14601.3	10996.6	9355.8	10426.6	9351	11521.2	9944.1	10228	12147.6	9297.9	11547.4	9969.9	10078.9	9113.9	11626.8	11551	11321.3	9288.8
PROS1|P07225	8803.6	8646.3	9063.2	12197.8	9164.4	8325.2	10019.2	9665.6	9055.7	8870.7	7982.1	8031.5	8933.7	8554	9287.5	9046.1	6270.9	5965.4	6471.2	6508.2	5433.5	7455.5	6791.9	6416.7	6126	6624.7	6105.5	7397	6722.2	6413.9	6416.9	6246.1	8244	7509	7769	8586.1	8709.6	8147	8987.6	7781.3	9177.2	9313.7	8307	7777.2	8062.8	9137.3	8224.9	8063.6	9244.7
LTBP4|Q8N2S1	5449.8	5044.9	5320.9	7306.9	5358.4	6375.4	6322.1	6612.9	5110.2	5955.3	6555.8	6097.5	5531.6	5831.6	5346.8	5381	7353.7	6966.9	5522.3	8887.8	7276.3	8655	7334.3	7554.3	9134.9	7408.2	7690.5	8523.7	7817.2	9533.3	7185.2	7217.7	6494.5	6338.2	5102.2	6717.1	8091.8	7577.2	7398.8	5806.3	6920	5723.7	6494.7	6502.4	5686.8	7073.7	6186.4	6307.7	6373.1
NID1|P14543	6947.7	6317	7498.7	8273.4	7232.9	7088.6	8608.8	7402.5	6789.8	7305	7606.2	6824.9	6053.7	7356.2	6968.1	6831.3	6052.3	5968.1	4902.6	7085.2	5300.2	7825.8	5861	6832.5	7641	5826.5	5570.4	7587	7286	6726.4	5914.5	5714.5	5587.2	5896.6	4756.7	5442.1	6463.5	6591.3	5500.4	4830.1	4332.6	5963.1	4904.5	4453.2	4936.8	5236	5296.8	5440.1	5399
APLP2|Q06481	14513.1	9704	14975.8	19711.1	12693.9	13448.8	19240.7	19671.5	15334.6	16757.1	22040.8	17769.3	10680.5	20808.8	13392.8	13930.6	15227.5	21675.8	7806	31286.5	16602	15996.5	14892.9	17387.1	22605.9	14083.1	15460.5	15055	27318.3	20627	14096.7	14817.3	15802.8	15719.9	11172.9	12687	28477.7	19679.2	13206.4	11125.3	12900.4	14666.4	18228.4	15868.4	17418.6	9971.8	14374.6	15345.3	13920.2
LAMB2|P55268	3774.3	3118.1	4134.5	4544.4	3677.5	4505	4055.3	3802.9	4131.7	4441.1	4360.8	4689.2	3470.6	3643.8	3959.7	3783.3	4092.5	4476.1	2911.1	5117.6	4708.3	5248.1	3864	4492	4716.4	4361.7	3575.3	4252.8	4842.9	4827.9	4227.6	4005	4361.9	4104.3	3543.6	4095.5	4791.2	5734.6	4423.8	3153.2	3894.1	4654.9	4241.8	4319.5	4249.4	3955.8	4509.5	4057.4	3621.5
IGHG3|P01860	4256.1	5251.2	5416.2	10087.3	4362.9	4911.2	4036.5	5727.2	1172.3	1654.6	2685.1	2770	3334.3	2130.2	3994.6	4201.5	5899.5	4712.1	10409.8	6330.1	4346.6	3339.4	5701.7	3523.7	2195.5	9855	4679.9	7076.3	4958.7	3110	5498	5701.6	7489.4	19176.3	7474.4	9115.6	4548.8	9086.3	15776	11968.9	4631.9	4484.8	5196.8	5099	2878.4	13569.1	6963.2	7100.5	7037.7
|O00468	4956.8	4120.9	4830.2	6148.2	4949.2	5481.7	4935.9	5825.9	5742.9	5064	5112	5483.7	4644.9	5545	5319.8	4973.1	3697.4	4087	2957.3	3807.6	3356.6	3691.4	3525.3	3682.8	4431.9	3372.5	3642.9	3835.9	4199.6	4636	3852.2	3557.6	5420.8	4261.5	4104.3	4587.1	6714.1	5685.4	5046.7	3695.8	4824.2	6534.2	6010.7	5948.5	5848.1	3989.5	5559	5431.8	5728.3
PKM|P14618	9357.6	5246.4	11055.2	9042.7	9795.9	11659.2	8851.8	8835.6	9804	11233.9	12602	10308.5	9448.9	13527.6	10676.1	8616.7	12011.9	13392.5	6633.3	13472.7	14692.3	14510.2	10510.7	11692.2	14968.6	8708.3	9532.8	9824.9	16250.1	17754.4	13199.8	10351	10738.9	8856.9	7391.6	7810.9	10150.6	13352.7	7311.1	6827.1	8103.7	14066.5	13291.3	10698.1	15306	7115	11607.5	9438.6	10634.9
PLXNB2|O15031	3523.8	2611.5	3800.3	4131.4	3453.4	3632.1	4614.8	3664.1	3300.7	3783.9	4660.2	4467.4	3181.9	4256.8	3520	3438.3	3743	4061.8	2697.4	5240.1	4119.1	4413.4	3857.4	4098.9	4381.3	3304.8	4205.2	3771.1	5320	4558.2	3770.7	3655.9	4442.4	4132.8	3518.6	3951.7	5241.9	5847.1	4639.8	3814.4	3844.2	4671.1	5513.2	4415.8	4414.4	3769.4	4337.5	4461.5	4049.1
C9|P02748	11672	14314.9	11542	5349.3	11927.9	13633.6	10759.8	10093.6	10347.9	9834.1	6801.4	10694.4	11352	8025	11931.9	11847.6	12736.1	10530.2	16437.4	10086.3	12852.3	11343.1	12912.7	11150.5	8050.2	10867.4	13766.4	14186.3	10837.8	4642	13098.5	12863.6	12838.1	14633	15964.9	12969.6	7961.9	10034.7	11380.5	12419.8	11626.8	14616.3	11402.9	13175.8	14740.7	12786.9	12918.8	12898.4	11986.4
FSTL4|Q6MZW2	5168.1	3501.1	5572	6287.3	4822.5	4288.4	6627	6284.7	7440.4	5356.8	6917.8	7368	4225	7445.3	4601.9	5077.8	4937.2	7700.4	2860.9	7360.6	5707.1	6167.9	4153.2	6920.3	7434.4	4055.1	4740.9	4445.3	7214.5	6505.9	4457.6	4965.7	5273	6185.5	3806.5	4771	8121.8	6533.2	5319.5	3264.7	3976.8	5262.8	5567.2	5525.8	5432	3360	4672.9	5349.7	5454.1
IGFBP6|P24592	5680.4	7496.8	6325.4	5594.8	5766.8	5441.2	5950.5	5023.6	5228.3	5208.9	6488.3	6260.7	5461	5534.3	6030.2	6035.3	6293.8	6131.2	6107.2	8765.1	6371.9	7091.3	6029.4	5894.3	9231.5	6226	6924.2	8124.9	5689.6	7002	6548.1	6597.5	4836	5087.8	4360.8	5296.9	5407.8	4490.4	6270.3	6748.3	4463.6	4571.5	4915.6	5250.6	5085	6120.9	5067.6	5025.7	5586.5
CFI|P05156	8408.2	11686.8	9040.8	6699.9	9716.7	8820.1	8038.7	7660.7	8800.8	6201.4	5945.7	8173.1	9623.9	6422.1	8180.1	8477.9	6325.6	4957.9	10503	5098.9	5794.1	5415.9	5991.3	5401.2	4951.2	7151.6	6960.3	7041.4	5207.4	4313.8	6177.4	6157.8	7417.6	8390.8	9143.5	8240.6	4608.6	6739.5	9543	10516.5	7900.8	7020.2	6598.7	6523.7	6918.7	6694.9	7165.1	7541.7	7859.8
NCAN|O14594	6884	4610.5	6524.8	9281.2	6180.7	7542.7	7881.2	6597.7	7824.9	8936.5	8652.5	9258.5	5785.6	9021	7078.2	6648	10552.3	14943.8	5418.9	13325.4	15679	13570.5	9317.6	10479.2	13778.1	7281.8	10411.5	9563.5	12629.5	15176.6	10805.2	10075	9022.5	9373.6	6374.7	7108.8	12442.1	14700.9	5357	4844.7	6776.8	8290.7	8230.9	9843.6	9655.8	4982.4	9077.8	8776.2	12368
NID2|Q14112	3393.7	3053.2	3532.1	4988.8	3028.7	2971.9	3571.7	3740.1	3923.5	4005.9	3498.6	3695.9	3213.5	3562.2	3506.6	3541	3529.7	3650.9	3329	4043.1	3199.5	4526.4	3630	3470.1	3628.9	3368.7	3241.3	4916.6	3830.6	3538	3551.6	3489.2	2449	2202.4	2217.7	2853.3	2694.9	2817.6	3603	2370.6	2115.5	2453.1	2281.5	2250	2435.3	2675.2	2434.1	2476.5	3113.3
SERPINF1|P36955	25750.1	23569.8	21249.6	41264.7	27086.1	22484	26929.8	39506.4	34042.8	29446.6	31757.5	27709.9	21249.8	25523.4	26070.5	25257.2	18211.5	17385.9	15315.7	22156	17607.7	21737.3	19251.6	16778.9	16723.2	19395.1	13734.1	22376.6	23726.7	20034.8	18248.9	17643.1	23590.7	21728.7	18635.9	25097.2	27015.8	25938	29070.5	21762.1	21669.7	28586.4	22726.1	20646.2	21315.9	21913.3	23618.5	22718.8	24641.4
B3GNT1; B4GAT1|O43505	6049.4	4231.9	6908.2	7260	5643.4	6755.3	8100	6578.8	6809.9	5647.2	8552	7946.9	5190.7	8236	5925.3	6061.9	4853	6779	3340.6	6278.5	5734.6	5418.3	4361.3	5642.5	5896	3992	4761.1	4737.3	5554.4	5666.2	4718.2	4780.1	5666.9	5865.7	4691.9	5218.2	7105	6633.9	4959.1	4341.9	4755	6279.7	6289.4	6775.3	6267.1	4182.4	5555	5754.1	6302.3
PTGDS|P41222	31503.4	23989.5	30366.3	31749.7	29911.9	37119.6	38689.1	27955.2	30715.5	28218.4	39198.6	28855.9	27997.6	34493.8	33977.6	33831.2	28465.4	34704.5	19667.3	29522.7	31067.7	31989	25363.2	29429.6	33504.5	24047.7	24662.1	28262.7	31633.5	35491.3	30134.1	27705.4	29030.8	27442.5	23871.1	26276.2	30033.6	31275.7	23994.1	23240	25914.6	28306.6	31415.8	30819.5	31662.9	29649.1	30707.2	28676.6	34903.4
FBLN2|P98095	3553.4	2997.4	4262.3	4437.3	3356.2	3569.3	3927.6	4962.7	4200.1	4011.3	4204.4	3608.4	3968	3737.2	3759.5	3654.6	3782.9	4287.7	2598.7	4804.2	5110.5	4110.2	3558.9	4024.7	4628.9	3622	3399.9	5036	5248.5	4029.2	4023.4	3645.5	3589.5	3635.1	2953.9	3259.9	3770.2	5674.1	3916.5	2921.8	2739.3	3476.2	3704.8	3689.4	3460.5	3108	3709.3	3604.1	3353.7
ATRN|O75882	5778.4	6252	5666.9	6911	6474.8	5562.8	6427.9	6821.2	5663.8	5140	7020.6	7269.2	5938.1	5932.3	5921.2	5874.5	6726.5	8009.5	6782.1	8500.6	6075.3	6875.3	6797.7	6811	7226.8	6615.5	6705.6	6688.3	7548.7	5983	6738.3	6318.3	4780.4	4751.9	5065.8	4519.7	5070.2	3520.8	5373.4	5047.2	4464.5	5089.5	4784.1	5121.8	4319	4895.2	4892.4	4647	6448.6
LAMB1|P07942	5119.4	4511.2	5233	6430.9	5118.8	5499.9	4690.7	5505.2	5522.6	5775.1	5989.7	6010.3	4782.7	5856.4	5357.8	5278.6	6682.3	6791.4	5579.5	6905.1	6240.4	8747.7	6350.3	6588.2	7770.1	7349.6	6959.9	8293.7	8933.8	7509.3	7096.4	6756	5518.5	5147.2	5344	5198.9	6420.3	5825.7	6093.2	4527.2	5225.5	5543.5	5541.2	5508	5230.1	6086.3	5829.7	5551.4	5499.1
CNTNAP4|Q9C0A0	7207.9	4781.2	8273.3	7622.7	6888.3	4872.8	10208	7374.9	7386.8	7769.9	9891.5	9265.4	5622.5	13155.8	7205.8	7164.3	6219.3	8885.6	4094.3	9741.2	7834	6465	6521.2	7126.7	9067.4	5218.7	6794.7	6085.5	8968.5	7819.3	6365.8	6032.8	6886.8	7032.8	5421.1	6105.5	11120.5	8128.8	7566.6	5022.3	6236.7	8402.2	7822.7	7400.3	8009	4387.3	6869.1	6983.4	7289.6
ECM2|O94769	4069.6	3863.2	4131.9	4706.5	3993.7	3653.3	4450.7	4799.8	3567.6	3797.1	3898.4	4813.2	4410.5	4839.3	3802.2	4077.8	3906.1	4296.5	3329	4446.2	3655.1	5199.8	4112.2	4207.5	4222.7	4397.8	3965.7	5404.7	4532.4	5206.7	3935.3	4251.1	6022.4	5584	6412.7	6780.8	7971.9	4437	6276.2	4366.6	5642	6548.4	5807.6	5314.9	6265.7	7591.3	5637.5	6102.5	4623.8
LTBP2|Q14767	3805.8	3684.7	3320.2	4123.2	3303.1	6474.1	4789.5	4179.3	3527.9	4554.2	4232.6	3127.1	5248.9	3095	3937.3	3547.8	3923.5	3526.5	3558.2	4248.6	4359.7	5235.9	4894.9	3790.2	4254.6	3693.8	3367.8	4731.3	3773.1	4784.3	4025.9	3663.8	4806.7	3783.1	3504.1	5484.6	3889.7	6806.3	4803.8	4981.5	5469.9	4693.1	4305.8	5520.4	4593.1	5143.5	4914.8	4548.2	5221.5
AZGP1|P25311	20587.2	27501.6	16036.4	14238.3	19737.9	22246.6	19041	15281.8	17841.1	21743	14380	15076.2	20289.4	14112.7	22708.7	21229.1	16767.1	15432.2	23435	18097.4	16781.7	15200.4	17395.7	16268.7	16085.3	18664.2	17696.4	20414	15686.7	13504	18269.8	16983	18532.1	22635.2	20456.2	16560.8	17789.3	21231	17960	20913.1	16138	15584.9	18715.6	18168.1	18447.9	26206.9	20055.7	18639.4	18691
FLNA|P21333	2344.5	1750.6	2258.9	2121.8	2024	3402.5	3368.8	2317.2	2213.9	2289.5	2518.4	1772.9	2994.4	1483	2494.8	2266.6	2329.7	2216.4	1744.9	1550.6	2522.8	2052	2809.7	1978.6	2466.9	2143.8	1847.7	2244.3	1651.2	3398.9	2411.7	1998.1	1590.7	1384.6	1196	1395.8	1342.7	2320.9	1199.3	1946.4	1204.2	1854.8	1163.2	1239.8	1148.9	1123.1	1674.8	1379.8	1099.8
KRT10|P13645	3371.4	1865.3	1838.6	12888.1	3114.9	1274.2	1123.3	4219.2	6746.1	2457.1	1835.8	2057	1209.4	7048.6	2240.6	3428.3	3156.7	2145.6	3957	2796.6	3971.1	1908.6	7452.7	2173.8	5526.2	1934.7	2840	3154.7	2426.8	2845.1	4541.5	13164.5	2331.2	734	1074.1	1379.6	5272.6	1095.7	831.6	1233.1	2065.6	4727.2	2662.2	740.6	1431.4	1679.7	2775.4	1598.4	4563.9
MMP2|P08253	8388	8445.4	8037.6	7608.6	8742.8	8217.9	10344.3	9805.6	8547.7	8496.9	8822.6	8956.1	7662.8	8279.7	9447.8	8769.5	8475.8	8376.8	7952.2	9771.3	7606.3	10544.2	10240.4	8496.7	9232.6	8321.8	8642.4	10194.4	9895.3	9967.5	9405.6	8598.3	8365.2	8247.2	7312	9048.2	8951.3	8696.6	8986.6	7962.1	7774.2	7962.4	8475	8800.8	7982	8181.4	8898.8	8488.6	8874.2
KRT9|P35527	6907	1349.5	4007.5	14718.6	4152	1330.6	1721.1	10133.7	6412	2579.6	4449.2	1991.9	1834	6398.4	1994	2967	6899.9	2166.2	5200.7	1961.2	6789.9	3562	8280.3	5627.4	13936.5	4328	9374.4	7154.7	3628.4	2483.8	4928.1	30546.7	6786.6	4119.3	5454.6	4362.8	22771.2	3046.8	1307.9	5873.7	4319.2	8650.9	4542.2	1860.5	6443	3823.9	4028.2	3024.4	6482.3
SERPINF2|P08697	7757.1	9954.4	7542.2	5273	9413	5668.1	6352	7766.6	7541.9	6574.4	5485.1	6489	8241.8	5937.3	7193.1	8071	8002.5	6665.5	13290.9	7329.6	7430.5	6543.7	7726.2	8473.1	6071.8	10689.7	9370.1	9510.6	7005.3	5637.5	7573.1	8486.5	7416.5	8233.6	10077.8	7826.6	5685	5382.3	8470.7	10925.4	7244.9	5953.2	6314.2	6612.5	6707.1	11087.6	6919.5	7969.8	8814.3
HBB|P68871	44938.7	2700.6	14705.7	30426.5	1914.9	1841.9	2196.7	2501.6	2416.4	25391	2164.6	1567.5	62424.8	2221.3	9652.3	11986	43653.2	2777	11352.1	3847.2	2672.5	2610.2	48635.8	5827.3	16346	4163.5	3145	3450	4073	8009.1	10975.7	12135.3	21591	8315.4	7043.2	5561.8	5127.8	6187.2	6039.2	42272.1	158221	34483.5	3205.7	5281.7	6294	6838.2	8220.5	8747.2	22621.1
LGALS3BP|Q08380	7860	7188.2	7662.5	13522.2	8364	8022.7	9083.2	8550.4	8533.9	8340.7	8921.9	8696.3	6935.7	8032.5	8123.2	7886.9	8592.6	8188.1	7327	8970.9	7729.5	10408.8	7658.5	9126.8	8309.4	9216.3	8005.9	9079.5	9977.4	9187.4	8702.6	8327.8	9976.6	8903.5	8110.5	10960.9	10529.8	10502.4	10075	8842.5	9115	10630.2	9632.3	9189.9	10459.1	10265.1	9972.5	9703.1	10022.4
DAG1|Q14118	5814	5114.5	6603.1	6387.3	6243.3	6698.9	6844	6051.4	6336.9	6165.5	7024.4	6844.5	5388.2	7267	6154.5	6104.1	7253.9	8787	5837.4	7279.5	7517.7	8280.8	7020.1	7969.3	8738.4	6924.6	7285.1	7452.2	7728.4	8904.6	7549.3	7334.9	7534.4	7630.9	6903.3	7240.6	8146.7	7771.9	6451.5	5856.8	7162.9	7688.4	8344.5	8385.2	7843.8	6602.3	7910.6	7835.8	7561
CTSD|P07339	12061.6	9264.8	11293.8	28594.3	11397.2	6575.9	14016.9	19484.6	15516.4	14323.2	16313.2	14513.5	11025.2	14029.5	11939.6	11519.3	9857.9	8340.2	6889.3	16324.2	7968.5	18818.1	11123.8	9853.4	10240.3	10186.6	7997.1	13144.6	15028.6	10365.1	9530.2	8968.1	9809.8	8813.1	6948.5	9572.1	12428.2	10908.2	15927.4	8487.3	9095	12921.4	8885.8	7715.6	9756.8	8959.3	9690.2	9504.3	10150.7
COL12A1|Q99715	2681.9	2227.1	2654.7	3439.8	2458.7	2758.2	2615.1	3121.6	3085.7	2764.6	3057.4	2846.5	2683.5	2745.9	2599.8	2732.7	1747.8	1857.6	1561	2007.4	1697.4	2315.4	1745.3	1907.5	1768.8	1774	1851.1	2197.5	2028.8	2057.3	1743.2	1745.6	1948.5	1829.3	1782.9	1981.2	2734.3	2231.1	1960.5	1919.3	2017	2112.7	2168.6	1986.6	1932.6	2573.2	2012.7	2125.1	2189.2
PSAP|P07602	14217.2	9760.6	15935	19452.7	13373.7	13442.8	17534.4	16256.6	16258.4	13252.7	19235.4	17475.6	14948.5	20167.3	14279.2	14038.2	11342.4	15995.6	6500.5	18310.5	12490.1	17188.4	10650.4	13898.9	14694.5	9648.9	9993.1	13116.9	16722.5	13483	11527.4	11534.4	13396.2	13313.5	9281.4	12318.4	17263.4	15491.9	16006.8	8982.6	12039.1	13939.3	14771.3	13801	14493.2	9387.2	13514.2	13489.8	13972.4
CNTNAP2|Q9UHC6	5326.9	3627.3	5735.2	6757.7	5291.5	5500.3	6556.7	6165.5	6683.8	7101	7797.1	7555	4617.1	8272.2	5518.5	5239.5	4426.4	6308.2	2987.2	5272.8	5248.8	5297.3	3797.1	4968.3	6522.7	3180.1	4397.2	4101.7	6017.2	5986.4	4567.8	4401.2	4560.2	4803.1	3310	4366.8	6405.8	5800.5	3557.6	2483.4	3353.9	4726.6	4386.3	4347.4	5342.6	2468.3	4586.7	4560.3	6183
ITIH5|Q86UX2	6042.8	5265	6112.8	8796.7	5377.2	4960.8	7610.1	7551.9	6626.7	6268.4	7055.3	6932.6	6231.1	6107	5464.3	5803.3	6178.9	6864.2	4769.8	9293.2	5662	7542.1	5393.6	6074.5	7512.1	5523.5	5998.5	8634.2	9607	7516.9	5508.4	5817.3	7198	6876.6	5330.3	8666.7	8989.9	7704.6	8998.4	6216.7	3444	9839.3	6793.3	8169	7010.2	7516	6315.8	6953.4	8057.7
IGHG4|P01861	3487.8	15555	2496	833.7	1672.7	6674.7	6278.2	1620	1233	1950.5	1413.4	2476.4	2244.6	1625.9	3839.4	2708.2	4252.7	4507.8	2788.1	4707.3	2408	1821.5	2127.3	2207.3	1165.2	4077.6	16870.5	2981.5	3927	3212.3	4568	3169.9	3638	4752.7	1838.3	1003.7	2898.1	9221.9	6073.3	7972.3	3421.3	1498.8	2146.6	1293.9	21862.5	4067.8	3919.4	2763.5	4145.6
TGFBI|Q15582	5069.2	5017.5	4801.3	4837.6	4870.9	6160.5	5224.8	4791.7	5077.6	4595.3	5057.8	5049	4773.1	5648.7	5222.5	5065.2	6176.8	5526	6194.8	5505.5	6228	6544.5	4997.9	6088.7	7106.8	5925.8	5765.1	5986.9	5592.4	6256	6275.3	6048.6	6763.3	5982.3	6716.7	7560.6	6266.9	6829.8	8361.7	6391.1	5610.1	7644.8	7382.9	7020.4	6139.8	6201.8	6968.2	6831.7	5286.6
CD163|Q86VB7	9295.9	6792.5	10287.5	9291.4	10378.2	12162.8	9476.2	8010.7	8440.1	9673.3	10838.4	10151.4	8948	9574.9	10939.5	9118.1	9644.5	11539.2	6924.8	9338.6	11865.8	10497.1	9432.4	8566.1	10145	7657.4	8245.4	9900.9	8637.2	9366.2	11223.3	9199.2	9350.3	7825.8	6875.8	10319.1	7932.1	10606.2	7520	6680.2	8566.5	11151.6	9066.5	11069	9823.6	7138.3	10930.5	9088.2	9000.4
|P02765	13689.1	23738	13066.2	8130.8	18244.8	11540.2	12455.5	13290.2	12171.2	13015.5	10032.2	10778.8	15166	9598.5	14167.5	14681.7	16179.8	11906.5	22976.1	14842.4	17589.5	9268.9	13034.3	17525.8	14186.2	21290.1	15729	15000.5	11407.9	12632.9	16065.3	17177.7	12705.7	11248.9	20855.4	14743	11086.6	9106.4	13303.5	17584	12089.9	10306.2	10950.7	11457.8	11383	17462.2	12995.2	13506.5	14526.6
C8A|P07357	4318.7	4871.1	4020.5	4305.9	5052	3803.6	3656.4	5114.3	4733.7	2741.4	3341.3	4227	4326.4	3228.9	4295	4446.9	4349.1	3211.3	6839.1	3435.6	4381.1	3283.8	4394.6	4192.7	2935.6	5920.8	4982.3	4003.5	2507.6	2883.3	4247	4313.7	3961.4	4319.3	5245.8	3928.9	2179.2	2609.8	5744.1	3972.6	4465	2982	3189.3	2375	3428.9	5945.9	3942.6	3942.8	4037.8
ALDOA|P04075	5059.6	2611.7	5526.8	5269.3	4871.8	6303.7	4261.4	4341.1	5431	5536.4	6151.5	4970.6	5636.9	7105.6	5213.8	4338.8	6442.4	7201.2	3649	7829	8031.4	9161.4	5648.7	6326.6	8369.3	4687.3	5306.7	5640.3	8511.8	9957.9	7123.6	5774.1	5630.9	4523.9	3861.4	4195.1	5268	6484.1	3659.9	3599.5	4479.2	6881.9	7060.8	5858.6	7834.4	4152.6	6136.6	5156	7102.4
MRC1|P22897	5695	3906.2	6430.1	5982.1	6375.7	8614.1	5170.5	4917.7	6856.6	5450.4	6058.6	5852	5811.9	4606.8	6722	6190.8	3506.5	3901.2	2558.7	3227.4	3874.4	3400	3621.4	3657.2	3839.6	3345.7	3013.9	3225.1	3466.3	4436.3	4127.6	3662.6	4335.3	3963.9	3585.6	4066.9	3631.2	4676	2360.1	3202.2	4364.5	4428.6	4316.2	5382.4	5034.3	3868.4	5039.2	4546.7	4460.5
MCAM|P43121	7944.4	5513.7	9563.2	9668.8	7993.2	9112.1	10056.1	7716.1	7969.5	8391.7	10102.5	11317.6	5168	10159.6	7919.3	8266.7	5556.1	7044.2	3705.1	7228.4	5997.8	5700.8	5018.9	6976.8	6291.4	4539.1	5891.8	4121.5	6955	6961.5	5633.9	5811.6	6442.1	5865.3	5527.9	5602.7	8303.1	6701.3	5913.5	5229.3	5289.6	7538.5	7019.9	7292.5	6339.9	4568.3	6467.6	6776.6	6299.3
KRT2|P35908	3966.2	2976.2	2639.2	13249	2367.5	1415.5	1144.3	7134.5	6820.3	2022.2	1897.9	1921.3	1353.8	5828.8	2575	2105.2	4168	2690.7	4541.2	3668.8	6282.9	2249.2	9871.2	3266.6	6375	3574.9	4092.9	3097.9	2767.8	3639.4	6735.3	21728.9	3998.2	1438.5	2404	2980	10085.9	1957.1	1868.7	2185.2	9062.5	4510.1	3066.4	1560.4	2433.2	2371.1	5500.4	3021.1	12242
IGKC|P01834	7982.4	15071.2	6145.5	6381.3	7054.2	9048.2	8004.6	5545.9	4458.1	9594.2	7213.4	9420.5	7781.3	6252.2	8079.7	8041	12561	9464.2	23640.5	10891.1	7120.2	8096.1	15931	9330.6	7430.3	11940.9	16647.5	10284.1	13522.3	8690.9	12412.1	12336.4	12343.5	12676.9	16354.7	15009.6	9188.2	13054.8	17839	19101.4	12396.8	9070.6	11896.2	12074.6	16211.1	18358.8	12445.1	12300.6	11877.2
NUCB1|Q02818	5784.1	4568.4	5769.3	9535.5	5423.2	5312.4	7167.9	7163.4	6870.1	5988	7131.3	6660.5	4995.5	6494.1	5648.6	5611	5091.8	4846.9	3556.2	6095.1	4807.3	6954.6	4800.7	5273.7	5388.8	5146	4661.5	5777.2	6719.5	5605.4	4642.6	4771.7	4999.7	5191.8	4017.9	4689.3	6817.7	6048.1	5834.4	3901.5	5293.6	5242.8	5522.3	4322.8	5285.1	4626.4	4921.5	5343.2	5848.8
NPTXR|O95502	7633.4	5594.4	8912.2	8441.5	6644.6	9279.4	10762.7	7852.1	10340	8545	9613.4	10468	5219.3	9998.4	6958.7	8137.2	8360	14751.1	4589.2	8138.4	9549.9	9572.4	5270.3	10839	10586.7	6509.6	8203	7060	7992.8	12559.2	7702.6	8978.4	8472.4	11207.4	6918	7436.5	12214.4	8845.4	6249	4487.2	6784.9	8008.3	6535.5	10877.7	6856.7	3707.2	7697.8	9546	8570.5
KRT16|P08779	3078.8	157.7	577.3	639	727.7	224.2	194.1	2207.5	1781.4	234.4	169.7	278.4	146.2	231.8	208.5	519.1	2464.9	113.1	432.8	141.4	208.4	101.9	145.7	141.9	157.8	368.8	200	208.9	146.9	97.8	387.9	442	1904.6	121.4	1428.9	139.1	997.1	211.7	91.3	695.1	178.7	154.4	217.3	114	161.9	150.8	175.2	118.2	1190.2
BTD|P43251	4980.4	4468.1	5211.7	5255.7	5473.4	5175.3	6032	5463.8	5753.8	5419	5955.6	6145.1	5470.1	6195.5	5157.2	5192.9	4107.8	5193.9	3762.4	5210	4480.2	5233.7	4117.5	4395.1	5093.2	3551.2	4432.8	4781.7	5014.9	4345	4220	4070.5	6225.4	6291.4	5837.9	6447.2	7265.5	6688.2	6638.4	5587.6	5309.2	6084.5	6581.3	6528.8	6232.9	5698.8	6179.7	6154.3	5999.9
PLTP|P55058	9920.6	7980.7	9385.6	11860.9	10875.7	10692.5	12334.1	10258.7	10863.5	9302.6	10431.4	12072.8	9410.8	9593.5	10340.7	9666.5	8572.5	8595.6	7151.6	8788.4	8658	10353.9	8011.7	8589.3	9977.1	9720.4	8042.8	8631.6	8720.9	9061	8731.7	8517.8	7606.8	6828.9	6927.5	5876.3	8329.8	8121.8	7097.2	7061.1	6791.1	6799.9	8387.3	7070.5	7846.1	7480.1	7541.1	7307.5	8528.1
CALR|P27797	5524	3608.9	6011.2	7019.5	5176.4	6640.6	6389.7	5915.8	6131.9	6122.7	6594.3	6089.1	4341.6	6814.3	5853.6	5524.9	6926.2	8792.7	4182	8251.1	7733.5	7852.8	6101.7	7810.4	8561.6	6602	6027.5	6511.7	9030.7	9007.5	7319.6	6940.4	6492.1	6023.2	5304	5782.3	7378.3	6991.4	5330.5	4369.2	5611.2	6972.5	6625	7767.3	6717.5	4609.2	6649.8	6585.4	9229.1
HRG|P04196	8713.4	17114.3	9481.5	3810.3	11077.2	10395	6038.8	5465.7	6891.6	8627.2	4115.3	7947.4	8138.1	5192.8	9070.9	9433.4	10054.8	7671.9	15252.9	8710.1	8262.8	6023.9	14898.9	11769	8512.9	11830.8	13995	14230.3	6428.3	5806.5	10348.6	10988.9	10341.5	10174.6	14680.2	14024	7137.3	8557.1	9972.6	16591.1	7917.4	6061.4	9713.9	10898.3	8246.5	13984.5	10609.5	11252.8	8258.7
LAMC1|P11047	5920.7	5227.2	6334.5	7617.6	6020.1	6943.8	5538.5	6250.6	6744.6	7135.1	7569.7	7278.4	5760	6265.8	6343	6059.5	4276.4	4281	3393.8	4949	4427.7	5616.4	4037.5	4427.9	4739	4712.9	3962.8	4906.5	5288	4533.4	4418	4101.5	4170.1	3650.8	3674.7	3829	5221.2	5100	4353.9	3136.2	3869.4	4413.3	4187.7	4089.7	4148.8	4292.6	4296.7	4205.3	4289.2
SERPINI1|Q99574	7431.2	5098.6	8400.4	12476	6800.8	8630.7	9049.3	8958.7	10568.3	10516.6	11031.7	10172.9	6766.3	11721	7356	7620.6	6778.1	8596.9	4381.3	9447.3	6550	11851.5	6707.3	9023.4	8323.9	5792.7	5704.2	7797.9	10731.4	9613.7	6526.4	6896.4	6840.8	7404.9	4750.3	6562.5	9803.4	8779.8	6618.5	4400.6	5464.4	7193	6682.1	6826.7	6369.3	4349	6556.3	7104.7	9125.5
L1CAM|P32004	7425.3	5137	8825.2	8878.2	6518	7866.7	7985.1	8131.4	8353.7	8395.4	10260.8	9849	5898.5	10150.5	7435.5	7455.3	6377.5	7571.5	3866.3	7905	6808.5	7179.7	6257.4	7370.1	8038.2	5054.4	6389.4	5720.8	8409.1	8761.7	6209.5	6036.2	6265	6557	4891.4	5455.3	8380.2	8747.3	5514.6	4224.4	5261.1	6918.9	6801.6	6410.2	6199.5	4280.5	6192	6568.6	7116.1
CPE|P16870	16276.1	10166.2	19074.5	24091.3	16357.7	13358.1	20049.7	19996.1	20117.4	19626.7	22140.8	21125.2	13029	21513.1	15278.5	15959.4	16720.9	21371.1	9473.2	27123.2	15330	22600.2	20460.8	22532.8	20058.6	15174.8	15402.6	18485.7	26986.5	20692.3	15354.1	15714.3	14177.8	15174.7	9101.7	11757.3	18352.3	18293	17155.7	10583.2	13438.2	15825.5	16619.7	15115.7	14141.8	10503.1	13229.7	14275.5	14358.6
BCAN|Q96GW7	8504.4	5341.3	9111.6	11891.8	6843.8	8419.3	12032.3	9597.5	9460	9976.2	11284.1	12633.3	7892.2	11711.8	8451.2	8323.1	7894.4	11948.3	4744.6	11562.4	9697.1	11857	7024.9	8445.9	13143.9	6778.4	7892.5	8197.3	10261.4	9686.7	7829.8	7969	9783.5	10361.2	6890.9	8313.6	13779.7	12907.3	9375.2	6633.1	7634.6	10833.6	11362.1	9581.6	10518.9	6494.9	9514.1	9753.4	8901.1
VCAM1|P19320	5245.2	3900.1	4308.9	4894.1	5427.2	7718.6	6886.7	4085.4	4599.7	5726.5	5590	5028	5626.3	6387.7	5876.4	5286.5	3398.3	3951.1	2982.8	2649.1	4335.3	3222.9	3876.9	3378.5	3298.5	2552.4	3537.9	3805.3	3046.8	3380.9	3601.2	3322.3	4840.3	4684.7	4563.1	4314	4669.6	5909.7	4225.3	4328.5	4196.7	4544.2	6026	5270	5015	4313.6	5297.8	4942.6	4314.9
QSOX1|O00391	5990.8	4275.8	4615.1	7998	5933.7	6204.4	6738	7168.9	7315.4	6592.2	7630.9	7034.9	5714	6732.4	5984.3	5946.5	5036.7	5104.6	3707.7	5464.3	5026.9	6219.1	4756.1	5163.3	5771.7	4894.9	4005.7	5627	6078	6296.9	4928.3	4860.9	5152.5	4869.7	3705.9	4874.1	5729.7	5896	5411.7	3912.2	4498.2	6022.7	4826	4940.6	5302.9	4034	5067.9	5029.4	5862.5
CGREF1|Q99674	2670.6	1638.1	3080.7	3404.4	2494.5	3033.4	2834.8	3357	3256.6	2442.7	3077	3504.8	1839.9	3579.9	2698.4	2561.1	2448.1	3612.6	1299.8	2863.3	2730.7	2318.6	2160.8	2510.4	2815	1751.6	2018.7	2236.1	2301.3	2911	2333.7	2365.8	1898.7	1786.4	1360.8	1764	2084.9	2341.7	1420	1279.3	1608.3	1953.8	1998.2	2109.4	1852.8	1202.4	1939.4	1897.6	2519.1
ALCAM|Q13740	3527.3	2769.4	3890.5	4799.1	3446.9	4218.6	4454.8	3914.6	3959	4124.9	4037.9	4408.1	3921.1	4479.2	3865.5	3760	4177.4	5718.5	2694.3	5216.6	4525	5286.6	3799	4856.5	6017.1	3623.8	3896.4	4226.8	4841.2	5569.6	4466.5	4204.9	3983.3	3814.6	3184.3	3646.6	5019.1	4590	3255	2246.5	3060.5	4098.9	4070.3	4330	4377	2793.6	4188.7	3993.4	5477.6
PON1|P27169	5528.1	11571.6	5912.5	795.4	5118	4225.9	4572	4676.3	4668.4	3969.2	4206.4	2874.3	7768.8	2623.7	5029.5	6426.7	4591.2	2988.7	10406.2	3965	4214.9	2958.6	5952.9	3689.8	2185.7	6144.9	4402	5457.3	3131.5	2212.4	4239.3	5258.6	4468.1	7121.8	8678.1	5844.3	2223.6	3240.5	4743.7	7153.6	5770.4	2846.6	3895.2	4130.5	3666.8	3864.4	4023	5080	5130.2
CHI3L1|P36222	9714.1	8088.5	10080.6	8368.8	12320.3	10106	6979.9	10230.3	9270.4	9632.6	12434.2	7816.8	8381.6	11487.3	12056.9	8459.5	12183.7	18113.1	8090	7441.6	19904.4	22272.7	15398	9722.8	17326	9029.6	11444.5	13862.7	17420.3	8685.9	15093	10084.8	10963.6	8750.1	6799.6	9247.3	10255.2	15251.7	7027.8	7965.5	10311.8	11765.1	14682.4	13045.4	12825.9	8203.9	13353.9	9304.1	12559.3
SERPINA7|P05543	9470.1	9184.2	10079.1	11646.1	13311.3	7721.3	5577.7	9488.5	9331.8	8399.6	7443.2	8171.1	10984.6	7579.3	9282.1	9658.3	7845.4	6071.9	11614.1	8705.8	7859.4	5264.9	9734.9	7820.3	6152.4	8463.1	8292.7	10552.2	6745.8	6455.5	8251.7	8455.6	9683.9	7660	10247.7	13871.2	8409.6	8413.4	9689.1	9815.9	9558.8	10854.6	8335.4	7844.3	10031.6	12167.2	9968.6	10149.5	10537.3
KRT6C; KRT6A|P48668	642.5	16.5	86.5	17.7	97.4	33.3	30	601	338.6	2.9	8.6	22.9	15.9	146.7	25.7	34.6	1414.9	106.6	205.7	186.8	172.1	233	193.4	173.8	183.6	443.2	204	170.8	221.1	226.2	343.1	396.7	NA	NA	NA	NA	NA	NA	NA	NA	NA	NA	NA	NA	NA	NA	NA	NA	NA
MEGF10|Q96KG7	3971.1	2525.3	4415.9	3988.2	4487.3	4642.2	5434.6	4008.4	4231.5	4397.8	5359	4669.9	4240.3	5599.4	4068.4	3947.5	4170.2	5603.8	3108.1	4811.2	5014.9	5085.4	4052.6	4849.9	5725.4	3817.3	3913.1	4171.5	4748.6	5019.4	4155.7	4257.9	4351.5	4145.3	3648	4330.5	5056	4573.6	3518.9	2716.8	3302.8	4620.6	4401.9	4660.2	5280.1	3348.6	4267.1	4496.8	3743.2
KRT6A|P02538	5737.4	271.8	399.2	734.8	777.6	241.7	200.8	2803.3	1283.5	385.6	179.8	231.5	217.6	720.2	290	1037.7	3512.6	269.9	547.8	394.7	592.8	375	617.7	396.5	490.7	669.1	505.7	501.7	408.7	329.6	648.1	1573.9	3528.9	301.4	3304.7	307.8	1630.9	444.5	214	1177.5	369.8	1023.3	768.7	276.7	531.3	382.6	444.8	375.5	3603.8
APOH|P02749	12741.2	17901.6	12255.9	6740.5	8435.1	14981.5	12507.9	12124.5	6645.9	12536.4	9277	8730.1	14500.2	9502.7	11761.5	12861	13747.8	6334.3	23875.7	14220.7	13390.4	10918.4	13144.8	13426	12317.5	16461.8	14037.4	16293.4	11674.4	10772.4	12686.8	13545.7	14394.8	16915.6	19276.5	14922.8	11134.4	15130.1	16392.9	19439.8	14417.4	13165.6	13648.8	11808	13673.2	19544.6	12986.3	13962.6	13473.6
COL1A2|P08123	5544.3	4679.6	5047.2	7633.4	5108.7	5690.8	5857.7	5684.6	5967.1	6127.8	5225.9	5732.3	7394.8	5559.6	5722.3	5714.8	8905.7	9078	8061.6	8569.2	7270.4	10679.8	9380.1	9606.8	8895	8964.9	6601.3	12003.7	10371.6	11632.3	9555.2	8992.8	7387.5	5683.9	6814.4	6186.3	7373.7	6749.3	6847.8	7714	5848	7547	6421.4	6289.8	5923.8	7999.3	7472.4	7486.9	7818.8
OGN|P20774	9427.7	9356	10627.4	11999.1	10847.8	9642.4	10393.9	10935.9	10342.9	10157.3	11726.2	10114.3	9501.4	8463.2	9572.5	9389.6	10487.6	9795.2	8558.2	11109.4	9652.1	12249.8	9913.5	10602.6	10473.8	9033.1	8515.3	12453.8	12290.9	12746.3	10318.6	10315.5	13637.1	13490.5	13954.8	11986.7	15024.5	15218	13633.8	12944.1	11953	14796.2	12475	13377.4	15024.7	16432.1	13323.7	13808.2	13341.1
WFIKKN2|Q8TEU8	5948.7	5181.4	6782.3	7815.2	4910.7	5911.4	5511.4	8297.3	5077.5	8494.7	9180.6	6746	4107.8	5158.3	6054.9	5760.7	4121.8	4610.6	3412.7	6304.3	4939.2	3988.5	3683.3	5881.1	4781.3	3288.1	3093.3	6287.5	4662	4277.6	4216.7	3987	4092.4	3106.7	4131.5	4845.5	5364.6	4390.5	3210.1	3602.7	3064.3	7194.9	6843.5	3020.1	4268.6	4060.9	4091.9	4002.1	5404.1
LTBP1|Q14766	3288.8	2363	3413	4157.3	3126.2	5908.9	3891.4	4273.2	3497.7	3364.7	3803.8	3069	4106.2	2915.2	3365.4	3132.2	2150.5	2080.7	1755.2	2051.9	2338.8	2488.3	2129.4	1945	2498.7	1968.6	1727.1	2318.9	2197	2536.1	2153.6	2007.2	3059.2	2630.8	2400.8	2884.1	2972.7	3713.7	3024.8	2947	3084.2	3172.9	2754.5	3161.8	2784.1	2663.5	3206.1	2977.4	2721.7
KRT6B|P04259	NA	NA	NA	NA	NA	NA	NA	NA	NA	NA	NA	NA	NA	NA	NA	NA	NA	NA	NA	NA	NA	NA	NA	NA	NA	NA	NA	NA	NA	NA	NA	NA	NA	NA	NA	NA	NA	NA	NA	NA	NA	NA	NA	NA	NA	NA	NA	NA	NA
AMBP|P02760	6417.5	8526.7	5522.2	3084.2	8271.8	6348.1	4996	5143.1	5491.8	5458.1	4652.2	4916.6	7091.2	4287.3	6693.1	6718.4	5887.6	4494.4	9629.7	5163.7	5519.4	4492.9	5815.4	5394.2	4625.5	6619.1	6572.2	6534.6	4644.7	4218.4	6123.9	5993.8	6452.6	6511.9	8020.7	8117.7	4694	6196.3	6669.5	8229.9	5757.6	5557.3	6345.5	5984.9	5970.2	8240.4	6942.9	6545.4	5851.9
IGF2R|P11717	3082.8	2675	3135.5	3782.3	3007.5	3309.7	3595.6	3305.9	3249.8	3387.5	4086.8	3656.8	2985.1	3851.5	3302.9	3235.3	2638.5	3129.8	2100.5	3169.9	2825.3	3241.5	2724.8	2779.4	3085.2	2504.5	2717.5	2703.5	3239.8	3192	2710	2658.7	1469.3	1437.5	1283.6	1343	1635.6	1622.6	1593.6	1295.9	1362.2	1418.9	1383.7	1430.1	1598.7	1222.6	1452.6	1482.8	2019.5
CSPG4|Q6UVK1	2527.3	2234.6	2721.2	2800	2180.2	3029.7	3033.1	2664.2	2441.2	2704.2	2974.5	2686.1	2361.8	2696	2638.8	2435.5	1988.2	2219.9	1483.2	2412.2	3042.3	2138.3	1962.9	1947.9	2350.6	1708.9	1950	1832.3	2088.3	2060.8	1965.7	1741.8	1779.5	1633.2	1297.5	1532.3	2860.8	2282.6	1640.5	1490.2	1460.3	1708.9	1806.2	1642.3	1713	1284.7	1800.7	1655.5	2411.7
VTN|P04004	7221.6	11716.1	7393.8	6010.8	9701.8	5374.2	6112.7	6777.6	7044.1	5462.3	4637.4	5276	9329	5415.3	7260.2	7885.1	9119.1	5851	13662.8	7097.5	9616.9	6759.9	7597.2	7655.6	6468	12406.6	8830.8	11605.5	6819.3	5997	8534.3	9240.5	8697.2	8803.4	13175.8	9731.2	7422.3	6848.5	9114.5	10844.5	10370.5	7473.6	7416.6	6580.9	7015.7	10468.1	8204.5	9249.1	9707.7
SOD3|P08294	3642	3739.9	3725	4801.1	3867.5	2861.4	3394.9	3837.1	3148.3	3409.7	3903.3	3544.7	2953.4	3626.7	3731.8	3536.4	2466.1	1898.6	2022.5	3658.5	1752.6	2355.3	2826.7	2348.6	2499.7	3144.8	2196.2	3652.6	3626.3	2611.2	2432.4	2312.1	2781.9	2397.6	2149.1	2767.9	3328.8	2918.7	3928.5	2938.6	2534.3	3182.5	2712.6	2490.7	3360.7	3064.4	2773.2	2672.1	2951.6
HPR|P00739	600.8	923.3	361.2	347.2	301	266.5	225.7	816.4	278.1	278.8	243.9	474.5	618.6	391.9	472.5	482.1	577.8	250.2	717.9	418.1	619.2	252.2	1357.3	378.4	279.8	1014.8	330.7	645.3	345.7	321.1	399.2	427.7	804.9	649.2	854.8	873.4	543.9	360.1	845.4	2004.9	1355.4	323.3	636.4	735.2	377.3	503	632.4	666.1	1027.1
EPHA4|P54764	4718.8	3021.4	5326.2	5183	4420.2	5978.4	5248.3	4468.6	5986.7	5122.2	5507.8	6260.7	3453.4	5733	4772.3	4798.6	8255.8	12099.4	4940.1	7798.2	10121.9	7682.1	6269.3	9046.9	10849.9	6240.3	7226.2	6923.4	8250.6	11775.2	8584.6	8370.5	7146.1	7661.9	6019.2	6632.1	8334.6	8374.8	5093.2	4149.3	5817.2	7482.3	7432.1	8917	7429.5	4054.4	7456.6	7627.7	6461.4
KRT14|P02533	5967.2	1557.1	1671.2	8342.3	3582.5	831.2	590.8	7272.4	7675.5	2021.7	1178.5	1113.5	821	4035.5	1366.7	2178.2	3844.6	601.6	948.7	917.4	1419.1	537.8	1510.3	707.9	1254.2	761.8	899.3	901.1	727	643.6	1179.4	5028.6	3366.5	498.5	1635.3	848.3	3793.4	768	469.9	1251.6	910.3	2219.9	1361.8	463.4	948.5	872	1370.2	927	5322.3
KIAA1199; CEMIP|Q8WUJ3	3318.9	3435.7	2927.3	4647.4	3384.3	3468.7	3911.3	3681.8	3640.5	3387.6	3647.7	3752.9	3461.5	3655.9	3736.1	3594.3	2698	3016.3	3190.9	3073.9	2651.4	3315.1	2725.9	2727.7	3033.4	2333.3	2858.2	3078.8	3132.4	3509.4	2981.9	2597	3397.4	3265.9	3332.5	3112.2	4045.6	3587.5	3728.3	3327.7	2910.8	3097.7	3773.6	3407.2	3713.9	3701.8	3828.8	3427.7	3868.4
KLKB1|P03952	6617.4	10598.8	6847.2	4008.3	7056	6121	4731.7	5923.4	6330.5	5047.9	4031.7	5688.3	7905.4	5078.9	6520.5	7281.8	8447.9	5850.3	13703.7	8060.6	8056.2	7036	8725.1	9847.5	6984	10255.7	9289.3	5168.8	6856.4	5256.6	8405.1	9163.1	7844.8	6980.7	12019.9	5539.1	5597.1	5857.1	9182.6	13715.9	8611.4	5550.2	7325.6	7133.7	5427.6	10638.4	7630.1	8564.5	9747.2
THBS4|P35443	1547.4	1151.6	1601.6	1735.6	1431.7	1851.9	1638.4	1304.7	1651.7	2068.6	1714.6	1428.3	1758.3	1745	1527.8	1499.4	2394.9	2596.9	2166.6	2182.3	2531.1	3339.6	2380	2493.8	2913.2	2125.3	2184.7	2299.8	2485.8	2549.3	2411.4	2240	2837.7	2604.1	2192.8	1794.2	2683	3600.7	3269.1	2388.2	2496.6	2635.3	3006	3116.6	3127.4	2249.6	2796.8	2620	1646.6
ROBO1|Q9Y6N7	4075.8	2820.6	4694.4	5468.4	4049.1	4633.4	4854.1	4582.3	4453.5	4318.3	5604.1	5743.9	3317.8	5727.1	4058.5	4226.1	3506.2	4301.5	2215.8	4648.1	3822.3	3578.1	2933.1	4333.1	4766	2785.5	3436.8	3205.8	4198.9	4339.1	3386.1	3436	3533.6	3412.7	2906.1	3133.8	5072.6	4097.2	3236.5	2378.3	2686.8	4361.8	3643.8	4333.8	3746.7	2387.5	3520.2	3578.1	3700.3
HBA2; HBA1|P69905	26302.6	1822.5	8999.8	18180.7	1338.8	1166	1372	1603	1578.8	14744.5	1121.5	1098	36767.4	1363.1	5999.2	7340.2	30403.7	1190.2	7329.4	1746.5	845.3	786.3	33759.8	3246.9	10929.8	1994.6	1185.6	1329.8	1829.9	5100.3	7031.8	7804	16668.6	5278.5	3477	2397.9	2466.9	3421.5	1949.1	34466.4	137047	28175.6	1143.8	2677	3347.1	3049.6	5121.5	5701.6	15808.2
RBP4|P02753	7171.6	8593.7	6645.3	5343	7988.1	6968	7403.6	6273	8085.4	7720.3	6739.5	6109.2	6728.4	5581.8	7559	7610.8	8329.3	7345.5	11422.2	8647.1	7620	7586.7	7599.7	6582.5	7653	10764	7209.9	10782.3	7757.3	7662.5	8280.8	8284.1	8509.1	9553.1	6979.8	7482.5	8290	9851.2	8974.9	9470.5	8299	7426.3	8071.7	8031.6	8025.8	9272.6	8513.2	8651.8	7806.6
VCAN|P13611	7791.3	4616.4	7198.6	10981.3	6666.3	11509.9	11010.6	8525.6	9039.1	8892.2	8129.8	9647.2	8388.8	9562.4	8624.9	7794.8	8276.3	10617.5	4985.5	8344.4	8857.5	9107.9	7665.5	8852.8	10008.5	8009.9	7616.8	8069.6	10823.8	10259.8	9142.2	8251.3	6860.1	6902	5329.5	6068.6	8340.5	7845	6707.7	5406.2	5658.9	7566	8383.2	6861.4	6977	4638.9	7646.3	6835.9	6499.3
APOD|P05090	28313	46719.1	28743.4	24672.2	43106.7	28181.5	31603	21181.2	21498.5	23905.4	23542.6	22830.4	24217	28381.2	31072.4	30203.4	32709.3	31619.7	32495.4	27429.2	30231.8	41152.5	34251.8	33491	32269.9	35017.2	43730.4	34948.5	32699.8	33794.5	35085.3	34044.6	27367.4	26429.6	24362.4	31806.5	24773.7	22386.6	30811.3	35126.9	28141.4	20514.8	29544.7	26732	29795.6	36840.5	29032.9	28442.5	26647.8
TMEM132C|Q8N3T6	2666.2	1884.2	2659.5	3209.2	2717	2968.8	3605.9	2442.2	3132.1	2844.4	3730.8	3496.8	2518.1	3481	2707.3	2669.1	1924.9	2666.3	1484.7	2103.1	2066.3	2248.4	2116.8	2212.8	2365.5	1775.8	1913.2	1960.4	2159.6	2233.9	1882.7	1831.3	2203.9	2216.7	1813.7	2079	2605.7	2498	1890.6	1718.5	1741.4	2139.3	2259.6	2263	2664.2	1662.3	2163.8	2190.6	2856.7
SEZ6|Q53EL9	4082.1	2793.6	5074	5049.4	3576.7	3265.7	4508	4696.6	4354.7	4531.7	5570.7	5588.4	3334.8	5570.5	4080.6	4181.8	3911.6	4449.5	2864.5	4479.9	4365.8	3887.1	4454.6	4881.8	4543.3	3762.8	4276.2	3590.1	4508.1	5084.5	3879.5	4089.6	3457.2	3539.9	3045.1	2687.7	4641.9	3802.4	2987.3	2374.7	2948.5	3861.3	3987.4	4185.1	3736.5	2448.9	3532.5	3643.5	3599
AEBP1|Q8IUX7	4340.1	3695.8	3845.6	5398	4201.3	4729	5210.6	5880	5149	5066.7	5293	4655.6	4592.5	4320.4	4226	4243.5	4192	4134.8	3302.9	4145.2	3810.2	6326.9	3965.9	4212.8	4741.1	3779.1	3852.8	5377.9	5678.6	5028.1	3755.8	3867	4543	3597.8	3717.9	4630.5	5113.4	5848.3	5529.6	4315.9	4105.9	4032.7	4655.7	4412.9	4548.2	5734.2	4374.5	4414.7	3320.5
POMGNT1|Q8WZA1	4937.5	3821.1	5996.7	3923.6	5150.5	6295.8	6111.2	5552.6	5854.6	5795	6815.9	6272.7	4675.9	6760.4	5457.5	5316.4	4831.6	6395.8	3556.9	3287.1	5533.9	5441.7	4355.5	5552.8	6453	4074	4566.1	4646.4	5063.3	6276.3	5094.4	5214	5084.4	5271.8	4309.3	4716.5	5057.3	5944.5	3146.6	3423.9	4492.8	3929.1	5514.1	5939.9	5658.1	2729.8	5263.9	5526.6	5217.9
SERPINA6|P08185	7585.6	10801.2	7539.1	3550.8	7831.5	6910.4	6099	6005	6597.6	7126.7	4934.5	6426.3	8592	5287.8	7288.4	8106.3	9653	7994.7	13839.3	8790.8	8122.7	8375.7	9673.1	10041.2	6891.2	11777.8	11666.3	10685.1	7423.5	6459.9	9552.2	10083.8	7711.2	8063.1	7946	8338.6	6855.8	5058.3	7313	10105.1	7267.9	5981	6925.7	7219.5	7734.2	11171.9	7744.7	8083.8	7994.3
ENO2|P09104	2181.9	1288.7	2444	2398.1	2106.2	2021.6	2190.5	2803.9	2310.8	2288.4	3080.4	2538.7	1927.8	3043.4	2137.5	1979	1129	1169.6	901.1	1550.9	1147.1	1363.9	1209.1	1167.1	1307	1077	1047.4	1102	1584.6	1265.2	1098.6	1051.2	1187.9	1292	941.8	977.2	1441.8	1500.6	1145.4	1005.9	976.8	1400.8	1429.1	1214.8	1525.7	937.1	1203.8	1156.3	1591.3
GAPDH|P04406	8023.6	3926	8989.7	7522.5	9282.8	7728.2	5840.9	10101.6	8460.7	9640.9	15987.7	7037	11235.1	13429.6	7374.9	7326.2	9646.6	11164.6	5174.1	17214.6	11543.8	17008.4	8965.3	9991.2	16140.2	6869.2	6998.1	7658.6	15021.7	12880	8644.7	8950.7	12044.8	8861.4	6697.9	8039.8	12114.1	10128.8	7947.7	11827	12973.6	18921.3	12792.9	9463.6	20180.7	7252.2	10448.8	10508.6	10100.3
CADM1|Q9BY67	3384.3	2215.5	4054.9	4782.8	3247.8	4237.8	4026.9	4001.4	4069.2	3775.9	4559.4	4338.2	2592.5	4514.1	3625.4	3500.1	4207.9	5349.1	2841.9	5173.1	5127.4	4017.4	3877.5	4645.1	5035.9	3626	4077.3	3605.6	5502.8	5945.1	4503.2	4275.9	3417.6	3336.4	2595	2910.6	4408.9	4338.2	2676.1	2072.7	2879.5	3903.6	3758.8	4108.8	3465.1	2268.9	3349.1	3420.6	3489.4
PCOLCE|Q15113	5473.9	5275.7	5466.3	6113.7	5376.2	6315.2	6445.5	5155.1	5527.4	5527.4	6736.5	5705	4838.5	5812.3	5541.7	5408	8087.9	8595.4	7097.4	7631.2	8147.2	8707.2	7090.5	7065.4	9162.2	6616	7650.4	7587.3	8242.2	9306	7926.4	7721.7	6546.2	6561.1	6130.8	6408.3	6484.8	6811.6	7194.8	6492.4	6278.2	7537.7	5819.2	6646.9	6818	7002.7	6482.7	6769.8	5985.6
IL6ST|P40189	4449.2	2846.6	5770.7	5937.8	4629	5127.4	5867.3	4947	5047.5	4655.2	5129.2	6560.6	3919.8	6437.1	4667.3	4545.7	4150.5	5440.9	2844.4	3964.5	4827.3	4568	4164.6	4786.6	4697.6	3919.2	4542.2	3543.7	4995	4914.3	4181	4371.6	3984.7	4405.5	3243.9	3690.8	4339.7	4715	3750.2	2843.4	3441.6	4650.5	4479.1	4738.5	3456.7	2812.3	4113.9	4238.7	5289.6
C8B|P07358	8312.9	8469.9	7762.3	7010.5	9970.4	7100.4	6742.8	9780.1	8288.3	4824.2	5912.8	7890.5	8593.7	5638.8	8204.6	8415	4533.1	3632	7391	3945.2	4790.5	3526.9	4914.9	4504.7	3349	6355.5	5516.7	4420.4	3083.2	3098.4	4382.3	4491.5	7106.1	7295.4	8948.4	6612.2	4264	5026	10605.1	7404.1	8479.2	5638.4	5940.2	4954.6	6389.8	10787.6	7022.6	7369.7	6659.8
PZP|P20742	1121.7	453.9	462.2	1042.8	2504.4	380.4	568.8	836.2	1392.3	529.8	547.5	1599.1	2097.8	751.2	915.2	996.9	854.3	1189.2	1749.5	206.2	498.5	1002.4	417.7	1514.7	253	321.2	318.6	486.8	421.2	339	696.7	724.2	990.8	758.2	512.1	2549.2	362	1212.7	2180.2	819.9	1598	1973.8	483.2	605.2	770.4	338.3	814.8	867	964.4
LDHB|P07195	5149.9	3242.7	6210.2	5251.1	5224.4	6571.1	4807.3	5086.6	5191.3	6267.4	6447.1	5587.5	4882.1	7289.4	5361.4	4884.1	4555.5	4927.1	2663.5	5671	5004.9	5784.5	4824.6	4583.5	5408.6	3537.1	3802.6	3193.5	5511.6	5892	4602.3	4034.3	3971.6	3346.7	2825.3	3177.6	3671.4	4837.2	2947.1	2897.7	3295	4982.3	4284.2	4229.6	4899.7	2886.2	3841.6	3637.3	4901.4
|Q14393	3214.5	2718.3	3307.5	3502.4	2892.9	3644	3732	3571.4	3030.1	3200.6	3569.4	3005.7	2659	3617.6	3426.9	3282.5	3098.7	3416	2455.2	3565.6	3408.3	3543.8	2979	3373	3263.1	2649.2	3009.4	3196.1	3543.4	3315.5	3241.6	3090.6	2270.7	2248.4	2111.4	2236.8	2633	2471.5	2053.6	1833.6	2189.7	2282.7	2473.5	2946.4	2716.2	1867.8	2432.8	2389.1	1886.6
ENO1|P06733	2695	1712.4	3206.2	2006.5	2421.9	2552.5	2708.6	3046.5	2727.8	3261.3	3792.9	2684.2	3018.9	3735.6	2754.4	2270.9	2982.4	3097.5	2400.4	4125	3238.4	3806.2	3537.6	2996.1	3393.9	2445.1	2828.7	3121.8	4432.6	3887.7	2982	2657.9	3394	2917.2	2484.1	2542.9	3329	3873.6	2874.9	2998.2	2899.2	4526.5	3942.7	3311	4129.7	2520.9	3452	2995.1	3183.6
HSPA5|P11021	6196.2	4040.9	6834.7	7665	6118.8	6781.8	7085.1	7039.6	7017.6	6853.8	7623.3	7079.3	4893.5	7759.1	6221.8	6188.8	5687.3	6562	4494.3	6551.8	5822	6370.7	5450.9	6573.1	6641.9	5408.2	5228.6	5634.8	6688.9	7468.9	5897.7	5787.5	6262	6014.7	5103	5710.8	6770.9	6387.4	5646.2	4756.3	5768	7302.7	6324.1	7083.9	6235	4396	6113.8	6171.7	4833
COL14A1|Q05707	1959.4	1608.3	1724.1	3011	1620.9	1848.8	2284.7	2395.1	2174.7	2345.3	2165.8	2453.4	1794.6	2072.7	1876.9	1989.1	1983.3	1922.5	1657.3	2066.5	1828.9	2653.7	1659.5	2457.7	1956.6	2098.5	1975	2731	2288.9	2673.5	1895.9	1924.6	1889.8	1715.3	1714.1	1673.3	2202.5	2229.1	2189.4	1341.7	1545.9	1385.8	1674.7	1811.7	1684.8	1808.8	1743.9	1830.1	1948.3
HBD|P02042	3799.6	394.9	1505.5	2236.3	300.1	244.3	269.4	342	297.5	1895.2	217.3	222.1	5180.6	269.8	947.9	1069	2775.8	278.2	789.4	429	247.9	388.3	3287.8	516.9	1163.1	499.3	290.6	433.6	463.1	733.9	784.1	928.7	2378.2	1124.3	936.5	851.8	847.5	930.6	922.4	3860	17446.9	4058.6	553.2	940.7	938.8	1015.2	1071.5	1211.8	2899.8
NEGR1|Q7Z3B1	4689.6	3486.5	5256.7	5222.3	4655.9	5328.8	5898.1	4820.8	5586.7	4330.1	6319.5	6370.7	3470.1	6624.2	4541.5	4755	3907.8	6087.3	2230.6	5125.3	4701.5	4156.4	3401.2	4634.3	4946	2816.1	3638.5	3522.2	4843.2	5017.3	3833.1	3902.7	5969.9	6151.3	4783	5303.6	7802.5	7317.3	5045.6	4175.4	5108.7	6482.1	5769.1	6760.3	6368.6	3929.6	5780.4	6083.3	6649.8
ALDOC|P09972	5641.6	3265.8	6780.4	6076.5	5397.5	7116.2	5174.5	5111.4	6045.4	6030.1	7731.9	6550.6	5133.2	8246.5	6016.2	5354.5	7699.4	8420.5	4341.1	10399.3	8568.6	10115.5	7626.9	8602.7	9399.4	5878.9	6326.6	6743.6	10840.4	11102.1	8427.6	7252.9	5594.4	4866.1	4109.5	4225.3	6021.3	6848.6	4416.7	2629	4223.1	7001.1	5778.7	6067.6	7175.6	3892.5	5820.2	5348.6	6327.1
LPHN1; ADGRL1|O94910	2268.7	1827.6	2619.7	2880	2066.5	2445.6	2802.9	2603.1	2551.6	2316	3153	3184.8	1725.1	3019.9	2287.5	2417.6	1993.3	2610.5	1480.8	2181.2	2137	1883.2	1881	2098.8	2344.3	1738.6	1922	1701.2	2297.5	2219.5	1967	2063.4	2746.1	2707.4	2419	2447.5	3232.7	2966.1	2334.2	1984.7	2290	2867.6	2696.3	3173.4	2659.8	1933.5	2539.1	2897.9	2472.3
DCC|P43146	2373.1	1853.3	2228.1	2647.2	2410	2593.5	2844.3	2951.4	2909.9	2137.9	2933.1	3372.5	2112.1	3010.4	2336.8	2531.7	2799.5	4682.8	1863.2	2857.9	3540.1	3308.2	2146.8	3361.6	3542.3	2208.9	2749.9	2753.6	3230	3594.7	2892.9	2957	3655.5	3621.3	3046.9	3133.5	5281.1	3935.9	2839	2096.2	2707.4	3854.5	3561.2	3231.8	3546	2343.1	3531.7	3793	3232.9
GANAB|Q14697	2929.1	2218.8	3592.6	4150.9	2802.3	2943.1	3834.9	3791.3	3833.6	3284	3521.3	4220.4	1935.4	4010.8	2794.1	2996.9	2139.7	2551.2	1611.3	3222.4	1991	2410.6	2037.8	2863.3	2700	1992.4	2220.5	2268.5	2697.1	2565	2053	2186.6	2682.7	2887.3	2476.8	2594.9	3372.2	2931.2	2717.3	2222.7	2514.5	2830.6	2466.1	3104.9	2574.1	2289.9	2636.8	2785.7	3482.7
LCP1|P13796	2872.4	3219	2865	2071	2497.4	2869.6	2304.4	2793.3	2424.7	3239.8	2782.8	2449.3	2979.3	2779.2	2854.5	2809.4	1558.7	1251.9	2129.6	1208.5	1947.2	1582.6	1493.4	1398.2	1454.6	1663.7	1614.2	1648.1	1438.9	1520.3	1607.5	1505.7	2576.6	2272.6	2229.4	2396.7	2572.5	2206.2	2567.6	2779.8	2503.2	2903.5	2285	2527.5	2734.5	2321.6	2444.1	2414.2	1956.3
CDH2|P19022	7385.7	5189.8	7985.6	8575.6	7797.6	9005.7	8487.2	7773.8	8430.6	8405.1	9667.2	8990.5	6464.4	9450.4	7551.9	7614.8	8107	10204.3	5349.1	8202.9	8621.4	8793.4	7947.3	9288.9	10112.7	6686.1	6953.6	7839.1	8794.8	10501.6	8212.1	8255	7746	7973.3	6230.1	7345.1	9484.4	9105.2	6735.1	5809.4	7273	9288.1	8441.6	9151.7	8578.7	5787.9	7879.8	8293.9	8270
DPP6|P42658	3693.5	2526.5	4453.1	4777.8	3792.3	4163.1	4516.5	3886.4	4261.4	4237.8	5774.5	5098.6	3063.9	5807.7	3896.4	3764.7	3677.8	4867.5	2064.5	5223.4	4651.9	4500.2	3118	3938.3	5021.4	2902.1	3238.8	3213.2	4735.5	4549.6	3893	3507.5	3448.3	3567.8	2706.7	3213.3	4006.9	3876.1	3455.8	2610	2755.6	4040.6	3666.4	3792.1	3758.7	2510.9	3540.6	3438.1	4114.2
|Q08431	2702.2	2741	4106.7	3925.2	2642.2	2993.4	3113.4	3344.4	3405.5	3139.1	2788.8	2955	1990.4	3255	2885.3	3047.9	2212.5	2499.6	1459	2840.1	2403.6	2719	2599.8	2472.9	2382.3	1736.6	2195.2	1992.1	2515.3	3006.8	2275.8	2389.8	3178.6	3184.3	2180.7	2795.6	4020.2	4427.3	3286.3	2285.9	2841.5	3578.4	2765.2	4051.4	3511.2	2923.6	3317.5	3534.2	3181.6
SPARC|P09486	4111.1	3128.6	4230.9	7732.1	4039.6	3803.3	4848.1	4689	5084.4	4625.4	4141.9	4912.8	3705.3	4670.5	4100.2	4035.1	4866.5	4730.8	3819.7	7197.6	3770.4	6630.4	5093.7	5600	5335.1	5875.1	3770.5	6180.2	7088.6	6418.3	4956	4959	4200	3703.7	2820.5	3784.3	5133	4667.1	5762.1	3300.4	4294.3	4808.3	5249.8	4162.8	4382.2	4240.6	4338.2	4302.8	4121.3
IGFBP7|Q16270	9204.5	6044.5	8150	19859.3	8577.4	7880.7	10601.9	14586.3	12762.6	9635.2	9146.7	11265.3	6885.6	8930.1	9249	8852.2	13327.3	10064.8	9254.7	18259	9900.6	21755.7	14214	13262.6	11763.9	16469	10945.8	16772.3	18645.7	14720.6	13514.4	12817.6	13913.9	11517.4	9575.5	12043.2	17601.3	13793	22334.1	10194.9	13952.4	16023.8	14645.1	12837.8	13424	11514.9	13749.1	13559.7	13690.7
PAPLN|O95428	2917.5	3064.2	3334.1	3082.2	3011.1	3196.6	3462.1	2899.5	3219.5	2895.9	3121	3680.9	3367.2	3250	2998	2946.8	3656.8	4369.1	2879.1	3924.9	3361.8	3880.7	3774.1	3236.5	4623.7	3765.3	3928.4	3938.3	5230.7	4963.1	3488.7	3500.9	3882.5	4223	3655.1	3792.4	3836.5	5151.9	1926.3	2149	3549.1	4633.7	4677.7	4500.8	3785.2	3605.6	3837.4	3852.2	2802.3
LRG1|P02750	9772.4	8869.2	7296.1	8142.3	13620.5	8070	8583.5	9268.5	11071.8	8340	4984.3	6636.1	12937	8072.3	10194.3	9987.4	10020.4	7648.3	15470.3	9340.5	10127.9	9185	8128.5	11010	6326.8	9465.6	11005.3	9217.2	7900.7	6902.2	10848.2	10724.8	11570.8	12250.3	11612.9	11724.7	7054.6	13020.3	9817.4	9913.9	9345.1	16993.4	11946.4	10324.8	14194.7	9369.9	12052	12131.6	8086.1
PCDH17|O14917	1922.8	1546.4	1683.6	2405.1	1733.5	1948.6	2610.8	2031.8	2068	2023.1	2573.6	2728.9	1864.7	2764.3	2103	1962.7	1888.5	2803.3	1113.2	2349.8	2372.9	2006.9	1637.3	2352.5	2876.5	1482.9	1881.8	1860.9	2452.1	2496.7	2009.9	1872.9	2299.5	2474.5	1908.5	2080.2	3521.3	2580	2214.5	1351.2	1879.1	2316.3	2584.5	2573.1	2522.6	1395.1	2493.4	2328.5	2992.9
THBS2|P35442	1628.6	1198.4	1693	3496.1	1502.4	1639.3	2124.2	2241.8	2154.1	1972.1	1867	2003.7	2252.1	1850.1	1735	1666.3	1061	1108.7	894.4	1236.5	1123.3	1845.6	1040.4	1125.6	1229.5	1232.6	1043	1559.1	1393	1401.2	1108.9	1041.3	1256.3	1084.4	1061.2	1111.7	1199	1421.7	1424.4	1097.1	1219.7	1345.9	1352.6	1203.2	1148.8	1335	1199.6	1209.4	1737
SERPINA4|P29622	4604.4	7661.4	4863.6	1960.7	5093.1	4609.5	3883.2	3755.2	3877.7	4156.7	3952.5	3828.3	5087.8	2887	4498	4636.8	4714.8	3530.1	8385.7	5514.3	4365.9	3497.6	5643.3	4031.7	3545	6010.6	5426.8	5702.1	3698.2	3541.7	4600.5	4853.5	3746.9	3321.8	4886.6	3394.8	2705.1	3726.8	4039.9	5776.1	3595.6	2531.7	3159.2	3623.6	3277.2	5653.7	3532.3	3747.7	4130.2
HYOU1|Q9Y4L1	3123.7	2434.1	3740.8	3624	3028.4	3429	3531.3	3158.1	3301.9	3071	4019.7	3780.4	2696.3	3974.5	3103.6	3168.6	2566.8	3295	1795.6	3044.4	2841.6	3031.9	2211.8	3054.5	3174.8	2098.8	2850.3	2242.8	2899.4	3153.7	2653.9	2545.2	2899.2	2821.4	2474.7	2624.9	3789.4	3427.7	2848.8	2169.3	2616.8	3133.8	3126	3385.7	2895.6	2315.1	2810.7	2952.2	3201.9
GALNT7|Q86SF2	5526.3	3669.4	5494.9	5784.2	4268.4	6806.4	6876.1	6333.6	5636	6699.6	6322.4	5433.8	5566.5	7221.8	5700.5	5765.8	5900.4	7095.1	4636.2	6958.3	6429.7	7624.7	4965.1	6405.3	8010	5196.2	5894.7	5924.5	6872.6	6672.8	6179.6	6176.3	4317	4327.2	3831.5	3431.9	5406.3	4899.7	3152.6	3262.9	4226.4	4773.5	5390.1	4554.1	4925.5	3356.3	4519.3	4762.9	6090.8
CHRD|Q9H2X0	2839.1	2194.8	3077.9	3153.1	2722.4	3206.9	3449.8	2849.8	3028.2	3114.7	3934.1	3928.6	2137.2	3344.8	2659.7	2822.1	2055	2782.1	1450.4	2080.5	2371.8	2302.5	1841	2529.5	2639.1	1631.7	1911.1	1990.6	2558.4	2934.4	1957.4	2015	2357.1	2610.8	2247.2	2133.3	2613.2	2566.3	2282.5	2268	1978.9	2427.9	2476.3	2566	2473	2443.8	2364.4	2397.3	4077.9
MANBA|O00462	5072.7	3617	5267.1	8050.1	4615.1	5152.9	5472.7	6597.5	6825.9	5927	5451.3	6065	4885.8	6115.5	5117.2	5145.6	4824.9	5496.9	3488.2	5986.4	4972.7	6339.2	5116.9	5218.1	5235.2	4321.3	4414.7	5337.7	5915.3	5146.6	5035.8	4762.1	4334	4138.7	3425	4045.7	5123.5	5715.3	5581.1	3533.5	3889.6	4987	4729.1	5018.7	4441.6	3758.1	4376.8	4385.9	4288.1
TPI1|P60174	4440.3	2944.2	5402.2	5387.2	3772.5	3870.3	4797.8	4851.3	5545.5	5214.7	5557	5446.3	4181.7	6079.7	4566.7	4287.6	3610.9	4837.3	2462.7	4375	4323.8	4835.8	3554.5	4099.8	5372.6	2916.3	3516.4	3704.6	5408.6	4856.2	3780	3710.7	4854	5207.9	3773.8	4450.4	5956.7	5812.7	4006.8	3360	4580.5	5417.9	5943.4	5706.3	5021.2	3695.8	5013.1	4913	4772.9
PTPRN2|Q92932	701.7	439.8	839.2	775.5	678.2	904.7	889.8	881.3	962.3	796	884.9	1013.7	447.9	919.5	683.6	775.7	828.5	1105.1	485.1	844.2	889.6	731.9	609.4	896	957.7	645	683.7	712.6	729.3	1175.3	790.6	915.2	1359.2	1432.1	1052.6	1318.6	1385.1	1327	965.3	742.9	1081.2	1497.1	1220.8	1534.7	1287.4	753	1217.8	1443.9	943.4
HSP90B1|P14625	5848.8	4040.6	6606.5	5316.1	4713.9	5648.8	6223.3	6050.1	4633.3	6873.8	7268.7	4942.3	6963.5	5776	5677.8	5638.4	6202.4	5731.9	4489.3	5898.7	5418	8159.3	5697.8	7047.4	7383.3	6830.3	4820.4	7537.3	7389	6194.9	6043.7	5973.1	4925.6	4053.5	4799.8	4029.8	5279.5	5951.2	4511.4	3199.1	4982.4	5384.2	4259.8	5401	5821	3693.9	4883.4	4821.9	3952.3
GOT1|P17174	6491.1	3619.1	7808.2	6892.9	7225.5	8110.8	6392.2	6046.6	7276.1	7401.1	8638.3	8031.2	5941.4	9413.9	6979.9	5967.2	5708.5	7194.9	2943.4	6572.4	6771.3	7124.2	5153.9	5729.2	7211.7	4309.6	4648.3	4336.8	7264.4	8133.1	6039.3	5391.9	6659.6	5759.8	4649.6	5321.1	6569.9	8227.9	4672.9	4054.6	5367.8	8761.9	7947.8	7335.7	8265.8	4465.5	7003	6278.1	7391.9
GOLM1|Q8NBJ4	4362.2	3015.7	5014.2	6623	4075.8	5298.5	4772.4	5239.1	5754.2	5210.1	5798.2	5073.4	3818.3	5342.6	4491.2	4491	4521.8	4841.2	2930.5	5225	4595.9	5125.4	4480	5151.3	4878.4	3908.8	4096.7	5036.6	6109	5676.3	4372.3	4393.5	5516.1	5081	4323.1	4777.9	5970.6	6379.2	5124	3803.2	4471.4	6306.6	5346.1	5894.1	5273.3	3855.9	5389.9	5333.9	4727.5
TMEM132A|Q24JP5	3096.6	1807.5	3934	2739	3263.2	4052.4	3884.5	2801.3	3566.4	3290.4	3979.5	4161	3041.3	4814.2	3197.8	3215.1	2562.7	3332.1	1765.5	2661.7	3105.7	2684.8	2344.2	2911.2	3157.9	2045.4	2397.2	2176	3177.2	3223.9	2664.6	2667.5	2318.4	2216.4	1964.2	1968.5	2483.9	2470	1759.1	1563.9	2204.2	2370.1	2324.8	2662.9	2619.6	1488.7	2368.5	2382.2	3392.1
SELENBP1|Q13228	3386.5	2150.3	3203.7	4798.6	3515.1	4520.3	3756.3	3546.9	3909	4453.9	4611.8	2744	2980	3127.4	3372.3	3351.6	3427.7	4223.3	2448.5	2932.7	4456.6	3363.4	2749.1	3410.1	4127.7	3330.2	3196.4	3799.3	3432.6	3082.4	3428	3339.9	3705.8	3336	3296.7	3501.8	4635.3	4335.1	3240.7	3222.7	3803.6	3790.9	3639.9	3418.3	3871.3	3066.6	3505.2	3715.8	3458.7
SEZ6L2|Q6UXD5	2339.6	1629.1	2657.8	2868.8	2101.5	2758.1	2486	2342.2	2768.4	2510.9	2720.9	2980.5	1695.9	3205.3	2334.7	2331.5	2451.7	2973.9	1685.2	2674.3	2554.3	2398.7	2223.2	2631.7	2825.2	1964.2	2204	2062.7	2750	2982.7	2287.2	2253.5	2602.8	2693.2	1943.1	2259.9	3035.5	3232.5	2095.7	1482.4	2300.2	2684.6	2794.3	2892.8	2775.3	1664.8	2549.4	2670.7	3139.4
LAMA5|O15230	1609.1	1236.5	1843	2033.9	1692.1	1893.7	1899	1880	1843.6	1714.3	1898.2	2083.2	1557.4	1771.9	1665.3	1590	1312.1	1699.1	966.2	1764.4	1602.8	1657.5	1225.3	1562.9	1466.4	1210.3	1194.8	1491.7	1429.6	1495.3	1371.5	1319.4	1217.7	1229.3	954.1	1147.3	1551.5	1570.8	1301.4	877.5	1001.6	1304.3	1129.1	1314.2	1153.9	891.8	1197.7	1223.9	1917.2
NRP2|O60462	2896	2748.9	3094.8	3358.6	2974.5	3138.1	3201	2866.1	2969.4	3371.5	3447.7	3198.3	2724.3	3136	3157.5	3043.2	3150	3666.5	2491	3290.7	3179.2	3104.7	2970.8	3126.8	3506.3	2715.6	2908.3	3296.2	3183	3742.8	3426	3150.4	2585.3	2566.1	2315	2767.5	3128.4	2862.3	2195.6	2012.7	2188.9	2771.8	2412.9	2891.1	2887.3	2654	2756.7	2683	2115.1
HSPA1B; HSPA1A|P0DMV9	1045.9	800.6	1017.4	1258.7	1033.8	1182.6	1077.3	942	1018.5	1172.3	1111.4	1068.4	972.5	1173.6	1048.1	982.9	973	1092.1	803.6	872.9	984.7	1137.6	964.7	1039.7	1160.1	849.6	852.5	899.4	1052.1	1295.2	1014.1	907.8	713.3	780.9	510.4	541.8	586.4	698.9	487.5	602.4	619	1143	748.7	775.6	871.3	512	733.8	664.1	1089.2
FAM3C; WNT16|Q92520	11078.3	7398.7	14084.3	12408.4	11337.5	13735.2	12901	10751.8	12830.2	12225.2	14289.4	14935.7	8625.6	14336.7	11177.6	11314.1	11124.9	15197.2	6839.7	10439.8	12806	11402.7	8772.5	12198.6	12865.1	8343.2	9338.8	9073.3	11897	13593.7	11267.4	11464.3	14599.5	15362.3	11285.1	12850.3	15628.5	17519	9876.8	9356.7	12190.5	16337.8	15546.4	18876	15302.5	9051.7	14686.1	15338.1	13527.7
IGFBP2|P18065	5653.1	5003.1	5353.4	6665.3	5292.4	7405.5	6593.7	5033.7	5501.2	6610	5711.4	5398.5	6415.5	5474.5	5676.3	5679.8	6566.5	6434.6	5807.1	6049.7	6046	8510.3	6764.4	6033.6	7668.5	5938.4	5797.3	7786.1	6894.4	7312.7	6441	6200.7	8169.5	6662.2	6635.4	7676.2	7923.2	8395.8	7568.1	8304.4	7931.5	7869.3	8161	8202.3	8962.1	9759.5	8028.9	8067.7	6631.5
ADAM22|Q9P0K1	4206.8	2649.4	4563.6	5361.5	4118.8	4155.5	5169.5	5069.8	4875	4148.3	5833.8	5766.2	3521.6	5900.7	4206.3	4319.4	4549.2	6975	2446.8	6979.2	5781.3	5850.3	4413.9	5890.8	6494.7	3523.9	4196.9	3901.4	6445.5	6299.2	4745	4793.2	5221.1	6126.7	4650.9	5311.2	7082.3	6271.9	5127.5	3734.8	4246.5	6618.6	6611.2	6824.3	6442	3673.5	5401	5518	6450.3
SEZ6L|Q9BYH1	3939.6	2544.9	4103.9	4646.7	3598.3	4373.8	4279.1	4236.3	4286.9	4424.8	5115.6	5499	2936	5519.3	3993.7	4013.5	5158.4	7175.3	2751.8	5030.3	5964.4	5914.6	4320.4	5906.3	6708.3	3839.2	4557.3	4433.7	5525.8	7088.2	5055	5118.8	4561.6	4473.3	3634.3	3890.4	6020.7	5897.1	3123.2	2181.2	3257.6	5298.9	4796.8	5846.3	4917.9	2514.7	4660.4	4615.1	6065.9
GOLIM4|O00461	1856.8	1186.7	2151.8	2218.7	1795	2570.8	2068.9	2437.6	2356	1807.2	2288.7	2887.7	1497.7	2327.2	1974.4	1861.4	1675.3	2206.4	1006.1	1813	1943.7	1927.4	1552.8	1833.4	2000.6	1565.4	1480	1545	1888.2	2229.3	1837.8	1660.8	1589.4	1611.5	1239.5	1464.5	1799.5	1830.9	1360.6	1145	1268.5	2072.4	1760	2026.1	1660.6	1073.7	1621.6	1635.5	2173.4
TNR|Q92752	3260.1	2128.6	3662.2	4807.2	2883.4	3261.5	4403.7	3584.6	3419.4	3274.2	4276.4	4469.2	3005.1	4105.2	3237.1	3187.2	4498.8	5925.2	2731.5	6559.7	4260.5	5422	3894.8	5814.6	4959.6	4201.6	3837.6	4239.8	7053.3	6342.8	4469	4360.7	3248.8	3026.7	2435.9	2435.9	4743.5	4478.4	3035.7	2360.5	2372.9	3552.2	3856.1	3326	3534.3	2334.3	3233.2	3413	3468.1
GAP43|P17677	1901.4	994.2	1895.1	1663.7	1645.1	2404.6	1680.5	1409.8	1985.5	1962.1	2326.1	2104.7	1871.2	2481	1988.2	1561.3	2101.9	2231.7	1283	2628.9	2380	3237.3	1986.1	1959	2738.9	1916.2	1741.6	2243.8	2718.8	2997.5	2378.2	2049.6	1198.2	1151.5	881.9	1004.6	1298.9	1564	913.4	731.3	945.3	1652.4	1654.6	1281.4	1923.9	899	1429	1233.9	2238.7
GRIA4|P48058	3945.5	2645.2	4269.4	4281.1	3870.8	3612.2	5588.9	4261.8	4494.1	3876.5	5467.4	5823.5	2922.5	5833	3794.8	3852.5	3325.8	5094.3	1890.6	5159.2	4081.5	4284.4	3393.6	4247.6	4601.7	2590.4	3607.3	3042.1	4416.7	4085.3	3185.9	3200.1	3589.7	4107.2	2826.6	3210.8	5666.8	4414.9	3805.2	2561	2858.2	3549.8	4205.6	4151.5	3698.6	2116.4	3340.7	3507.2	2289.4
CDH13|P55290	5899.2	3543.1	6937.1	6027.4	6363	7619.2	6962	6490.4	6771.1	7086.4	6877.8	7478.8	5027.5	7677	6119	5810.5	6161.9	9859.2	4256.9	5999.6	8262.6	6650.4	4519.9	6331	8853.6	4553.2	4916.7	5843.2	6336.3	8747.1	6588.3	6133.5	6059.2	6192.6	4551.5	5925.4	7691.6	7717.8	3997.5	3352.3	4893	6318.2	6487.2	8258.6	6717.4	3144	6348.2	6142.2	5842.2
IGHA2|P01877	1051.9	4458.6	659.8	843.7	697.7	909.4	682.3	990.8	531.7	598.5	592.9	2857.5	585.9	461	706.6	1058.6	525.3	183.1	522.5	518	221.3	218.2	283.6	195.4	165.9	338.3	323.8	258.2	1213.5	190.2	284	557.6	1310	682.4	1385.1	830.6	1022.8	1083.2	3190.5	3058	2481.1	676.1	716.8	954.7	775.4	4863.2	800.9	1155	853.5
OPCML|Q14982	8418.9	5598.2	9848.1	8985.1	7916.1	10974.9	9798.9	9186.1	10390.5	8363.6	10321.1	10927.3	5853	10845.4	8489.2	8513.8	10859.7	15999.8	5760.8	11716.5	13305.1	10919.3	8597	11808.4	12653	7406.6	9380.4	9257.1	11265.9	13932.6	11263.7	10813.1	14007.1	14278.1	10691	12165.4	16242.3	16966.2	10440.9	7962.1	11324.3	15235.6	14042.1	16881.3	14507	7882.8	13916.4	14165.7	12636.2
HSPA8|P11142	5667.7	3178.1	6030.2	5806	5084.3	7000.2	5582.7	4917.7	6006.4	6626.2	6929	6141.4	5212.5	7681.6	5711.9	5133.3	3063.9	3589.8	2470.5	3440.3	3466.6	3969	2959	3176.9	3787.8	2652	2700.2	2823.6	3857.6	4146.5	3285.4	3077.6	4255.3	3853.3	2931.2	3375.8	4059.1	4745.8	3143.4	3229.4	4016.6	5314.8	4626.4	4316	5245	2920.9	4282.8	4021.1	5275.3
CNTN6|Q9UQ52	2445.2	1727.5	2948.8	3137.7	2315.6	2573.5	2582.3	2772.2	2678	2728.1	2734.3	3861.9	1804.9	3344.7	2418	2608.2	1704.7	1855.3	1126.8	2109.5	1592.9	1567.3	1331.1	2098.5	2004.4	1494.5	1841.3	1514.4	2267.9	2452.6	1657.1	1669.2	2130.5	2090.4	1856.1	1569.3	2741.9	2566.1	1854.4	1456.1	1784.4	2283.2	2255	2393	2428.3	1552.7	2081.2	2140.1	2045.9
PI16|Q6UXB8	4351.7	4367.3	3845.8	3537	5752.1	5085.4	4444.7	2809.1	3756.8	3924.5	3610.8	3864.3	4251.7	4428	4657.2	4543	3008.2	3235.5	2662.8	2990.5	3236.3	3173.9	2933.7	2704.1	4171	2567.3	3875.3	3648.4	2810	3153.1	3321.3	3041.7	3204.2	3227.2	2825.7	3847	4155.4	3341.8	3348.6	3220.1	2501.9	2829.4	3552.1	4203.9	3667.4	3644.2	3545.9	3373.7	4160.3
MAN2A1|Q16706	3530.1	2641.7	3718.9	4019.9	3413.9	4232.4	3650.3	3269.8	4197.2	3911.9	3985.1	3932.2	3267.5	4384.6	3535.7	3530.1	2079.2	2410	1507.8	2035.6	2070.7	2090.4	1883.3	2275.5	2483	1760.9	1833.3	2030.4	2199.8	2512.8	1952.1	1949.4	2555.5	2462.4	2023.4	2457.7	2757.1	2651.9	2295	2074.1	2234.5	2761.8	2654.6	2688.8	2769.2	3466.5	2567.3	2454.1	2178.2
HMCN1|Q96RW7	787.8	763.2	818.3	992.3	921.7	917.5	997.8	895.4	1023.3	854.1	854.8	814.2	963.8	703.3	844.4	825.8	225.6	217.7	199.1	235.6	167.2	308.7	245.4	227	216.1	138.7	183.8	251.3	166.8	249.2	227.9	227.4	384.2	314	359.3	347.8	390.3	360	423.4	400.3	334.1	315.7	380.4	339.5	323.3	479.4	378.5	363.5	913
CNTN4|Q8IWV2	3414.5	2246.1	3847.1	3437.6	2889.8	3977.8	3912.5	3720.8	3764.7	3671	4112.5	4610.4	2774.9	4688	3561.4	3450.3	2756.6	3293.1	1963.6	3196.3	3070.2	2563.3	2368.4	3287	3446.1	2346.2	2842.2	2431.6	3683	3815.8	2668.3	2673.7	3484.9	3597.7	2885.9	2951.9	4531.7	3959	2724.6	2312	3073.7	3567.2	3601	3642.2	3597.9	2131.8	3491.2	3546	3308.7
VCL|P18206	1283	1109.7	1263.3	1327.7	1243.8	1929.6	1543.9	1479	1305.1	1243.9	1338	975.7	1638.1	924.4	1534.2	1227.1	1097.7	1291.2	960.7	715.3	1273.4	969.2	1267.6	873.2	1232.8	1045.7	899.9	920.3	802.1	1477.4	1308.9	1002.5	1596	1380.9	1222.2	1374.9	1290	1859.4	1358.5	1495.6	1205.2	1874.9	1294.3	1283.2	1333.3	1106	1772.3	1616.5	1154.3
SIRPA|P78324	8379.8	3856.1	11618.2	9149.3	9817.7	11793.2	9686.9	10288.6	6395.8	7375.3	13402.8	6783.3	6125.7	13883.6	8267.8	8661.8	7993.9	10897.9	3208.6	12675.9	8983.5	8097	5830.8	7988.4	13498.9	7983.9	8931.2	8323.6	8512.8	12710.1	8004.3	8065.3	7734.7	7226.2	7169.2	6422.8	11583.5	5161.9	4072.3	4714	7384.5	10367.6	9801.5	5415.9	7589.6	5936.9	7420.4	7893.8	7562.6
IGHM|P01871	12605	6244.2	5345.9	7486.4	10639.8	9883.9	3369	5045.3	16302	9969.6	2991.7	3540.4	16120	4492.2	8831.9	12353.9	11531.9	3731.8	14828	2786.7	13806.2	6088.7	2729.7	15300.7	3639.6	20817.1	18573.5	5020.6	2008	3249.8	8613.8	12117.2	13557.6	10997.5	15199.9	8652.1	3055.1	11912.5	8759.4	29283.5	28068.5	4288.6	17788.3	7926	27587.5	8296	9834.4	13461.5	17072.3
SEMA3G|Q9NS98	2265.7	1576.8	2853.4	2459.8	2138.3	2427.1	2913.4	2410.8	2345.6	2689.7	3044.1	2871.6	2011	2288.1	2370.3	2229.8	2535.9	3263.5	1618.7	2822.5	3314.9	2688.5	2473.5	2606.6	3298.2	2090.1	2486.1	2414.4	3149.3	2846.9	2635	2522.5	2346.4	1963.6	1964.1	2216.8	2435.8	2859.2	2134.8	1740.5	1759.3	2522.2	2803.9	2518	2441.3	1872.4	2318.1	2287.7	2771
GALNT2|Q10471	3222.2	2382.9	3426.9	4410.8	3198.3	3391.8	3815.7	3672.8	3611.5	3713.6	3702.6	3677.1	2919	4027.7	3358.4	3181.6	2577.2	2923.8	1768.9	2934.2	2549.3	3015.1	2309.9	2782	3050.1	2349.2	2275.4	2783.6	3116.2	3305.8	2639.4	2511.6	3804.8	3810.3	3201.1	3521.3	4499.3	4229.7	3825.5	3251.2	3472.4	4011.9	4101.5	3985.1	3025	3230.5	3908.9	3752.5	4218.2
CNTN3|Q9P232	2141.6	1427.5	2298.5	2410.1	2033.8	2549.2	2245.6	2106.1	2533.2	2352.2	2691.6	2769.3	1890.2	2654.1	2272.5	2242.8	2117.2	2793.8	1293.6	2138	2413.7	2048.5	1618.6	2546.3	2690	1570	1874.4	1917.6	2075	3032.2	2226.5	2122.8	2388.5	2556.1	2071.1	2177.3	2996.4	2836.2	1988.7	1610.1	2126.3	2656.5	2493.1	2523	2423.3	1548.9	2452.4	2438.1	2533.8
SPON1|Q9HCB6	4622.4	3205.1	4963.3	5263.4	4486.9	5012.9	5413.2	4455.1	4687.8	5287.1	4914.5	5711	5047.9	6014.8	4652.5	4382.6	4180.5	4465.3	2738.8	5017.8	4593.8	5578.5	3667.7	4632.9	5106.4	3434.7	3082.6	3679.5	4765.9	5409.5	4293.3	3986.1	2828.3	2587.2	1969.4	2202.4	3144.6	3384.6	2448.6	2049.4	2718.9	3601.4	3194.5	2937.5	3023.4	2221.5	2852.1	2692	4211.1
SDF4|Q9BRK5	3229.9	2617.2	3516.5	5383.5	3222.5	3000.6	3475	3796.4	3949.5	3713	4116	3771.7	3051.1	3754.7	3076.7	3176.3	2822.4	3012.3	2261.4	3568.8	2845.7	3481.4	2863.4	3175.5	3294.4	2684.3	2514.1	2834.9	3673.3	3330.7	2720.9	2873.3	3645.7	3480.3	2593.6	3374.9	4516.5	4303.2	4305.4	2793.7	3142	3998.6	3855.3	3767.3	3875.8	3063.5	3386.1	3545.9	4062.8
CACHD1|Q5VU97	4165.6	2602.7	3910.2	5765.8	3650.2	3145.5	6059.2	4672.7	4140.2	4306.6	5638.3	5753	4571.8	6561	4069.6	4097.6	4373.6	6821.9	2961.7	6481	5025.1	6072.2	3997.7	5503.6	5894.3	3605.1	4724.5	4770.9	6198.1	5026.2	4266.1	4232.7	2690.6	2712.5	2073.9	2620.9	4597.5	3047.7	3330.3	1893.6	2362.3	2957.9	3194.4	2973.8	2720.3	1963.8	2595.4	2663.6	3605.5
|O43493	3703.2	2476.8	4283.4	4564	3474.5	4888.2	4150.6	3873.5	4333.8	4036.3	4761.2	4639.4	3015.5	4330.7	3974.7	3645.4	5685.9	7239.7	3777.3	5901.7	6542.8	5872.5	5334.3	5917.1	7117.8	4502.5	5152.5	5150.3	6551	7422.6	6229.7	5648.4	5392.4	5328.8	4488.5	4945.5	6438.6	6796.4	4150.2	3591.3	4691.1	6583.7	5859.6	6080.2	6140.9	4124.8	5874.1	5525.4	4672.1
ITIH3|Q06033	2670.5	1990.4	2255.7	1665.7	4970.9	2840.3	1528.7	2320.9	2494.6	2384.4	1873.1	1837.5	2656.4	1725.4	2838.7	2444.3	3567.9	2389.9	5722.1	2723.5	3907.6	3554.4	3095.7	4004.7	2362.7	3105.4	3373.2	4181.8	3298	2405.5	3740.8	3220.5	1933.7	1525.9	2298.3	2396	1339.6	1446.6	1587.7	1886.8	2375.6	1851.3	1774.8	1592.2	2038.5	1581.8	2022.7	1772.1	2255
KRT5|P13647	739.6	193.5	415.3	1019.2	610	103.1	77.3	1890.8	1187	149.8	168.1	121.6	117.2	553.9	153.4	228.5	998.7	299.5	396.9	339.3	678.1	331.2	847.6	506.2	602.5	583.3	557	528.3	398.6	352.8	609.7	2951.7	741.4	166.8	576.3	188.1	1202.7	192.5	84	371.2	335.3	691.1	292.6	96	357.1	208.9	275	213.9	1086.8
SPTA1|P02549	NA	NA	NA	NA	NA	NA	NA	NA	NA	NA	NA	NA	NA	NA	NA	NA	NA	NA	NA	NA	NA	NA	NA	NA	NA	NA	NA	NA	NA	NA	NA	NA	292.3	162.6	137.9	149.6	127.5	145.9	146.2	412.5	1822.3	428.8	103.4	104.8	136.9	154.3	139.8	157.3	202.4
HEXA|P06865	4857.4	3357.2	4457.3	6670.8	4867	3987.8	6887.2	5148	6123.1	5128.6	5479.5	5589.3	5708.8	7311.3	5193.3	5038.3	4524.7	5402.2	3212.4	6765	4844.1	7623.6	4445.1	5967.3	6459.1	4504.4	4906.1	5289.6	6010.2	5216.1	4741.2	4585.6	3138.7	3077	2874.4	3253.3	5229.3	3891.5	4147.5	2231	2958	3265.9	3819.1	2893.9	3339.9	2783.3	3350.8	3229.3	4233.4
PGK1|P00558	2752.3	1751	2872.2	2614.7	2615.8	3027.7	2495.3	2690.4	2474.9	3151.7	3597.7	2519.7	3207	3598	3094.7	2448.9	2831.7	2699.3	2159	3265.8	2967.4	3593.5	2855	2653.7	3240.2	2174.3	2313	2608.2	3782.7	3566.4	3060.6	2513.1	3781.9	3179.4	2472.2	2798.2	3192	4580.7	3069.2	3322.9	3915	5311.5	4410.4	3511.2	4681.4	2838.2	4064.2	3246.9	3820.5
ORM1|P02763	21030.7	23321.7	18455.7	17143.4	17293.3	19292.3	15627.8	21932.9	21278.8	20136.4	8385.4	15534.8	25278	15093.1	22272.8	21578.3	21523.7	15415	26889.7	20999.7	21182.1	20076.3	20419.9	13975.3	19865.7	23842.1	16036.8	19495.7	13981.7	12883.9	22997.8	20874	19686.2	22932.5	22235.1	17542.6	17664.2	17551.1	24487.4	22429.3	19315.6	23577	19057.1	17215.3	21277.8	20603	20596.9	19236.8	19330.1
CADM4|Q8NFZ8	2642.9	1835.2	2734.4	3028.3	2653.1	2824.5	2913	2466.5	2929.8	2392.3	2886.3	3556.4	2638.1	3337.8	2735.9	2672.6	3932	4911.9	3099.5	4112	4150.7	4319.8	3596.5	4087.9	4545.6	3356.6	3640.1	3909.6	4627.3	4474.7	4104.6	3874.8	3501.7	3080.7	2614.4	2997.3	4128.2	3754.2	2833.6	1922	3134.8	3750.4	3700.1	3947.5	3943	2553.2	3695.5	3471	2740
CLSTN3|Q9BQT9	1952.2	1176	2302.6	2892.1	1765.9	1956.7	2159	2370.7	2596.5	2483.6	2752.5	2478.7	1454.4	2787.7	1947.1	2012.1	1635.1	1646.9	1038	2031	1646.8	1938.2	1481.4	1865.1	1808.7	1528.2	1402.4	1532.4	1983.6	2139.2	1589.1	1628.6	1008.9	1085.9	732.9	913	1139.7	1129.3	989.6	735.5	965.5	1193.6	1113.2	955.6	999.7	709.7	999.3	1014.7	779.4
FSTL5|Q8N475	2397.9	1687.2	3126.6	3402.3	2029.7	1849	2773.6	3351.8	2473	2479	3072	3376	1731.3	3809	2188	2494.3	1900.9	1858.2	1454.4	2583.4	1684.8	1860.2	1998.5	2460.3	2010.2	1956	1900.9	1745.7	2904.1	2713.9	1628.3	1795	1625.4	1217.7	1133.3	1359.9	1993.1	2102.6	1893.1	1698.8	1779.4	1724.9	1900.9	1770.3	1370	1171.8	1367.6	1617.5	2450.9
NPTX1|Q15818	9566.9	6038.8	10746.6	9963.3	8697.7	10122.8	12186	10073.5	11163	9575.3	13255.9	11954.5	6425.6	13064.4	8705.9	9886.2	9498.5	14070.3	5514.6	12271.6	10336.8	10609.1	7666.6	12155.9	11661.8	7500.1	9128.8	8062.2	11515.1	13110.1	8632.9	9766.1	9832.8	10959	7032.3	8448.2	12680.5	10610.4	8321.6	6758.5	8254.9	10239.2	9822.3	11107.5	8920.3	6045.4	8820.6	10336.9	10376.1
SPTB|P11277	NA	NA	NA	NA	NA	NA	NA	NA	NA	NA	NA	NA	NA	NA	NA	NA	349.6	256.2	267.5	440.8	266.4	451.7	371.6	320.6	266.4	395.3	271.1	407.6	340.9	354.8	347.3	349.9	165.5	81.3	73.2	56.7	45	64.6	76.3	197.7	955.7	229.6	34.7	56.9	62.6	91.1	82.6	84.4	NA
LRRC4B|Q9NT99	3987.6	2522.3	3954.8	4694	3797.4	3804.7	5443.3	4304	4531	3853.4	5431.7	5212.1	3953.6	5995.6	4156.7	3961.3	3141.3	4614.4	1999.7	4650.5	3658.1	4127.8	3141.4	3738.3	4483.8	2625.2	2771.2	3053.9	4094.4	3638.1	3222	3124.6	3647.3	3672.9	2779.3	3641.3	5129.1	4243.4	4203.4	2541.1	2968.8	3862.7	3785.5	4024.9	4298.2	2810.4	3791	3641.4	3670.9
NOTCH3|Q9UM47	2132.9	1804.9	1942.9	1964.8	1955.1	2611	2347.1	1989.8	2267.1	1956.8	2719.8	2450.9	1976.8	2058.3	2179.7	2064.3	1502	1756	1212.7	1529.8	1792	1438.1	1305.7	1660.1	1774.5	1365.4	1440	1381.3	1469.7	1684.2	1582.6	1551.5	1556.8	1397.1	1319	1470.3	1708.2	1680.9	1524.9	1327.3	1633.4	1824.8	1525.7	1573.5	1505.8	1272.1	1535	1602.8	1887.5
DSP|P15924	37.4	6.9	15.1	51.7	21.9	8.3	8.9	52.2	31.8	7.2	9.5	5.6	3.7	32	7.2	19.2	133.2	41.4	142.9	74.2	143.2	218.1	70.1	141.6	64.5	153.4	58.4	115.2	101.3	58.7	137	705.4	56.7	28.4	32	25	103.9	19.1	6	35.7	29	56.3	32.5	14.9	31.2	21.5	16.9	17.8	38.8
IGSF8|Q969P0	4351.8	3011.4	4691.8	5264.5	4100	5338.4	5570.2	2513.1	4564.4	4489.8	5072.2	4807.8	4714.4	5734.3	4457.1	4400.6	4079.9	5028.6	2707.7	4000.8	3800.9	4262.2	3434.7	4405.9	5143.6	3626.3	3467.8	3943.9	4473.7	4761.3	3962.4	4176.7	3572.2	3562.3	3096.1	3411	3838.5	4044.4	3073.3	2510.7	2972.7	4028.8	3767.7	3993.7	3887.1	2818	3671.9	3639.6	3574.8
MSN|P26038	4618.1	3847.7	4082	4606.8	3767.6	5619.6	5044.2	5362.1	3775.1	5363.2	4814.4	3760.4	5725.2	4308	4942.3	4036.8	3299.8	3300.2	3007.5	2175.5	3645.5	3486.3	3646.9	2943.6	3655.5	3078.8	2786	3326.6	3002.8	4195.3	3553.9	2971.6	2554.6	2137	1932.9	2116.3	2375.3	2811.9	2312.5	2902	2069.3	3185.4	2171.8	1927.2	2292.2	1874.7	2817	2244.2	2585.2
F10|P00742	4499.6	4868.9	4950.4	3498.4	4838.4	4930.7	4582.6	3481.1	3795.2	4147.8	4345.1	3628.4	4804.4	3954.1	4393.5	4571.2	4431.2	4668.6	5531.4	3780.5	4848.2	4482.5	4578.8	4154	4475.7	5070.9	4013.4	4915	4160.5	4812.4	4380.6	4734.1	5435.4	5517.2	8009.7	5973.8	4490.6	5300.6	4730.5	5881.2	6082.9	4752.9	4838.5	5152	4725.3	6720.5	5160.5	5776.5	4236.2
LMAN2|Q12907	5345.3	4380.8	5986.4	6251.8	5682.1	6379.8	6417.3	4676.5	5900.4	5875.5	6277	6834.3	5323.2	6842.5	5736.8	5478.8	6593.9	8338	4027.6	7262.5	7496.8	6949.1	6021	6770.8	8520.6	5607.5	6622	5932.2	7794.2	8513.2	7177.9	6746.8	4708.5	4466.7	3652.6	4776.5	5379.7	5030	4289.7	3677.7	4020.1	5307.7	5109.2	5352.4	5311.4	3549.1	4957.5	4630.4	5111.1
CLEC3B|P05452	4282.1	3383.9	4133.2	5018.6	3809.4	5398.8	4916.4	4183.3	4208.3	4731.1	4854.2	4699.6	4186	5135.5	4495.4	4335.1	5893.6	6016.9	5347.2	6494.7	5748.6	6081.5	5755.4	5488.3	6736.1	5636.6	5412.6	6235.8	6424.1	6797.1	6180.6	5913.5	4820.5	4710.3	4231.6	4500	5631	3951.8	4792.5	3932.2	4773.7	5027.8	4995.7	5324.5	4775.7	4869.8	4960.2	5039	4613.3
GDA|Q9Y2T3	4737.8	2678.5	5296.4	4819.6	5184.4	6031.1	5220	4410.7	5864.7	5277.2	6914.5	5192.8	5906.2	8990.1	5321.8	4316.2	3177.3	4326.8	1558	3590.1	4348.5	5463.4	2207.3	2878.1	5486.3	2297.2	2483.7	2812.8	4002.5	4968.6	3498.1	2741.5	3762.5	3352.7	2582.7	3087.4	4356.5	4333.1	2639.8	2183.6	2838.8	4520.7	4703.8	3746.9	5645.2	2961.8	4125.6	3403.4	3985
F12|P00748	7230.8	5874	3555.4	4170.5	10613	7973.2	6320.5	2618.8	8136.5	5218.4	5692.1	5332.9	10112.7	4153.7	7288.7	8000.8	9686.6	6169.8	14778.6	4444.4	8131.8	9158.3	5676.1	7623.5	6122.1	19569	10083.7	9407.8	6425.7	7120.7	9676.4	10180.1	10735.7	15618.5	19325.9	5950.7	1692.9	6994.3	13679.2	13191.6	14437.3	7668.6	11760.2	5164.9	7175.5	14906.1	10686.1	11298.1	9405.4
CADM3|Q8N126	4588.3	3243.4	5286.9	5248.1	4625.9	5466.9	5043.6	4954.6	5297.9	5041.4	5611.3	5653.6	3214.4	6171.3	4555.3	4577.5	6462.7	7784	3929	7259.9	7872.5	6078.6	5645.5	7484.5	8422.2	5500.2	6195.9	5343.3	7904.1	10103.4	6489	6579.3	5573.2	5931.9	4475	4770.6	6288.9	7120	4344.6	3704.7	5223.1	6335.9	5958.9	6687.2	5954.8	3847.7	5534.9	5729.6	7331.4
TMEM132D|Q14C87	1964.9	1378	2083.6	2053.1	1920.1	2569.4	2119.7	2073.2	2675	2135.1	2287.7	2489.4	1541.9	2561.9	2049.2	2004.9	1579.2	2237.9	1127.9	1470.6	2056	1726.9	1166.2	1716.7	1983.7	1288.4	1392.9	1642.7	1540.6	2175.2	1672.5	1689.2	1379.9	1753.4	1172.3	1316.1	1610.9	1681.6	829.1	686.4	1101.4	1307.5	1221	1599.3	1487.5	711.1	1419	1478.9	1526
PRNP|P04156	4622.6	3379.7	6077.2	5102.9	4762.8	6294.3	5498.8	4767.8	5258.6	4917.8	6467.5	6206.5	3683.7	6193.8	4842.4	5021.6	5867.3	7791.2	4016.7	5660	6929	5611.8	5407.1	6525.1	7554	4585	5759.7	5352.9	5813.6	8113.4	6073.3	6429.2	5862.3	5838.5	5319.6	6081.9	6376.2	7287.6	4517.2	4725.2	5385.8	5551.8	6327.8	7072	6517.5	4569.1	6109.5	6508.2	5384.8
CACNA2D3|Q8IZS8	1490.1	1110.9	1569	1677.1	1507.5	2021.6	1483.8	1406.1	1852.5	1421.9	1743.4	1799.1	1233.3	1626.5	1529.3	1449.8	1004.4	1553.4	694.1	966	1217.6	1044	902.4	1027.2	1092.4	868.5	942	1044.2	992.4	1266.3	1128.3	983.3	1591	1619.2	1228.3	1544.9	1703.2	1672.4	1245.4	1290.3	1341.8	1429.5	1503.4	1993	1714.6	1240.5	1597.6	1528	1372.4
COMP|P49747	1084.4	1135.6	873	974.9	1108.9	2132.3	1956.4	857.3	1061.2	1483.5	875.8	623.7	1308.7	655	1332.5	974.3	963.8	737.5	1001.1	744	982.1	718.9	1256.9	769.8	913.2	1065.8	1228.1	877.2	685.4	616.8	1154.9	885.3	1001	1454	745.2	799.5	862.5	1295.4	2002.9	1233.7	836.8	852	790.4	815.9	757.8	783.9	1130.4	912.4	934.1
PLOD1|Q02809	1457.7	1224.7	1883.9	2594.6	1229.3	1164.8	1605.1	1982.1	1628.2	1635	1815.3	1936.8	1620.1	1699.4	1474.2	1471.9	1596.7	1536.6	1135.6	2698	1522.7	2679.7	1646.5	1658.5	1865.9	1598.8	1499.2	1966	2444	1875.8	1598	1646.2	1696.9	1524	1411.4	1570	1958.4	2157	2674.2	1400.3	1656.1	1941.2	1704.9	1592.6	1601	1610.7	1636.9	1687.6	1369.1
SNED1|Q8TER0	3163	3466.3	3406.1	3010	3324.7	2936.8	3555	2991	3023.9	3052.9	3056.9	3328	3106.6	3476	3227.3	3300.6	2354.6	2334.5	2192.9	2182.6	2136.4	2631.6	2016.4	2466.5	2681	2266.5	2336.6	2190.9	2404.2	2800.3	2245.9	2258.1	2282	2132.8	2281.1	2536.7	2248.3	2447.8	2187.4	2379.1	1904.8	2233.5	2292.9	2217.8	2285.5	2422.2	2218	2311	2181.7
GPLD1|P80108	2667.7	4446.1	2502.2	1706	3148.8	2209.8	2423.9	1861.7	2306.7	2088.3	2338.9	2603.8	1698.3	2111.6	2487.4	2828.4	1827	1690.8	2316.1	1217.1	1728	1620.7	1591.1	1931.2	1576.5	2689.6	2368.2	2102.6	1478.2	1796.9	1712.2	1868	2058.1	2413.2	3038.5	2540.9	1929.1	1599.7	1896.5	2184.8	2501.5	1545.9	1765.3	1980.9	1825.1	2601.2	1872.9	2118.5	1941.9
|Q92954	5948.6	8059.4	4703.6	5970.2	6752.8	4048	6523.9	6080.4	5269.4	6721.5	4729.4	5111	9469.8	4790.7	5750.8	5843.9	4865.5	3431.1	4390	5685	2281	7903.4	6586	5438.8	2891.9	2998.4	3314	12289.2	3026.4	5222.8	4709.5	4673.1	5324.3	5184	2558.1	3699.8	5127.8	5201.1	15096.3	9654.3	4388.3	5825.1	4760.9	4573.9	5644.1	9078.3	5117	5015.4	6520.7
PCDH9|Q9HC56	2351.2	1555.4	2517.3	3112	2200.8	2361.2	3171.5	2529	2596.8	2570.6	3401.3	3149.4	2324.4	3795.8	2371.9	2416.1	3003.5	4343.8	1925.2	3772.5	3408.2	3115.3	2706.7	3637.8	4074.7	2253.8	3008.4	2642.9	3640	3556.4	2840.4	2793.8	3146.5	3316	2479.5	2836.3	4566.9	3510.7	2956.6	1813.3	2141.4	3129.1	3332.5	3252.6	3434.8	1888.8	3066.3	3092.3	3539.1
RTN4R|Q9BZR6	2968.7	2020.2	3337	3910.8	2669.6	2578.7	4070.2	3776.8	3505.5	2882.2	4383.8	4198	2181.9	4186	2718.2	2914.7	2908.9	4270.9	1689.6	4465.8	3653.3	3284.4	2574.7	3612.3	4098.6	2139.7	2781.5	2606.8	4314.8	3639.1	2715	2908.7	2061.2	2320.6	1570.6	1986.7	2971.7	2621.8	2271.1	1343.4	1897.4	2291.5	2321.4	2331.8	2276.2	1431.8	2001	2176.2	2896.4
SUSD5|O60279	2592.5	1707.4	2999.4	2690.4	2350.3	3535.4	3007	3062.8	2802.7	2688.2	3294.2	3062	2398.4	3224.4	2628.1	2434.4	3309.2	4141.1	2275.6	3201.2	3484.2	3677.1	3359.6	3378.3	4024.2	2994.3	2833	2917.6	3535.7	3967	3444	3220.2	2312.4	2179.8	1673.3	2017.4	2395	2989	1830	1627.3	1908.7	2691.1	2019.2	2992.1	2629.7	1535.8	2214.1	2298.7	2439.2
LUM|P51884	6748.6	9393.6	6714.2	5655.4	7313.3	6501.6	5737.4	5757.6	5716.9	6611.3	5971.9	5620.6	6125.5	6079	7001.2	6694.9	7431.5	6212.1	10135.6	7429.8	6827.4	7061.8	7313	6774	7076.6	8452.4	9091.7	8638.9	6958.1	6809.2	7807.9	7434.1	6604.4	6684.7	7694.6	8034.2	6569.8	7171.8	8280.1	8623	7356.2	6012.2	5660.5	6287.5	5518.6	7116.7	6906.7	6692.2	8589.4
PEBP1|P30086	6987.5	4080.3	7614.9	8552.9	6935.7	8843.7	7774.8	7281.5	7476.6	9183.9	8903.9	8135.5	7228.3	9192.9	7771.6	6677.6	6393.3	7748.3	4346.1	8319.9	6835.9	8547.5	6087.3	6676.3	7968.7	5034.5	5491.3	6082.7	8667.9	8146.1	6996.8	6001.2	8348.5	7269.4	6117.9	6955.3	8687.4	9269.4	5823.2	6000.1	6819.2	10569.6	10014.4	9943	10912.6	6136.3	9049.4	7772.9	8686.1
CFD|P00746	1577.7	1883.9	1527.1	1314.4	1868.8	1882.1	1600	1819.3	1196.4	2316.5	1114.5	1535.2	1772.9	1851.8	1714.3	1568.2	1090	891.1	1209.7	1227.2	1060.2	801.1	1077.1	921.9	946.4	965.2	1029.9	1175	863.4	1061.6	1124.7	1014.6	1608.7	1498.4	1320.1	1897.4	1395.9	1788.4	1978	1341.5	1805	1833.6	1673.5	1965.4	1463.6	1551.8	1557.8	1471.5	1840.5
LDHA|P00338	3484.5	1869.1	3860.2	2705.1	3597	4152.5	2720.6	3252.9	3081.3	4053	4229.5	3144.8	3869.1	4786.4	3685.2	3205.5	3928.6	3942.6	2223.8	4553.2	4901.7	4416	3612.9	3949.1	5227.7	2715.9	2990.8	3121.8	4669.4	5909.5	4139.6	3529.7	4837.9	4039.9	3336.1	3717.4	4475.1	6006	3548.5	3804.3	4146.3	5837.7	5397.4	4581.4	6089.6	3642.4	4926.9	4360.9	4572
LSAMP|Q13449	8835.5	5733	9066.7	9474.3	8470.4	10566	9881.9	8731.3	10375	9241.3	10125.8	10676.3	6889.9	10431.7	9065.5	8537.8	8564.9	11355.3	5722.1	9419.8	9628.8	8732	7426.5	9507.8	9878.7	6276.6	7918.6	7772.1	9219.7	10387.7	8959.2	8134	7968.7	8187.7	6348.8	7186.4	9690.2	10087.3	6487.9	5261.9	6688.3	8854.1	8548.4	9470.6	8687.9	5440.9	8464.5	8228.4	8017.4
DCN|P07585	3598.3	3025.4	3795.4	7725.5	3202.9	2920.2	3778.1	5929.2	5103.7	4678.5	3732.8	4614.6	3319.5	3771.2	3543.9	3552.2	4389.3	3513.4	2571.1	6459.4	3609.3	5868.4	4743.5	4776.1	4658.7	5140.7	4412.5	7421	6394.9	5727.3	4192.8	4083.4	6943.1	6294.2	5165	6572	9673	9015.8	13412.9	6874.1	6815.3	7402.7	8293.8	5930	5747.5	6438.2	6559.9	6741.6	5528.7
MDH1|P40925	6699.1	3853.7	8104	6926	6514	7191	6306.1	6597.2	7652.3	8295.6	9179.5	6903.7	7285.2	10352.4	7357.1	5918.3	7409.3	8969.8	4071.2	9177.5	8827.4	10129.7	6855.1	7389.3	9951.3	5278.7	5727.3	6469.7	10786.9	10056.1	8017.9	7116.2	6226.4	5777.3	4174.6	5039.5	6263.6	7613	4234.5	4214.1	5139.4	8191.5	8152.9	6537.4	8605.3	4733.8	6997.9	5643.6	4917.8
KRT17|Q04695	379	75	67.6	119	86.4	38.8	32.9	227.1	119.2	108.5	33.7	33.8	62.3	112.6	53.5	85.2	664.5	6.1	82.8	26.8	6	15.1	19.8	16	55.1	116.2	12.7	22.9	75.9	25.8	51	185.3	444.2	43	625.5	47.1	359.9	33.2	19.8	243.9	52.3	15.6	46.1	28.6	56.4	43.6	44.5	46.2	449.1
CACNA2D2|Q9NY47	2772	2037.3	3097	3883.4	2581.5	2689.2	2833.8	3104.8	3153.3	2553.9	3665.7	4318.9	1864.9	3380	2721.2	2900.2	2120.8	2885.3	1522.5	2670	2127.3	2092.8	2321.5	2595.1	2392.8	1664.2	2125.1	1892.2	2645.6	2620.5	2158.3	2112.9	1995.3	2139	1946.3	1965.3	2429.5	1860.5	2064.1	1844.4	1581.6	2142.1	2083.3	2220.1	1865.5	1845.2	2063.7	1993.4	1870.9
CD14|P08571	5035.7	4191.3	5868	3952.7	4953.3	5214	5885.4	4673.3	3920.7	5558.9	5659.1	4314.8	4856	5473.5	5650.4	4851.4	5897.7	6975.3	4669.9	5052.2	8138.6	6912.1	5692.3	5892.4	6457.9	4034.8	5197.8	6272.8	6046	5480.5	6269.8	5420.1	5854.6	5049.1	3548.5	6060.1	5489.1	7069	5256.6	4582.6	5915.7	8059	5112.6	5820.6	6596.1	4684.8	6163.8	5444.4	5762.2
PEBP4|Q96S96	2631.3	2079.6	3721.9	4236.7	3097.9	1498.7	3162.5	3233.5	2643.9	2942.7	2412.6	3034.2	2726.5	3177.9	2714.7	2607.1	3071.5	4591.4	2767.3	3369.9	3888	3473.2	2901.8	2275	2640.9	2747.8	2892.1	2856.3	3559	2670.4	2990.6	2929	4108.2	3315.3	3523.9	3812.5	4916.2	4383.8	4353	3168	5227.7	5227.4	3645.9	4989.5	4608.2	3615.1	4193.6	3970.3	3322.3
C4BPA|P04003	3867.9	3460.4	2305.3	1751.9	2803.8	4352	1694.4	3277.9	1969.2	2365.4	1877	1930.4	3803.7	1650.2	3186.9	3213.9	4251	1713	9631.5	1614.2	1874.4	2072.3	3695.4	3654.8	1786	6530.3	4481	2458.4	1923.2	1497.1	3529.7	3531.5	4611.8	4465.8	6064.4	5096.7	1900	2941.5	7269.8	7397.4	17553.4	2738.1	6834.1	2541.8	2875	3493.4	4107.9	3925.2	3553.5
FBLN5|Q9UBX5	2489.4	2145.9	2398.4	2672.8	2387.3	2809.5	2886.4	2566.8	2382.5	2778.3	2613.2	2353.3	2625.9	2319.5	2460.5	2402.8	2749.7	3422.6	2312.2	2932	3096.1	3137.1	2630.6	2798.5	3378.4	2753.4	2746	3005.7	3250.7	3187.8	2813.6	2550.9	2441.4	2118.2	2252.4	2470.9	2195.1	2824.9	2113.5	2067.1	2537.2	2558.3	2672	2689.6	2685.9	2589.4	2501.7	2496	2148.2
LAMA4|Q16363	1451.6	1357.5	1495.1	1828.6	1137.1	1636.1	1408.1	1522.6	1359	1916.5	1817.3	1844.1	1292	1211	1381.5	1351.4	1009.7	980.4	744.3	1379.1	1056.3	1140.7	982.2	1168.1	1068.6	1263.5	966.7	1282.7	1489.5	1229.5	1007.2	998	1086.3	944.6	829.9	1021.2	1605.8	1251	1200.3	919.1	921	937.5	1162.5	1085.6	1070.1	1173.9	1014.4	1047.8	1180.5
CAT|P04040	1330.4	269.1	613	1268.5	314.3	302.3	328.8	303	423	888.9	329.4	291.6	1815.7	389.2	548	583	365.1	124	195.1	136.5	141.9	145.6	398.6	122.5	238.5	170.2	132.3	149.2	142.1	162.2	185.2	223.6	1773.9	929.8	831.3	755.7	853.1	892.7	835.5	2442.2	10996	2738.9	627.5	817.9	902.6	757.4	996.7	1074	2509.5
TNC|P24821	1229.1	822.2	1305.9	1977.4	887.9	2458.8	1712.3	1273.5	1456.2	1632	1244	1390.7	1592.3	1321.8	1302.7	1168	524.5	469.4	408.3	482.9	513.3	745.6	597.3	469.8	582.1	443.9	432	511.3	635.6	438.7	519.5	545	1204.7	1082	850.4	944.2	1406.5	1560.2	1125.4	965.6	881.7	1403.7	1383	1098.7	910.3	803.6	1223.8	1137	1655.4
PENK|P01210	2713.7	2074	2974.1	3337.7	2794.7	2522.7	2872.5	3633.8	2683.8	3921.9	3249.7	3760.3	2705.5	3172.8	2517	2722.4	3378.5	4174.3	2596.6	3690.9	2920.7	3106.9	3014	4192.5	3374.2	2862.3	2753.4	3024.6	3297.6	4471.9	3076.6	3491.3	3226.1	2569	2430.7	3102.9	3760.7	2702.1	2693	2368.5	3531.1	3369.1	2767.6	3845.1	3202.4	2040.2	2899.8	3355.1	3771.1
PTPRG|P23470	2891.4	2142.8	3230	3666	2599.2	3408.7	3600	3301.4	3464.6	3099.5	4147.5	3920.3	2385.8	4143.8	3017.3	2929.7	3930.2	5742.9	2151.6	4788.2	4805.9	4449.1	3145.9	4419.3	5773.3	2810.1	3636.8	3511.9	4633.9	4896.4	3849.6	3786.2	4226.4	4492.1	3296.4	3981.1	5522.7	5452	3988	2585.4	3564.2	4659.6	4532.7	5060.1	4526.7	2875.9	4197.9	4289.5	4087.6
ERAP1|Q9NZ08	2041.3	1973.7	2589.7	2921.8	1911.3	2087.5	2689.2	2848.5	2868.5	2722.8	2603.2	2584.2	2546.1	2709.4	2280.8	2095.1	1949.8	2363.5	1444	1353.9	1686.2	2527.3	2090.8	1837.9	2371.4	1503.1	2111	2522.3	2757.3	1648.2	1965.5	1805	2273.8	2280	1358.9	1998	2822.8	2658.3	2558.2	2176	1571.1	1694.9	2573	2884.2	3310.2	1909.4	2245.9	2148.1	2007.4
COL3A1|P02461	3167.7	2803.2	3135.3	4154.8	2999.9	3774.3	3632.5	3298.5	3665.4	3502.1	3168	3586	3580.7	3173.7	3217.2	3302.4	3280.2	2956.6	3038.8	2997.2	2634.3	3804.9	3058.5	3511	3507.4	3383.2	2494	4098.2	3459.7	3997.2	3356.2	3302.1	3239.2	2982.2	3056.8	3236.2	3104.6	3323.1	3161.7	3576.5	2698	3446.5	2794.6	3061	2821.8	3352.2	3457.8	3422.3	2955
NRXN3|Q9HDB5	206.5	134.6	254.8	282.8	193.8	187.4	262.7	318.1	221.4	180.1	337	329.6	110.8	311	172.7	180.5	524.9	568.7	344	910.2	522	713.4	647.7	653.5	669.9	578.5	496.9	615.8	952.3	828.8	542.9	526.7	779.3	753.6	576.9	651.4	782	945.8	909.1	742.2	835.1	1108.2	1014.2	902.9	905.4	694.4	727.8	793.5	713.5
GDI1|P31150	2402.8	1641	2643.6	2633.6	2293.3	2675.1	2427.3	2240.9	2160.6	2932.6	3043.9	2391.5	2753.4	3088	2637.4	2102.1	1664	1615.3	1263.9	1958.7	1683.7	2058.9	1589.3	1527.7	1858.7	1398.5	1431	1667.4	2143.9	2018.3	1774.5	1491.6	1611.9	1424.2	1228.2	1257.7	1486.4	1823.7	1351.6	1303.2	1422.2	1964	1966.8	1604.3	2008.5	1340.6	1697.4	1449.3	1842.5
PCDHAC2|Q9Y5I4	2042.9	1494.1	2552.2	2774.7	1988.1	2155.3	2526.5	2355.2	2132.9	2270.2	2688.3	2702.5	1479.4	2515.9	2031.3	2155.2	2599.4	2789.1	1821.3	3061.6	2666.3	2099.6	2418.2	2740.7	2799.7	2281.2	2497.2	2279.3	3013.8	3327.5	2501.8	2472.5	2041.1	2216.6	1874.1	1709.9	2379.8	2307.2	1677	1592.4	1835.3	2127.4	2099.5	2281.6	2084.4	1578.7	1919.8	2019.6	2567.1
ENDOD1|O94919	2516.2	2135.9	2615.8	2328.8	2424.3	2962.3	2901.8	2763.3	2508.2	2630.8	2797.2	2858.3	2647	3112	2727.4	2577.3	3172.8	3696.1	2335.4	3178.2	3098.5	3397.5	2876.3	3091.6	4046.1	2866.7	2946	3279.7	3469.1	3447.8	3411.2	3117.2	3569.4	3255.4	3227.4	3299.4	4186.1	3913.4	3357.8	2853.4	3124.2	3952.2	3855.6	3961.2	3839	2909.6	3708.8	3576.1	3917.6
NRXN1|P58400	289.5	179	316	303.5	284.1	342.2	345.8	270.9	390.8	325.7	401.2	374.7	191.2	444.2	288.5	279.8	188.6	272	101.9	291.4	232.5	174.6	190.4	295.3	277.5	136.1	193.9	149.6	282	309.7	187	192.1	535.9	546.1	398.7	423.9	756.3	645.4	475.5	330.4	418.7	556.3	696.1	654.4	586.5	294.7	489.1	546.1	377.8
OMD|Q99983	3446.7	3972.3	3455.3	4292.5	3596.4	3076.9	4696.6	3816.8	3416	3576.6	3967.2	3804	3440.1	3644.7	3587.3	3472.1	3085.3	3434.7	2157	4149.1	3384.7	3833.9	2947.5	3356	4113.1	3392.3	2946.7	4108.9	3783.2	3592.4	3158.8	3094.1	5065.1	4765.4	4323.6	4801.3	6548	6166.9	5501.4	4955.8	4364.3	5193.4	5356.6	5532.6	5172.8	6789.9	5206.6	5110.4	3971
C8G|P07360	3716.5	4458	3486.5	2861.6	4516.4	3275.1	2874.9	4059.6	3561.9	2133.3	2559.5	3358.2	3630.4	2443.1	3749.1	3848.2	2505.3	2064.5	4319	1835.6	2632.7	1915.5	2617.6	2370.6	1834.8	3386.5	3041.2	2271.4	1457.3	1742	2618.9	2455.4	2409.3	2553.7	2923.7	2264.9	1373.8	1731.6	3267.8	2626.7	2788.8	1807.9	1864.1	1620.6	2109.7	3301.8	2260.8	2274.4	3177.7
TPP1|O14773	2585.3	1962.8	2702.4	4635.2	2215.9	1881.5	3374.1	3735.3	2727.1	2740.5	2887.2	3584	2868.7	3985	2497	2700.6	3164.3	3613.7	2020.9	5872.4	3359.7	6779	3438.4	3554	3547	2887	3073	4391.8	4994.5	3435.2	3032.7	3050.3	3471	3465.2	2564.7	3365.7	4913.4	4319.5	6513.9	2319.9	3202.9	3948.2	3853.9	2634.3	3622.3	3032.3	3309.7	3323.8	3420.6
SCG5|P05408	4594	2985.9	5594	5255.9	4778	6168.3	5221.3	4913	5933.9	5840.6	6135	5561.2	3617.1	6601.6	4625.4	5024.8	5971.3	7349.7	3971.2	7045	6812.8	6799.2	5087.4	6826.9	7067	5655.7	4949.1	5656.3	6242.7	8219.9	6052.9	6558.3	5727.1	6117.7	3998.1	5742	5932.4	6575.4	4290.6	3807.3	4710	7315.4	6110.6	6864.2	6266.5	3044.4	5972.1	6322.4	4722.8
SPOCK2|Q92563	2905.5	1933.3	3706.2	4488.5	2756.5	2954.4	3751.8	3786.3	3588.4	3364.7	4837.3	4187.9	2187.2	4284.8	2780.7	2962.4	3415.6	3666.4	1949.5	6282.6	3494.2	4275.7	4554.2	4154.3	3978.9	3817.1	3353.3	2807.9	6551.4	5073.2	3174.7	3301.2	3506.6	3478.9	2271.9	3265.2	5077	4192.7	3686.4	2893.1	2697.1	3495	4011.7	3557.7	4123.8	2652.1	3220	3597.7	2935.8
CELSR2|Q9HCU4	892.8	591.9	1006.2	1243.7	918.1	1033.8	1046.8	977.4	1168.6	1017.6	1211.1	1130.7	736.4	1331.8	871	909.4	1466.4	1976.4	779.9	1731.1	1769.1	1690.1	1194.3	1654.5	1920.2	1151.7	1323.6	1266	1535.1	2379.6	1439	1526.9	1604.9	1879.6	1044.2	1536.2	1845.8	1716.9	1108	1012.7	1268.8	1822	1435.3	1808.5	1722.5	891.3	1474.7	1525.2	1570.9
PCSK1N|Q9UHG2	4172.1	2995	5545.4	4688.1	4339.1	5303.8	5404.8	4622.3	5127.3	5104.8	5508.8	4778.7	2917.3	5362.2	3943.1	4309.6	5462.7	7451.8	3924.5	5991.8	6102.2	5559.6	4968.2	6257.5	6279.9	5322.8	4982	4755.1	6229.2	6850.5	4944.4	5378.7	4877.4	5340.9	3914.5	4314.6	5576.6	5551.7	3935.7	3562.6	4212.6	6500.2	5659.8	6054.4	4721.1	3158.8	4417.2	4996.5	4656.5
EPHA5|P54756	498.4	349.2	610.1	678.3	540	672.7	728.3	650.4	687.7	667.8	594.6	795.8	475	751.8	589.6	617.1	919.2	1214.8	758.6	919.4	987.4	828	866.3	981.5	984.3	840.8	915.7	906.8	937.3	1082.5	961.5	910.9	527	593.7	536.9	552	637	557.5	516.8	436.8	514	515.2	527.7	619.8	550.5	472.9	528.2	583	681.4
CD109|Q6YHK3	4120.5	3505.8	3895	4373.1	3105.9	4503.5	2865	3684.7	5002.7	4301.5	4093.1	3682.3	6564.7	5835.6	4468.8	4033.9	2237.5	3244.6	1138.9	2425.2	2381.7	3369.5	1856.4	2198.4	1989.2	1887.6	2144.1	2586.6	2493.9	3159.9	2477.7	2068.7	2565.4	2301.4	2142	2033.2	3593	2884.9	2710	1662.2	2162.1	1949	2727.8	3204	2348.3	1956	2796.3	2399.1	2688.7
CPQ|Q9Y646	3399.8	2356.8	3319.3	4753.8	2744.2	3137.2	4236.3	3632.8	3495	3695.7	2312.5	4395	3590.1	4326.7	3319.7	3345.2	2362.3	3013.6	1995.7	3528.2	2157.4	3317.9	2567	2462.9	2893.1	1632.3	2385.7	2064.9	3523.4	2567.9	2234	2235.5	3549.9	3448	3071.9	3934.6	3932.5	3855.2	3996.4	2959.9	3398.9	3850.7	3894.2	4233.8	3787.1	3579.9	3544.3	3428.7	3026.9
POSTN|Q15063	427.7	322.5	321	395.7	322.6	1044	409.7	414.3	528.5	604.5	378.1	284.6	504.4	267.6	421.6	365.9	663.8	487	694.4	379.9	733.9	434.7	551.1	460.4	548.1	602.3	502.3	628.9	406.2	471.6	650.4	489	388.8	267.9	294.8	280.6	260.9	409.8	266	443.8	290.1	278.5	328.7	303.7	452.5	247.1	336	301.5	464.7
PCDH1|Q08174	2150.7	1348.3	2659	2397.2	1992.5	2659.7	2577.5	2341.7	2519.3	2260.7	2776.5	2803.4	1600.7	2859.1	2241.9	2249.6	2591.6	3587.1	1686.6	2655.2	3023.2	2350.7	2165.2	3021.5	3213.9	2068.9	2408	2208.4	2741.8	3561.3	2581.1	2514.1	2296.8	2395.3	1884.1	2017.8	2795.6	2695.7	1741.2	1374.2	1779.6	2357.5	2290.7	2725	2327	1401.2	2230.1	2384.3	2406.8
THBS1|P07996	1486.1	1143.1	1249.1	1232.6	1153.3	3266.2	1308.9	1667.1	1388.1	1382.8	1548.2	1202.5	1791.5	1090.8	1524.7	1379.3	867.9	643	736.1	835.8	932.4	866.1	954.8	723.2	739	828.4	745.3	774.8	883.1	879	906.8	755.1	697.6	549.9	542.9	754.4	702.4	918.2	1067.8	679.3	940	747.2	708.7	648.5	643.5	558.9	747.5	640.4	1047.6
AGA|P20933	3852.9	2093	4323.6	4949.7	2728.1	4815.5	4785.1	3758.3	4340	3912.1	5662.6	4225.1	3470.2	6635.1	4229.9	3894.2	3940.7	5371.1	2308	4797.7	3430.8	6308.4	3306.6	3693.7	5500.7	3787.9	3396.1	6225.3	4751.5	5333.5	4265.8	4113.6	2666.5	3149.1	2316.6	2227.6	3380.9	3302.1	2813	1719.4	1735.9	2968.8	3415.3	3768.2	3226.6	1943	2903.4	2757	3058.8
IGFALS|P35858	2822.7	2269.4	1899.8	2228.7	3363.1	1718.6	2290.2	3009	2969.6	1914.9	2005.6	2183.6	3126.4	2346.8	2794.9	3082	2952.8	2268.6	5102	2909.7	3622.1	2613.9	3030.4	2354.3	2178.7	4970.4	3437.5	3112.9	2294.9	1925.2	2857	3039.9	2331.3	2118.9	3267.7	2639.7	1852.3	1831.8	3123.4	4012.9	2777	2131.6	2256.7	2007.2	1966.8	3431.3	2350.9	2487.4	1985.8
LRP1B|Q9NZR2	1185.8	790	868	1172.6	788	799.8	1171	964.3	859	863.1	1236.6	1068.6	848.9	1113.8	885.2	847.2	1234.2	1782.8	735.6	1912.2	1466.1	1585.8	1095.9	1501.5	1548.7	936.1	1216.9	1236.6	1765.9	1579.4	1216.2	1202.5	987.5	946.8	830.3	800.8	1534.5	899.3	1022.8	781.8	780.2	858.4	989	986.5	952.4	733.7	908.7	947.5	1070.1
FUCA2|Q9BTY2	5598.6	4142.6	7072.7	9830.5	820	5398.5	7651.2	8035.8	3607.3	6729.8	9094.5	8344.4	3549.1	8943.1	4838.7	5013.4	3745.5	5420.4	1299.1	6236.1	2892.4	5215.8	3710.7	2659.4	3414.2	4380.8	2747	5326.3	5522.2	4566.1	3244.8	3316	5283.3	3523.2	1642.6	6323.6	7267.6	6839.9	7635.2	3959.2	5754.3	7008.7	5628.4	3796.5	5801.5	5407.1	4725.4	4785.3	4298.6
BASP1|P80723	2151.8	1177.9	2349.2	2135	2154.5	2880	2159.8	1960.2	2496.9	2450.8	2581.2	2730.5	2105	3010.8	2309.7	1937.8	2646	3224.9	1476.6	2891.4	3296.2	3488.2	2003.3	2582.3	3584.1	2059	2172.9	2189.6	3186.6	3830.7	2942.9	2425.6	2175	2026.6	1472.8	1779.8	2162.7	2663.7	1581.7	1263.5	1526.7	2859.9	2558.4	2296.2	3469.9	1581	2438.2	2111.5	1137.7
PLOD3|O60568	1255.9	1020.3	1184.2	2193	1056	910.5	1448.2	1990.4	1560.6	1482.3	1366.5	1418.8	1269.8	1309.2	1238	1203.2	1102.8	1000.2	779	1694.1	1084	1646.4	1106.8	1199.3	1256.1	1098.2	922.2	1500	1761	1175	1060.3	1018.3	1362.5	1263.2	932	1231.1	1987.6	1625.9	1722.3	907.4	1070.5	1319.9	1412.1	1134.5	1234.2	1148.1	1314.6	1294.3	1177.2
HEXB|P07686	3614.9	2281.4	3885.9	5910.2	3280.1	2840.7	4995.9	5029.9	4242.1	3847.1	5486.9	4913.6	3502.5	4856	3672	3536	3455.2	4051.9	2251.4	5616.2	3464.5	6011.1	3522.6	4329.8	4369.9	3423.5	3322.3	4577.1	5013.9	3946.6	3531.3	3192.1	3619.3	3594.7	2909	3566	5183.6	4538.6	5003.3	2817.7	3303.1	4291.3	3833.2	3551.7	3456.3	3292.2	3565.5	3458.2	3298.6
CTSF|Q9UBX1	4034.3	3062.1	3930.9	5000.6	3677.3	3972.9	4215.2	4279.6	4066.4	3912.2	4954.7	4596.4	3855.9	4338.6	3937.9	3772.2	2646.1	2603.3	1980	2909.4	2469.7	3946.6	2462.7	2962.3	2806.8	2549.9	2376.7	3162.5	3643.1	3179.5	2760.6	2499.3	3037.6	3020.4	2602.7	2890.7	3256.5	3657	3737.4	2682.6	3300	3283.2	3396.2	2977.8	3245.2	3106.2	2951.9	3105.1	2959.2
MST1|P26927	2549.9	3448.6	2235.8	1654.1	4077.7	2866.3	1355.2	1536.2	3201.2	1932.8	2045.6	2576.2	3126.1	2030.1	2651.7	2607.4	3026.1	2304.9	4359.8	2870.6	2347.3	2146.6	3715.6	2590.7	2286.5	4668.8	3641.5	3507.9	2844.7	2291.4	2892.9	2848.2	1949.2	1141	2535.7	1973.2	1257.6	1494	2251.3	1844.5	2350.9	1145	1277.5	1395.6	1721	2550.2	1836.1	1749.8	2055.8
TIMP2|P16035	4632.2	4390.4	4225.3	6290.5	5017.3	3792.3	5006	5526.4	4735.6	4812.9	4688.4	4938.5	4843.8	4565.2	4705.3	4662.6	2919.2	2850.5	2253	3274	2479.1	4006.6	3344.6	2896.4	3326.3	2798.2	2708.5	3708.3	3489.9	3402.3	2963	2940.9	4670.8	4306.1	3773.4	5181.7	5432.1	4816.1	5107.3	3867.9	4615.6	5551	4915.1	4702.8	4636.8	4989.1	4884.7	4843.1	4431.1
SPOCK1|Q08629	2310.5	1720.7	2625.2	3471.5	2127.6	2137.3	3132.2	2719.8	2690.9	2555.5	3320.2	2838.9	2073.5	3150.2	2187.6	2173.9	1915.8	2301.8	1220.6	3139.9	2031.8	2473	1865.1	2208.8	2382.5	1660.4	1880.2	1794.7	3092.5	2327	1869.1	1872.4	2656.2	2505.1	1830.6	2276	3628.4	3306.8	2777.5	2326.2	2349.7	2950.3	3262.4	2294.2	3285.2	2214.1	2495.1	2600.3	2391.1
ACTB|P60709	5229.1	3721.2	4179.7	4930.1	4571.5	6563.6	5003.1	5078.5	4279.9	5755.6	6120.5	4329.4	5646	5836.9	5270.5	4635.5	4192.5	3365.7	3724	2993.4	5280	4765.2	4247.7	3755.3	4700.9	3648.6	3698.4	3950	3815.5	4743.3	4197.7	3662.8	3883	3292.3	3815.1	3129.2	3466.5	4150.4	4302.5	4664.6	3921.8	5887.9	3598.4	2972.8	4075.6	2841	3869.6	3559.5	3946.5
CNTNAP5|Q8WYK1	867.2	645.4	1058.6	920	847.1	1069.3	1051.1	902.5	1062	1031.9	1270.3	1253.4	778.1	1326	1054.6	1080.1	452.5	486.1	341	458.7	467.7	396.2	350.6	475.8	491.2	364.4	385.8	368.1	510.7	522.4	422.2	393.9	604.6	696	534.1	573.5	820.2	769.8	548.5	413	520	680.4	662.7	648.3	684.1	410.8	673.1	646.9	446.1
XYLT1|Q86Y38	1848.5	1596	1967.3	2673.3	1718.9	1691.6	2125.3	2068.7	2100.9	1894.9	2567	2426.9	1628.8	2853.1	1893.1	1882.6	2296.5	2705.4	1493.8	3981.6	2574.3	2764.8	2327.5	2667.6	2998.8	2161.9	2379	2479.1	3476.7	3120.7	2292.5	2199.5	1662.3	1696.7	1193.4	1444	2896.2	1902.1	1449.3	1409.6	1344.4	1648.8	1885.4	1703.9	1820.4	1161.7	1583.8	1695.1	1931.9
SLC38A10|Q9HBR0	1196.7	954.9	1313.5	1377.1	1320.7	1398.6	1342.4	1144.7	1413.8	1178	1134.8	1337.6	1077.4	1490.5	1291.5	1295.2	1172.6	1360.6	902.5	1322	1361.8	1193.4	823	1342.7	1409.6	1115.8	1090.9	1169.4	1465.2	1501.6	1296.8	1338.9	996.9	1068.7	881.5	1088.5	1081.6	994.7	1012.4	872	900.4	1032.7	1164.8	1124.1	1092.9	946.9	1070.6	1121.5	1434.8
HTRA1|Q92743	1744.7	1491.3	1753.2	2668.7	1673.8	1937.8	2006	1958.6	2025.5	2075.2	2077.4	1820.6	1935.3	2093.4	1743.4	1682.1	1423.3	1423.6	1051	1633.4	1390.9	2019	1444.1	1493.6	1550.1	1441.7	1211.5	1622.8	1796.4	1808.9	1381.7	1382	2198.3	1894.6	1849.3	2026.9	2367.4	2603.1	2634.4	1816.5	1883.1	2262	2550.2	2086.3	2260	1832.4	2130.7	2181.5	2099.6
DNAJC3|Q13217	1626	1249	1849.7	1742.7	1653.7	1864.5	1962.2	2028.4	1746	1738.2	1828.6	1689.7	1695.3	1836.4	1612.3	1728.9	1379.3	1488.8	1090.7	1612.2	1394.5	1917.4	1307.8	1641.1	1532.5	1254.3	1249.4	1549.3	1724.4	1687.7	1352.5	1455.8	1202.4	1139.5	1141.1	1249.2	1299.7	1449.3	1334.5	1235.4	1279.6	1344.8	1379.9	1295	1205.9	1174.2	1240.9	1344.8	1242.9
PGLYRP2|Q96PD5	2601.6	3815.2	2808.1	1944.9	3334.7	2557.3	2114.6	2869.9	2546.5	2427.8	1638.4	2029.5	3548	2298.4	2711.3	2785.4	3313.4	2126.1	5096	2651	3423.5	2422.7	3628.8	3135.4	2635.2	3957	3765.9	3869.1	2584	2561.9	3207.9	3333	2879.3	2686.1	3674.8	3674.1	2220.2	2234.7	3532.9	3664.5	2813.7	2193.1	2682.9	2601.8	3606	3253	2760	2923.6	3323.3
GPC1|P35052	1954.2	1488.8	1779.9	2480.4	1617.1	1649.2	2396.4	2252.3	1972.2	2121.4	2433.7	2159.5	1810.4	2380.8	1812.9	1848.1	2170.1	3209.8	1371.8	3524.4	2679.3	2939.5	2133.6	2370.1	3037.5	2127.1	2444.7	2263.7	3484.9	2876.9	2165.3	2177.4	3024.1	2978.8	2369.4	2590.2	5244.3	3917.8	3068.3	2316.6	2587	2611.5	3406.1	2987.2	3257.3	2244.8	2935	2920.1	2965.7
CD55|P08174	6893.7	4931.5	7914.4	8369.6	6939	8559.8	8796.3	7725.9	6906.2	7565	9402.2	8600	5855.9	8701.6	7337.6	7075.4	5797.4	7206.4	3520.9	6074.7	5923.9	5808.6	5133	6298.5	8433.2	4438.8	5665.2	5009	5972.9	7006.1	6185.9	5663.9	4733.3	4633.2	4039.2	4664.6	5640.8	5861.9	4174.4	3400.6	3850	4554.3	5036.9	5269.8	4874	3893.7	5027.9	4996	4209.6
MASP1|P48740	3167.9	2472.5	2570.6	3947.5	2654.6	2803.2	5006.1	3762.6	3746.8	3333.1	3226.6	3893.8	4867.9	3725.5	3419.9	3118.4	3382.3	4008.6	2420.1	4065.6	3341.4	5342.1	3349.7	3965.8	4103.6	3880.6	3858.9	4631.6	4682	4875.4	3666.5	3566.8	2380	2038.5	1921.3	2319.9	2677.5	2607	2986.6	1784.8	2089.8	1882.2	2853	2586.8	2212.8	2252.5	2456.2	2472.3	2144.6
NPC2|P61916	13628.9	9495.2	13500.6	16350	13714.5	14462.4	15962.1	15538.3	14620.4	15055.6	17421.1	15826.8	15613.1	15401.2	14441	13122.2	10391.3	12531.8	7064.3	10271.1	10300	14394	10402.4	10850	12421.3	8568.1	9095.2	9991.6	12687.2	11789.9	11204.7	10128.9	11352	10091.3	9143.1	11182.3	13804.9	15025.1	11210.6	7588	10077.8	13346.6	12540.6	12791.1	13172.3	10048.5	11979.1	11489.5	13467.2
NPEPPS|P55786	2257.5	1428.9	2519.1	2576.1	2187.1	2440.7	2385.6	2304.2	2484.2	2550.6	2980.2	2639.7	2173.6	3072.4	2417.4	2155.3	2782.5	2955.7	2158.6	3239.5	2912	3125.7	2800.7	2580.7	3206.5	2234.8	2483.6	2561.3	3188.4	3291.9	2920.2	2612.2	2370.9	2220.4	1732.2	1901.5	2543.9	2825.7	1822.8	1745.3	2205.8	2805.6	2614.1	2524	2879	1770.2	2287.4	2222.1	2944.2
SORCS1|Q8WY21	2409.5	2151.8	2340	2924.7	2429.8	2170.2	2738.9	2688.8	3014.2	2587.9	3127.4	2944.7	1906.5	3042.3	2480.7	2395.5	2790.2	3887.3	1956.9	3580.1	3447	2737.5	1861.1	2950.3	3510.1	2338.1	2891	2996.1	3156.8	3453.6	2761.6	2714.4	2160.7	2381.8	1757.8	2261.2	3275.2	2532.4	1565.8	1233.4	1648.6	1652.6	1910.9	2101.7	2218.7	1335.4	2130.7	2172.1	2846.7
QPCT|Q16769	1146.2	737.2	1249.9	1385	1024.3	1332.1	1464.6	1162.5	1405.4	1123.9	1895	1401.8	1082.1	1555.9	1155.1	1226.3	1459.8	1949.3	1099.9	1802.5	1661.8	2314.6	1338.6	1588.8	1771.4	1321.5	1575.6	1679.6	1673.4	2042.9	1590.1	1530.3	1533.3	1605.4	1273.3	1591.9	1792.1	2086.2	1611.9	1177.7	964.4	1777.3	1691.2	1730.8	1851.2	1241.1	1764	2286.8	1423.1
PLXDC2|Q6UX71	2852	2474.3	3372.7	3314.9	3044.8	2714.5	3100	3031.6	2464.6	3092.3	3395.1	3111.1	3296.5	3399.3	3053.9	2741.3	3571.6	4378	2896.3	3826.8	4529	4447.9	3893.1	3593.5	4423.6	2624.8	3444	3586.7	3984.6	4042.5	3894.8	3264.5	4268	3461.2	3373	3649.9	5124.4	5312.2	3776.2	3479.5	3574.5	4855.4	4649.8	3519.9	4988.7	3924.1	4420.7	4066.9	4020.9
CHRDL1|Q9BU40	2138.9	2432	2354.2	2155.4	2307.9	1830	2228.6	2499	2324.2	2339.9	2170.5	2249	2792.4	2438.8	2175.8	2387	2349.2	2529.9	2109.6	2260.7	2008.3	2940.8	2209.9	2614.6	2741.8	2217.6	2132.7	2486.1	3217.4	2947.1	2221.3	2355.7	2655.6	2502.5	2887.2	2874.2	2801.3	2643	2743.7	2595.5	2658.3	2660.9	3215.1	2936.7	3325.4	2706.6	2574.9	2785	2390
MRC2|Q9UBG0	1190.6	975.6	1342.4	1752.3	1262.9	1223.1	1239.9	1373.6	1363.6	1277.5	1375.1	1591.9	712.7	1470.5	1279.3	1207.4	1454.2	1569.2	1240.2	1618.3	1444.2	1412	1286	1413.9	1543.2	1218.1	1303.6	1479.4	1581	1318.2	1381.9	1338.2	1404	1402.3	1322.1	1460.6	1629.5	1437.1	1562.2	1283.7	1140.9	1704.1	1466.4	1680.9	1486.5	1247.9	1451.2	1502.8	998.6
NTM|Q9P121	4295.6	2631.8	4700.9	5114.7	4132.8	5328.3	4875.4	4808.6	5281.2	4431.8	4958.6	5555.2	3326.1	5240.7	4470.3	4282.9	4422.3	6306.7	2674.2	5000.2	5124.5	4169.6	3716.9	5134	5913.2	3189.6	4048.1	3852.1	4956.9	5785.6	4460.5	4322.4	3535.2	3490.1	3033.6	3198.4	4233.4	4010.5	2935.2	2357	2864.2	4049	3923.2	4034.7	3673.5	2505.9	3590.4	3555.8	3431.4
HABP2|Q14520	4026.2	6368.8	4414.7	2209.9	4223.6	4287.2	3109.9	3017.3	3307.1	3389.4	3189.6	3245.3	4367.5	3042.5	3882.3	4323.6	2751.4	2482.6	3145.6	2377.8	2543.5	1802.1	2713.3	2573.5	1814.9	3301.5	3357.5	3413.6	1781.1	1768.9	2653.6	2775	4937.2	5680	6015.9	6082.4	3405.2	3876.3	6295.2	7301.6	5615.3	4228.2	4333.1	4883.1	4504.2	7052.1	4734.6	5397.2	4932.5
ANPEP|P15144	935.5	1208.4	913.2	718.5	877.3	975.1	969.8	659.8	955.7	898.7	833.3	888	889.9	989.6	1062.7	1020.2	1044.5	960.4	1044	884.7	1024.8	958.1	1056.9	967.8	1043.7	1252.3	1191.6	1174.1	927	1215.5	1236.4	1058.5	1389	1327.4	1466.6	1503.6	1438.8	1688.1	1464.9	1484.8	1426.3	1193.6	1323	1403.5	1345.1	1632.1	1561.7	1456.8	1444.7
MAN1A1|P33908	6760.2	4640.2	7550	7901.7	6704.6	7342.4	8241.6	7839.9	8228.6	7725.1	8398.9	8569.1	5332.5	7698.8	6661.2	7125.8	5949.7	6990	4398.5	7044.5	6286.2	6455.9	4920.4	7371.7	6785.6	5153	5401.1	5860.9	6525.2	8776	5773.5	6179.1	6306.8	6655.6	5313.3	5553.7	6612.9	6529.7	5842.2	4568.5	5581.1	7234.9	5965.9	6613.7	6108.8	4241.3	5964.5	6540.2	7621.4
VIM|P08670	1870.3	1307.9	1306	2196.1	1251.8	2869.3	1184.6	1182.4	1243.4	2088.8	2337.1	1004.7	1253	1820.2	1793.8	1398.3	1734.8	783.5	2519.2	2124.8	1586.5	1296.3	1180	1061.1	2719	1440.8	1032.1	1399.9	1154.3	1036	1530	1272.1	1852	1651.5	1287.6	1325.5	1403.4	1826	1834.5	2203.8	1770.3	8200.1	1953	1684.8	1941.8	2341.5	1615.4	1520.2	1702.7
CDH15|P55291	1867.1	1274.2	3162.2	2492.5	1553.5	1865.1	2667.5	2667.2	1316.9	1835.9	3630	2557.7	1282	2564.9	1874.2	1859	1530.4	1828.5	1060.6	2480.6	1734.6	1098.4	1536.3	1773.8	2086.1	1220.4	1535	1356.7	2616.4	2296	1342.6	1512.1	1439.3	1647.2	1295.5	1184	2332.6	2370.2	1604.1	1421.1	1438.4	1753.1	1591.5	2032	1673.6	1158	1313.6	1491.1	1885.8
STAB1|Q9NY15	996.2	841.3	1167.7	712.1	966.4	1077.9	1057.6	741	953.1	1017.9	1086.9	1028.8	1103.5	1293.4	1078.8	1004.6	1043.5	966.3	1073.9	827.8	1222.6	1137.9	1158.7	907.5	1072.7	1001.3	1029.9	908.8	963.8	943.8	1081.7	992.4	791.6	684.5	740	818.8	638.7	1014.5	792.8	796.7	696.5	1024.7	805.9	775	869.7	719.9	863.3	763	908.7
SERPINA5|P05154	3479.8	5671	3643.6	2443.9	3724.8	3828.9	3067.8	3265.7	3726.7	3156.4	3170.7	3259.6	3418.3	2522.4	3076.5	3324.1	3520	2883.2	5131.5	3733.9	3525.8	3139.5	4029.7	3783.8	3832.1	3635.2	3401.8	4792.6	2992.1	3074.5	3128.8	3469.4	3607.2	3872.7	4010.2	3054.9	2896	3197.2	5416.3	4574	4149.2	3489	3697	4277.2	3411.7	5716.4	3277.5	3632.7	3124.7
EFEMP2|O95967	1804.4	1681.4	1781.1	2009.5	1792.7	1958.8	2146.4	1937.9	1737.3	1904.1	2085.3	1925.8	1847.8	1915.2	1874.9	1771.8	2559.1	2842.5	1953.4	2575	2544	2918.3	2340.6	2661.2	2919.8	2517.4	2393.1	2831.7	2637.7	2923.6	2601.7	2500.5	2131.4	2120.7	1992.6	2205.5	2315.2	2384.9	2315.1	2211.3	1930.4	2066.7	2379.4	2202.3	2437.6	2125.3	2282.6	2174	2040.4
IDS|P22304	1131.2	801.5	1206.5	1410.9	1038.5	1115	1336.7	1355.1	1337.6	1108.6	1470.3	1459.3	1253.3	1500.8	1179.3	1149.4	1152.1	1633.1	759.7	1563.8	1318.6	1776.2	1148.2	1309.8	1380.6	968.2	1251.7	1336.3	1309.9	1282.2	1145.2	1099.9	1236.5	1241.3	969.1	1094.3	1314.4	1579.3	1361.5	903.7	927.5	1285.3	1405.4	1525.9	1462.1	885.1	1282.2	1251.4	1838.3
IGLC2|P0DOY2	18069	32339.1	18875.7	11951.7	15699.3	17638	21311.1	14804.7	8704.9	10551.1	14793.7	17101.2	14351	11233.4	17187.1	18039	18450.1	12984.9	33754.9	14710	11639.4	12548.7	21195.6	9885.2	9522.1	19348.3	17449.8	14708.4	15204.4	11281.5	17240.4	17527.7	15496.5	16406.6	23074.5	19846.7	11399.7	15776.8	24174	27170.1	18563.8	13391.3	13612.8	19526.9	15254.8	27674.9	14968.9	15486.1	15129.7
PCDHGC5|Q9Y5F6	1356.1	955.5	1531.5	1563.7	1389.7	1442.3	1662.1	1552.2	1658.6	1921.3	2067.7	1951	1039.2	1660.3	1346.2	1395.2	1711.4	2179.3	1557.9	1672.8	1949.5	1366.2	1310.5	1890.6	1983	1634	1934.3	1523	1486.8	2205.6	1622.8	1691.2	1578.2	1917.5	1316.2	1498.9	1882.4	1538.8	1246.9	900.6	1456.3	1610.6	1406	1763.8	1778.2	846.7	1532.4	1680.1	1652.7
KRT13|P13646	NA	NA	NA	NA	NA	NA	NA	NA	NA	NA	NA	NA	NA	NA	NA	NA	NA	NA	NA	NA	NA	NA	NA	NA	NA	NA	NA	NA	NA	NA	NA	NA	NA	NA	NA	NA	NA	NA	NA	NA	NA	NA	NA	NA	NA	NA	NA	NA	NA
GOT2|P00505	2324.9	1676.3	2968.7	2774.9	2241.3	2173.4	2349.9	2636.6	2788.9	2884.2	3546.8	2962.5	2240	3116.4	2534.5	2293.9	3112.6	3675.2	1820.4	3789.4	3320.5	3509.1	3213.3	3505.7	4128.7	2555	2767.8	2710.9	4693.6	4029.1	3147.7	2904.8	3236.8	3131.4	2432.5	2870.8	3341.2	3778.6	2850.1	2383.2	3198.6	3918.7	3934.9	3759	4028	2651.2	3342.8	3095.7	2997.4
RGMB|Q6NW40	851.1	598.2	929.1	868.4	792.6	996.7	1152.2	898.3	1089.6	891.4	1203.7	1159.1	702.1	1219.5	844.5	890.5	2233.4	3279.5	1464	2702.4	2779.5	2176.3	1610.7	2701.9	2934	1743.3	2021.9	1906.4	2745.3	2678.3	2070.4	2159.1	1008.3	1009.3	805.7	989.4	1187.8	1139.5	808.4	652.8	844.9	966.3	930.7	1164.1	1068.8	656.7	913.5	1098.7	1080.3
PRKCSH|P14314	3615.1	2734.7	3852.2	4149	3394.9	4279.5	4428.2	3886.1	3944.9	4046.9	4519.9	4032	2973.5	4813.8	3731.4	3622.7	2245.3	3070.6	1352.5	2865.7	2605.7	2659.9	2070.7	2753	3107.4	2109.1	2140.3	2191.7	2760.8	2870.7	2333.7	2239.1	2247.7	2073.6	1812.2	2050	2679.9	2563.3	1877.8	1571.1	1949.1	2433	2460.6	2657	2477.8	1808.9	2250.3	2310.6	2123.9
CA1|P00915	3542.8	432.6	1662.7	3330.3	264.8	292.1	383.2	294.9	307	2537.3	244	238.4	5522.6	317.8	1111.4	1490	2753.9	258.5	1077.6	348	207.6	240.1	3784.5	446	1191.2	320.6	343.3	298.4	351.5	670.7	1000.5	1164.5	2505.6	992.1	765.3	571.3	643.5	973.5	895.2	6164.2	22205.8	6216.7	264.2	699.4	735.9	762.8	1020.3	1278.8	2219.2
LCAT|P04180	2879.7	2211.5	3351.3	2995.5	2530.7	2772.9	3100	2444.8	3069.8	2375.4	3180.3	4312.2	1882.3	3680.9	2590.6	2974.7	2149.3	2210.5	1889.9	2573.2	2665.9	1605.9	2107.9	2403.7	2201.4	2088.5	2248.3	1741	2331.5	2242.3	1783.5	1972	3329.6	3334.1	3290	2899.4	4079.9	4077.9	3693.8	2963.3	4401.6	3311.6	3986.9	3692.6	3822.3	4140	2916.2	3350.2	2878.8
ORM2|P19652	6551.4	6990.8	5188	4828.3	6964	3925.7	5129.1	4249	6729.2	7110.6	2922.7	4532.1	8725.8	4809.3	6767.7	7062.3	7944.7	5626.2	14356.7	6892.8	8963	4915.3	7229	7587.5	5690.1	9097	6416.8	7396.9	6894.1	5349.9	8332.5	8245.6	9714.9	10968.4	12258.6	9505.8	8342.4	7142.1	13103.7	13300.2	9164.6	9551.2	8733.2	7750.7	6253.1	13142.5	9909.9	10134.3	7278.9
CDH11|P55287	1253.2	881.9	1253.8	1688.2	1243.3	1512.5	1504.2	1402.3	1445.2	1297.3	1401.8	1458.5	1197.3	1485.3	1311.8	1304.4	1475.1	1826.7	1119.5	1503	1563.4	1596.6	1303.5	1503.3	1709.4	1334.5	1357.3	1416.4	1597	1702.8	1611.4	1476.6	1853.3	1817.3	1597	1826.7	2139.4	2022.7	1845.9	1518.7	1903.4	2368.1	1867.9	1992.4	2031.5	1697.1	2114.2	1877.4	1512.5
C16orf89|Q6UX73	2964.3	2726.6	2460.7	2655.8	3405.5	4013.3	3736.1	2871.1	3052.6	3297.7	3225.3	3277.7	2807.9	3312.4	3078.1	3080.5	3223.2	4030.4	2412.6	2975.5	3435.3	3684.8	2665.2	3405.5	3781.3	2843.7	3002.3	3214.7	3404	4316.4	3248.1	3183.8	3142.8	3563.4	2773.3	3065.6	3173.3	3307.5	2044.6	2495.2	2965.8	3116.5	3515.3	3414.4	3494.4	3108.3	3265.4	3154.3	3563.5
F13B|P05160	830.2	1075.7	702.5	740.5	749.7	719.3	804.1	790.5	792.5	791.3	698.6	726.3	934.3	602.7	789.3	913.3	1711	1228.9	3127.5	1314.6	1338.6	1519	1494.5	1673.3	1365.6	1996.3	1753.7	1714.7	1475.8	1120.9	1532.3	1641.7	1306.4	1323.2	1702.1	1368	971.7	1164.7	1366.3	1585.8	1665.5	885	1427.7	1122.2	1089.9	1425.5	1187.8	1333.8	1301
COL18A1|P39060	2510.5	2096.2	2791.8	2896.6	2554.6	3313.5	3405.5	2762.9	2146.5	2410.7	2699.5	3205.7	2683.1	2716.6	2500.4	2482.2	2980.3	3496.7	2687.2	3115.8	3321.4	3576.7	2486.5	3050.7	3574.9	2907.5	2623.8	3089.6	3348.4	4048	3022.4	2944.1	2334.3	2150.5	1820.3	2275.4	2430.6	2900.6	2554.5	1897.6	2084	2616.5	2175.6	2269	2162.1	2193.3	2248.1	2351.5	2526.3
SEMA3B|Q13214	1963.2	1984.5	2010.1	2755.4	1730	1107.8	2495.4	2261.7	1830.3	2015.7	2083.3	2414.5	2181.6	2295.3	1915.3	1949.6	850.2	854.4	682.6	1207.5	927	1091.6	770	857.6	1040.6	836	861	1133.4	1156.7	1020.3	775.4	883	1853.4	1824.9	1605.5	1391.1	2544.8	2096.8	2848.8	1445.1	1999.5	1717.6	2063.8	1739.9	1757.7	1952	1755.4	1914.2	1481.8
HGFAC|Q04756	1734	2308.1	1462.9	979.4	2426.9	1617.4	970	1581.4	1447.7	1631.3	949.2	1400	1884	1122.1	1711.8	1730.2	1998.2	1604	2958.6	1219.8	1895.8	1648.3	2555.1	1491.8	1190.7	2445.7	2541.6	1714.8	1812.2	1469.5	1990	1954.1	2418.4	2353.2	2505.9	3298	1636.2	2005.4	3274	3381	2390.4	1919.2	2352.6	2115.6	2313.7	3289.4	2443.9	2412.9	2552.4
OLFML3|Q9NRN5	3511.8	2833.2	3953.5	4657.8	3732	2971.8	4452.1	4518.7	3693.5	3730.8	4202	4438.6	3504.5	4100.1	3323.4	3371.1	4870.1	5160.8	4027.7	6159.3	5169	6684	4719.4	5144.1	5687	4326	4092.3	5443.5	5766.1	6389	4507.4	4523.7	3717.9	3183	2596.3	3498.4	4044.4	4201.3	4208.2	3205.7	3231	4145.2	3755.4	3386.5	3573.6	3225.1	3437.4	3359.5	4582.4
SEMA6A|Q9H2E6	1752.3	1251.3	1754.2	2617.8	1474.9	1530.7	2653.6	2158.2	1801.1	1825.9	2301.7	2339.7	1911	2758	1846.3	1762.6	1838.9	2865.3	1232.9	2433.1	2106.3	2226.2	1587.2	2308.1	2650.4	1493	1855.5	1742.6	2470.1	2175.1	1866.4	1789.3	2027.2	1930.5	1648.1	1866.1	2970.4	2356.1	2377.5	1442.2	1588.7	1930.1	2318.9	2014	2046.5	1521	1983.3	2000.7	1763.6
F11|P03951	2433.4	3358.8	2416.6	1019.1	2786.7	2943.6	1610.9	2098.9	2571.8	1826.7	1625.6	1591.2	2755.7	1667.1	2438.6	2662.8	1740.3	1216.1	2650.7	1389.9	1442.6	1490.5	1773.6	1720.9	1340.6	2005.6	1781.5	1824.6	1292.5	1093.8	1694.8	1671.4	1447.5	1499.6	1555.5	1592.2	873.6	962.4	1525.5	1918.8	1678.5	945.6	1149.9	1084.9	1206.3	2040.5	1411.3	1422	1027.7
DPP7|Q9UHL4	3473.6	2806	3848.8	4699.5	3323.8	2045	6175.7	4800.3	4275.4	3334.4	5739	5394.5	3229.1	3931.3	3259.3	3475.2	2630.7	3339.9	1691.4	571.2	3521.7	4598	2887.7	3385	2347.9	2199.3	2503.3	3404.6	5065	3064.7	2460.2	2619.9	2288.9	2723.9	1931.7	2431.9	4163.6	3271.5	4001	959.8	1836.1	1482.5	3015.8	2216.2	2580.9	1931.9	2114.4	2250.4	3096.2
TCN2|P20062	3467.2	3400.4	3569	4475.5	3326.8	4338.1	4025.9	4554.6	3557.9	4400.6	4344	4136.3	3603.9	3655.7	3446.4	3663.1	2532.1	2078.2	2152.5	2326.3	2663.5	2965.9	2478.1	2663	2213.9	2423.9	2797.4	3375.1	2614.5	2055.2	2501.1	2506.2	2687.8	2770.6	2242.9	2532.4	3819	3308.4	2887.9	2541.3	2726.8	3422.8	2971	1971.7	2969.6	2785.7	2542.4	2758	3142
PREP|P48147	632.4	400.2	766.8	799.1	597.2	658.7	640.1	540.2	712.6	772	784.8	760.6	543.2	832.2	667.9	554.5	475.4	485.2	473.3	521.5	506.5	458.1	488.9	434.5	493.5	411.6	493.5	502.2	524.9	517.4	525	461	1005.9	1121.4	742.5	828.6	958.6	1219.3	758.3	685.6	823.5	1266.4	986	1034.8	1212.7	738.4	1017.1	907.4	651.4
DDR1|Q08345	1754.1	716.6	1591.6	2357.2	1565.3	1503.4	2141.9	1765.2	1847.4	1394.1	2025.4	1965.3	2123	2545.2	1830.6	1821.1	4426.3	7793.2	2139.4	7871.5	4780.3	7088.4	3905.9	4907.1	7750.2	3813.8	4464.9	5336.5	5865.5	4991.7	4975.4	4671.4	3351.3	3080.7	2301.3	3252	5516.3	3924.3	4481.6	1789.3	2641.6	3346	3725.1	3464.6	3730.2	2498.3	3531.2	3524.1	4630.3
PARK7|Q99497	2377.1	1582.9	2861.1	2331.9	2327	2983.8	2299.8	2403.4	2257.5	2821.3	3267.1	2389.6	2341.1	3130.2	2365.5	2069.8	3840	3811.7	2512.1	4924.2	4033.8	5228.6	3918.3	4156.1	4824.2	2656	3200.1	3314	5210.3	5251.1	3704.6	3407.9	2907.2	2407.3	2033.9	2191.3	2357.1	3754.2	1995.4	2707.8	2777.5	4075.5	3248.8	3078.9	3507.2	2363.1	2767.4	2603.4	2700.8
BCAM|P50895	1686.6	1304.7	1920.1	1759.3	1464.6	1931	1877.6	1921.6	1699.4	1691.7	1956.7	1717.2	1575.9	1756.6	1752.1	1580	1390.3	1760.3	1174.3	1456.5	1590.1	1597.6	1307.4	1415.4	1448	1182.4	1237.7	1360.5	1604.8	1626.1	1485	1323.4	854	836.9	733.2	880.4	911.1	1087	863.7	702.9	823.7	1024.2	823.5	933.9	926.3	838.4	932.3	849.3	1190.5
CTSH|P09668	3155.5	1400.2	3160.4	3533.2	2809	2580.4	2907.6	3964.1	3683.6	4007	3984	4742.4	3728.4	4963.5	3162.9	3058.3	3753.6	6760	1985.7	4821.6	5674.4	5167.9	4280	4944.3	5825	2347.1	3867.8	4778.8	5313.7	3603.2	3855.9	3838.1	4973.8	3466.5	3854.2	5690.1	6658.7	6403.4	6504.8	4398.1	4148.9	4799.9	5504.5	5778.4	5374.1	3965	4860.5	5019.4	4557.1
CHIT1|Q13231	1452.7	603.8	551.4	1100.9	1532.6	1449.1	702.5	426.8	1217.2	1052.3	431.8	1111.3	2532.2	5400.3	1541.2	963	1231.2	1630.5	964.2	403.3	2169.3	1986.4	556	748	1088.1	1105.7	620.9	764.7	642.4	1208.5	1348.8	907.8	851	458.3	459.5	618	542.9	849.2	1683	449.5	1286	548.4	1275.5	489.7	961.7	2207.5	980.1	709.4	704.4
F9|P00740	1696.1	2153.9	2252.6	2054.4	2235.8	1621.1	1276.9	1716.9	1966.8	1276.4	1145.9	1405.7	2051.2	1298.9	1647.6	1635.5	2109.8	1611.7	3212	1878.3	2092.7	2014.3	2929	1607.6	1365.6	3009.1	2242.8	2239	1789.9	1482.2	2031.6	2110.3	1407.1	1521.9	1533.9	1442.5	1104.3	1495.4	1532.6	1950.2	1589.2	1487.3	1339.8	1259	1100.2	1681	1435	1388.3	1162.4
CFHR1|Q03591	1188.4	1134.9	1792.2	1358	1382.9	822.1	896.8	1792.9	1710.2	944.4	777.4	1208.2	1737.2	1208.1	1203.9	1193.6	1323.8	501.8	2569.3	1148.7	1408.6	1010.3	1455.7	1934.2	607.4	1843.6	1247.1	1988.4	1128.7	1054.3	1266.4	1318.1	664.5	221.1	835.6	650.2	299.5	328.9	716	713.6	529.1	624.8	548.6	699	767.3	1040.5	669.8	639.3	560.1
C1QC|P02747	3152.2	2691.3	3031.7	3099.6	3165.4	3393.2	3205.2	2706.7	2654.6	2890.5	3350	2540.9	3196.3	3489.5	3353.5	3046.8	2207	2036.4	1972.8	1849.5	2567.4	2426.3	2230.2	1862.2	2144.5	2020.1	2139.4	2227	1577.9	2252.2	2371.4	2226.6	2672.9	2390	2280.5	2565	2232.9	2947.7	2361.1	2578.3	2566.2	3543.3	2602	2496.3	2370.5	1983.5	2729	2540.8	2860.6
HSP90AA1|P07900	1405	1013.7	1502.5	1768.2	1406.2	1580.2	1301.8	1289.6	1424.4	1648.3	1845.9	1293.5	1733.4	1997.9	1547.2	1265.3	1168	1225.6	1061.6	1255.6	1302.8	1503.1	1221.6	1093	1285.6	1043.6	951.2	1118.7	1459.8	1411.1	1234.4	1105	495.1	404.8	394.1	383.3	449.1	597.1	464.3	475.3	539.8	741.9	515.5	529.8	653.8	422.3	499.4	438.8	732.5
NDRG2|Q9UN36	1137.5	798.1	1507.4	1361.6	1090	1348.6	1376.9	1262.6	1266	1213.8	1384.8	1134.3	1025.8	1337.4	1158	1140.3	715.1	887.2	595.3	879.2	810.7	848.1	761.9	840.3	729.2	723.4	754.2	718.9	957.5	949.9	741.6	810.3	791.4	691.8	788.8	606.2	890.9	860.5	656.8	581.1	706	929.5	886.5	907.3	778.3	679	831.7	752.7	1234.5
NUCB2|P80303	555.2	464.9	424	814.9	695.9	479.8	710.2	575.8	730.4	503.7	546.9	467.6	438.4	543.1	504	522.2	913	728	669	1156.5	793.1	1015.6	945.2	811.5	807.6	1110.8	1053.5	907.3	1258.8	967.6	848.7	792.3	729.1	648.4	694.2	740.3	1051.1	857.8	957.3	663.8	864.9	652.6	673.3	596.4	669.4	783.8	685.6	765.4	1232.1
RNASE1|P07998	5207.8	3246.9	4512.6	5630.8	5511.3	7391.4	6222.6	5104.4	6483.4	5987.3	6375.7	5227.3	5118.9	7155.4	5954.5	5469.4	6889.2	9436.7	4798.4	5729.1	6514.5	8037.7	4730.4	8125.5	9553.6	5582.5	5424.4	7222.2	7192.5	8958.2	7979.3	7041.5	7759.9	6858.8	6729.5	7363.6	8372.9	8057.7	5607.3	5571.1	6572.4	8782.8	9765.7	8557.2	8920.8	4779.7	8832.7	8179.9	7023.6
PDIA3|P30101	2442.9	1875.3	2741.8	3000.4	2378.4	2944.5	2944.7	2582.7	2841.1	2947.7	3024.6	2817.2	2055.6	3231.1	2596.9	2525.7	2898.8	3175.9	2223.6	3265.8	2911.9	3228.6	2587.6	3088.4	3383.7	2800.6	2744	2839.5	3423.2	3249.3	2801.3	2670.3	2525	2495.3	2125.3	2447.8	2796.3	2550.3	2417.2	2013.8	2381.8	2710.8	2578.1	2782.1	2591.4	2063.2	2532.9	2443.2	3067.1
CPVL|Q9H3G5	2245.8	2277.7	2804.2	4371.1	2409	1689.9	2245.5	3108.9	2329.1	2637.7	2225.6	2740	2363.3	3002.4	2170	2356.4	3457.4	2676.5	3127.4	4630.2	2567.2	8240.4	3870.1	3942.6	3380.7	3409.7	2778.7	4892	5548.9	2761.3	3074	3266.9	3460.9	3361	2498	3558.8	3743	3991.5	5423.3	2768.1	3987.7	5046.7	3934.4	3166.5	3118.5	3461.7	3101	3452	3592.4
LPHN3; ADGRL3|Q9HAR2	2488.4	1811.2	2762	3340.6	2437.6	2581	3155.8	2996.7	3136.3	2485.3	3752.2	3643.5	2309	3859.4	2700.3	2643.2	2813.1	3718.9	1749.5	4032.6	3026.3	3497.8	2842.1	3123.1	3592.3	2283.8	2747.3	2641.6	3813.5	3457.3	2791.3	2861.7	2149.2	1996.8	1690.2	1901.9	3566.6	2642	2439.9	1369.9	1731.5	2137	2483.8	2618.3	2549.6	1477.6	2226.9	2305.6	2100.2
GLG1|Q92896	1858.6	1278.6	1966.8	2100.6	1851.6	2007.6	2125.3	1675.5	2072.4	1843.5	2328.5	2291.4	1541.4	2353	1803	1751.7	1960.5	2633.2	1436.6	2117.1	2122.8	2265.7	1832	2142.1	2352.1	1816	1900.7	1789.2	2311.6	2401.7	1973.4	1919.7	1988.4	1890.1	1591.1	1810.6	2395.7	2209.7	1798.7	1373.2	1657.5	2004.7	2116.7	2081.6	2082.8	1463.3	1927.5	2032.9	2093.1
SLC3A2|P08195	1628.3	1321.6	1824.6	2160.2	1496.3	1823.6	1807.1	1503.7	1759.7	1621.1	1819.3	1879.5	1434.3	1878.6	1614.6	1626.8	1140.9	1264.3	908.2	1278.5	1238	1222.9	1077.4	1171.4	1154.4	1162.6	1035.4	1153.6	1233.5	1310.3	1208.6	1182.8	1541.9	1485.9	1320.2	1335.3	1719.1	1742.4	1421.5	1247	1355.8	1769.8	1535.7	1780.2	1643.8	1352.5	1562.5	1558.4	899.3
CTSB|P07858	4076.3	3223.8	3995.4	5786.3	3828	3001.2	5073.2	4331.4	3901.8	4265.7	5507.5	5569.8	4175.9	5310.5	4057.6	3948.1	2966.9	3096.2	1964.9	3783.5	2819.3	3604.2	2741.7	3264.6	3970.3	2308.2	3409	3124.9	3879	3045.3	2921.6	2787.9	4152.4	4108.6	2767.7	3716.4	5558	5795	5485.7	2806.2	3904.2	5096.1	3858.9	3734	4735	3329.7	4182	4105.4	3495.9
GFAP|P14136	886.2	796.1	748.2	802.6	823.1	1058.5	1090.6	721.5	842.4	1224.7	985.1	791	1162.8	1038	927.8	733.6	885.7	847.1	833.9	1217.8	852.4	1132.6	1564.5	1096.3	794.6	980.7	786	1429.1	825.5	1121.6	764.2	701.7	302.4	312.1	234.7	194	257.2	426.2	228.7	300	258.2	257.5	388.6	316.9	383.9	307.2	317.9	276.1	467.3
QSOX2|Q6ZRP7	2915.7	2125.5	4039	4104.6	3023.8	3191.6	4010	3321.9	2747.6	3043.2	4357.1	4193.8	1750.2	3885.5	2910	3057.3	1819.2	2381.2	1352.2	2368.9	1875.3	1506.2	2253.3	2298	2415.1	1374.4	2166.4	1468.4	2436	2198	1828.2	1815.4	3329.4	3397	2973.7	2876.2	4722.7	3742.8	3055.3	2504.4	3116.5	4804.8	3784	4105.9	3781.2	2249.9	3223.7	3396.4	1261.2
GALNT13|Q8IUC8	1723.5	1136.3	2100.8	2378.6	1545.3	1645.3	2380.1	2231.1	1573.5	1794.5	2480.2	2241.1	1200.4	2504	1594.3	1703	1707.8	2056.1	1156.7	2533.4	1899.5	1635.2	1747.7	2267.6	2345.8	1348.6	1707.5	1290.8	2624.3	2185	1530.1	1632.6	1481.1	1548.4	1179.4	1339.6	2007.7	1710.7	739.8	1049	1364.2	1636.4	1886.2	1773.2	1499.9	1047.1	1343	1459.8	1632.1
PRCP|P42785	3449.8	2610.7	3960.2	4704.7	3026.8	2410.5	3967.1	3559.1	3983.8	3772.7	4974.4	4328.1	3302.1	4602	3289	3432.4	2216.6	2410.9	1419.5	3303.6	2241.7	4477.2	2187	2792.9	2737.3	2146	2278.1	3192.3	3362.7	2632.8	2053.1	2162.5	3528.8	3440.9	2669.9	3389.6	4116.1	4377.8	5076.5	2406.5	3277.3	3579.8	3852.1	3239.3	3390.9	3042	3270.9	3435.4	2691.9
GDI2|P50395	688.5	489	728.3	735.7	605.6	647	703.4	709.7	653.5	853.2	789.2	634	798.8	808	677	616.8	882.6	797.6	684.5	857.8	874.9	975	903.8	805.7	982.4	733.1	726.4	809.5	960.2	914.8	916.7	793.3	680	573.5	493.9	540.9	719	780	622.6	646.7	1078.6	936.6	701.6	664	747.8	566.4	691.6	637	557.1
EPHA7|Q15375	1992.5	1370.3	2143	2255.2	1917.4	2168.5	2332.1	2076.1	2047.7	2008.8	2403	2371.1	1859.3	2317.4	2043.3	2043	1315	1734.2	938.9	1444.6	1520.4	1275.1	1074.1	1535.7	1531.3	1223.2	1221.1	1213	1465.1	1787.2	1465	1347.7	1344.2	1223.9	1168	1286.1	1523.6	1433.9	1100.6	1009.9	1418.4	1401.1	1320.2	1488.2	1454.2	983.7	1364.8	1392.4	1831.2
SEMA3F|Q13275	470.9	391.5	583.8	599.3	481.3	502.3	526.4	514.6	537.6	410.7	655.1	569.3	449.8	595.4	452.3	480.3	262.6	316.2	212.4	306.4	258.7	331.2	256	262.5	326.7	202.4	231.7	209.2	356.9	318.5	239.3	243.5	522.3	570.2	441.4	502.5	710.8	678.1	482.6	401.7	489	637.5	589.6	640.3	543.7	428.2	556.7	528.1	501.4
SCRG1|O75711	5631	4053.3	6227.1	6008.3	5374.2	7648.7	6555.3	5476.3	6861.9	6249.2	6584.3	6153.5	5338.1	5151.2	5591.8	5476	2939.2	2874.8	2435.1	2785.6	2861.1	2773.9	3292.5	3072.7	3047.9	2408.7	2511.8	2896.4	2973.3	4128.5	2812	2841.1	3779.8	3733.5	3613.3	3147.6	3958.2	4455.2	3554.2	3398.7	3465.3	3908.9	4475.9	4362.1	4149.4	4019.4	3591.2	3642.9	3055.9
C1QB|P02746	6782	5482.5	6691.1	7488.7	6757.3	7231.8	7181.3	6409.4	6317.5	6894.2	7553.4	6314.6	6582.8	7817.1	7176.9	6648.9	8452.7	8192.5	7274.5	7704.1	9476	10033.8	8230.1	7507.8	8668.4	7237.8	8182.2	8582.8	7010.1	8456.6	8979.3	8167	6467.5	6128.8	5558.6	6507	6154.8	7837.2	6180.4	6103.2	6419.8	9344.2	6956.6	6650.3	6414.9	4821.5	6852.4	6385.8	6090.6
SLITRK1|Q96PX8	3735.9	2317	4154.8	3925	3520.4	5068.8	4383.3	3695.2	5250.6	4344.1	4809.2	5317.8	2703.7	5170.2	4024.8	4038.5	2837.2	4496.1	1743.3	2473.4	3376.6	2803.8	2150.5	2940.2	3833.1	2195	2505.9	2579.1	2837.6	3749.1	3085.3	2911.1	3452.9	3828.4	2753.3	3307.8	3845.7	4224.7	2532.9	1861.7	2855.8	3432.8	3249.1	4384.3	3890.7	2095.6	3488.8	3623.9	3024.7
ICAM5|Q9UMF0	2850.2	1762.2	3159.4	2942.2	2693.6	3458.3	3174.8	2820.8	3670.7	3364.2	3889.6	3473.2	2706	3694.9	2987.9	2915.1	3277.9	5111.6	1548.5	3556.9	4615	3715.4	2458.8	3750.8	4708.1	2195	2963.4	2751.9	3534.9	4364.4	3443.1	3135.4	2387.7	2596.2	2057.7	2368.2	3503.5	2968.6	1695	1160.1	1712.8	2442.3	2353	2459.3	2895.2	1192.5	2473.4	2465	2770.6
MDGA1|Q8NFP4	2128.9	1347.4	2488.2	2460.9	1838.3	1763.4	2833.1	2637.7	1792.6	1994.9	3321.1	2800.5	1449.4	2794.5	1888.9	1881	1616.8	2517.4	1038.2	2522.2	1715.1	1664.9	1987.6	1779.6	1902.7	1197.5	1749.7	1426.8	2739.5	1728.1	1485.7	1464.9	955.1	971.4	779.6	902.2	1360.3	1314.5	1331.4	940.4	845.9	997.1	1007.2	1066.9	1006.3	907.9	966.8	915.5	1463.3
SOD1|P00441	3753.3	2351.5	4259.7	3656	3791	4938.9	4155.2	3294.9	4207.1	4400.8	4468.7	4295.3	3337.6	4864.9	4066.5	3509	5179.2	6659.9	2942.1	5893	5274.4	6210.7	4510	4985.6	6804.5	3734.8	4359	4910.4	5734.2	6346.2	5700.4	4749.1	5998.7	5371.5	4230.8	4999.1	6567.9	7792.9	4548.7	3773.1	4774.4	7456.2	6917.9	7112	7167.8	4176.9	6485.3	5619.8	5074.2
EXTL2|Q9UBQ6	2535.5	1860.7	3229.1	3555.3	2450.2	2730.9	3111.9	2986.1	3155.3	2977.8	3696.5	3708.3	1865.1	3259.9	2547.9	2636.9	2189.7	2831.2	1656.9	2333.5	2190.4	2344.5	2132.9	2152.1	2303.1	1772.4	1988.6	1948.8	2565.3	2493.2	2111.7	2215	2176.6	2184.9	1827.7	1826.3	2638.3	2439	1927.4	1544.5	2010	2039.2	2240.2	2665.3	2201.5	1544.8	2145.2	2285.1	1674.7
FAM20C|Q8IXL6	979.5	767.9	1074.4	1177.6	910.1	925.4	1124.6	999.9	1056	1097.6	1055.4	1121.4	869.5	1058.7	972.4	952.7	494	601.1	407.1	583.1	586.7	569.2	575.3	487.2	519.7	433.7	497.6	511.9	521	594.2	493.8	504	400	393.4	347.7	404.1	422.6	392.5	368.9	371.6	459.8	438.1	400.5	367.9	355.5	362.8	341.9	389.8	1073.9
IGLL5|B9A064	6578.2	12729.7	7271.1	3529	7828.5	5864.1	7024.2	5273.1	2864.5	2775.4	4013.4	6206.1	4490.2	4127.4	6425.2	6969.4	9002	6748.9	14579.3	6094.7	6559.8	4942.3	10871.3	5196.5	4170.6	11818.7	9746.1	8158.2	9186.3	6749.3	8767.9	9501.2	9162	8553.9	12246.1	10586.7	7879.4	8306.4	13211.3	18371.9	9320.5	6353.4	10322.4	10306.4	13088.9	13677.8	8575.5	9277.3	9964.2
NRP1|O14786	1753.9	1235.6	1797.5	2302.2	1715.4	2063.1	2127.7	2180.3	2223.6	1945.8	1966.3	1820.2	1848.2	2106.3	2037.1	1911.6	1406	1462.2	1104	1339.4	1511.2	1382.4	1135.5	1504.3	1590.3	1156.8	1363.1	1373.8	1346.9	1709.4	1461.4	1471.2	1412.8	1345.4	1335.3	1467.3	1518.1	1527.7	1332.6	1114.2	1244	1421.3	1476.3	1474.4	1427.3	1208.2	1484.5	1443	2634.4
ATP6AP2|O75787	1906.3	1236.9	2445.4	2091.9	2026.1	2000.1	2262	2602.5	2063.1	2368.6	3037.9	2019.7	1501.2	2595	1554.9	1799.5	1811.7	1675.5	1291.4	2458.4	2052.1	2417.8	1998.2	2367.5	2148.1	1493	1420.9	1905.1	2455.4	2706.6	1515	1581.2	2456.7	2604.8	1872.4	2579	2548	3581.7	2034.7	2230.5	2503.2	2915.9	3010.1	2847.1	2880.6	1779.6	1955.9	2389.8	1650
GAA|P10253	2126.1	1463.5	2164.4	3007.4	2021.9	1456.4	2268.4	2960.2	2668.9	2324.6	3240.5	2468.3	1746	2770.7	2074.1	2075.5	2287.6	2032.5	1605.3	3308.7	2177	2985.2	2405.9	2528.2	2472	2349.3	1934.6	2038.1	2778.5	2782.5	2126	2212.1	1579.6	1609.1	1313.1	1571.9	1646.4	2017.4	1453.5	1165.8	1296.8	1522.9	1214.1	1895.6	1136.5	1004.3	1511.6	1605.2	1948.2
APOA2|P02652	11610	20028.1	11351.1	3408.3	13055.8	7775.2	8924.8	9086.8	11013.1	9436.8	7422.9	8186.8	13898.9	7141.1	10467.7	12535.5	13166.7	8597.4	25172.4	8773.3	10889.8	7992.6	12485.8	9361.9	7236.5	29174.5	15263.1	12856.5	8098.9	8129.3	11799.1	14145	13008.1	14239.9	20930.2	16366.6	7643.8	7038.1	14201.9	19023.2	13321.4	7485.9	10627.7	11014.6	11530.7	17049.3	11671.6	14247.9	13612.1
MINPP1|Q9UNW1	3693.6	2956.6	4430.1	4065.2	3944.2	3688.8	4293.3	4142.4	4068.6	3634	5009.8	4347	3572.6	4450.3	3810.8	3831.2	3542.8	4131.8	2792	4311.4	3871.4	4086.9	3511.6	3956.3	4267	3123.9	3245.3	3575.4	3960.9	4038.6	3569.9	3466.2	2221.1	2078.6	1878.6	2208.8	2253.8	2655.9	2225.2	1806	1943.2	2450.2	2240.5	2402.8	2389.4	1658.8	2092.8	2244.7	3056.1
ISLR|O14498	3175.9	3039.9	4609	3136.4	3083	3702.2	3999.3	3080	3327.4	3236.1	3927	3518.9	2642.4	2955.9	3232.3	2993.2	3284.3	3235.2	3375.4	3533.8	3147.6	3412	3608.4	2983.4	3486.4	2907.8	3217.4	3984.4	3363.7	3477.4	3321.2	3070.7	2505.2	2449.2	2027.6	2551.4	2840.5	2698.7	2834.7	2847.1	2393.3	2551.7	2269.8	2614.7	2536.3	2573.6	2509.7	2404	2702.7
TIMP1|P01033	3509.5	2873.9	3319	4374.2	3475.4	4442	4972.8	4107.1	3476.9	3585.2	3286.3	3253.8	3495.7	3220.3	3668.3	3185.2	2848.8	2460.3	2277.5	2780.1	2750.8	3588	2940.3	2564.6	3070	2533.7	2468.1	3552.5	2960.6	3225.2	2964.3	2821.6	2023.1	1639.6	1491.9	1936.5	2087.8	2445.7	2535	2632.2	1818.7	2757.8	1976.8	1902.9	1855.8	2153	2182.6	1971.7	1490.2
ROBO2|Q9HCK4	1188.9	806.6	1385.3	1518.2	1136.1	1333.8	1346.9	1198.4	1307.9	1304.4	1713.3	1746.5	1046.8	1721.1	1188.4	1241	1151.4	1563.5	681.4	1305.5	1315.1	1408.6	867.5	1479.6	1618.4	873.3	1058.1	1031.6	1397	1480.2	1124	1116.8	952.5	901.8	783.9	929.5	1300.7	1060.2	919	588.3	750.4	1069.7	886.7	1116	942.9	684.6	930.3	975.5	1287.3
MDH2|P40926	949.9	694.9	1035.1	1065.7	1020.9	838.2	1006.7	909.9	1135.9	1082.5	1255.3	1123.4	954.9	1213	938.8	934.9	974.5	1171.7	739	1290	1135.1	1265.7	924.5	1021.3	1259.5	833.4	1007.3	932.4	1298.4	1183.1	972.4	878.4	957.8	936.5	804.3	949.8	1196.6	1001.5	949.2	712.5	856.9	1094.1	1151.9	1069.6	1102.4	854.5	934.1	903.8	473.8
IMPAD1|Q9NX62	4419.6	3087.6	5189.4	4254.1	4563.7	5328.2	5706.6	4615.7	4922.6	4485.7	6302.1	5398.1	3609.7	5892.9	4431.9	4561.5	4767.2	6560.8	3139.3	5197.9	5001.6	4482	4137.6	5757.8	5906.6	3914.3	4665.7	3952.2	5530.8	5654.2	4749.4	4934.6	5061.7	5270.2	5014.4	4351.5	5389.3	5508.5	4020.2	3968.9	4510.4	5352.6	5811	6301.5	5705.5	3766.7	4822.3	5268	7012.4
VSTM2B|A6NLU5	1692.3	973.8	2047.3	1904.8	1552	2147.4	1876.7	1695.3	2183.2	1980.5	1933.2	2098.9	1151.9	2697.4	1626.3	1690.1	1411.1	1980.5	862.4	1627.6	1585.4	1418.7	1239.2	1510.7	1712.5	1101.1	1455.4	1369.1	1424.8	2011.2	1453.5	1585.9	1468.5	1437.6	1084.8	1473.1	1859.3	1932.2	975.8	987.3	1395	1604.4	1439	1788.7	1370.5	694.7	1329.1	1545.1	2038.3
MFI2; MELTF|P08582	1073.4	822.4	1043.4	1353.5	1142.3	965.2	1647.4	1348.8	1400.2	1196.8	1296.1	1161.8	634.8	1273.3	1236.5	1126.4	505.6	574.2	367.6	320.2	612.2	813.2	357.4	569	615.2	448.6	466.5	406	645	515.2	550.4	534.5	1594.7	1604.4	1166	1723.4	1899.8	1809.8	1283.6	1171.7	1338	1883.8	1507.5	1579.4	1851.5	1065.6	1650.2	1665.7	651.3
SERPINE2|P07093	2367.8	1621.6	2559.5	3571.7	1896.1	2390.4	2389.1	3544.2	2777.6	3585.6	2824.1	2296.1	2571.2	3330.2	2301.3	2137.3	1780.3	2004.9	764.4	3222	2167.2	2887.5	2240.1	2105.2	2782.1	1026.4	1521.2	1781.4	2766.7	2902.7	1767.3	1608.6	1165	1069.6	759.7	991	1381.1	1854.4	823.4	519.6	968.4	1143.5	1464.9	1333.1	1498.4	837.2	1076.6	1038.6	1453.1
B4GALT1|P15291	428.9	448.1	499.6	490.3	469.4	452.7	451.5	479.3	497.6	482.5	541.4	465.1	435	397.5	432.7	434.1	609.6	714.1	582.7	637.1	703.8	657.7	556.4	661.8	704.8	595.7	663	669.2	600.5	701.5	602.1	566.1	1164.6	1103.9	1109.3	1022.7	1396.8	1368.2	941.1	1024	1048.4	1462.8	1433.5	1321.1	1225.1	930.9	1125.6	1141.4	1101.5
ANK1|P16157	NA	NA	NA	NA	NA	NA	NA	NA	NA	NA	NA	NA	NA	NA	NA	NA	NA	NA	NA	NA	NA	NA	NA	NA	NA	NA	NA	NA	NA	NA	NA	NA	29.6	11.7	13.6	13.2	12.6	17.7	7.5	37.1	152.2	46.3	7.9	15.9	14.8	3.4	11.1	23.7	42.9
PCSK2|P16519	988.5	580.1	1296.9	1367.3	867.9	1266.1	1238.4	1326.2	1610.4	1240.7	1422.1	1579.9	667.5	1318.2	972.5	1107.1	1057.7	1555	692.8	1325.6	1261.6	1188.8	899.4	1389	1305.1	932.8	1064.8	1041.1	1184.7	1569.2	935.8	1224.4	822.8	956.9	665.9	816.6	974.9	921.8	749.6	738.6	681.4	706	749.5	996.6	742.9	571.3	729.1	894.5	1183.6
FSTL1|Q12841	6786	5499.6	6286.7	10851.9	5905.7	5667.8	7529.9	8361.8	6974.9	7408.9	7265.6	7922.4	6333.1	6297.2	6551.3	6504.5	7263.1	6415.8	5849.6	8634.4	5824.7	10280	8148.3	6607.4	7293.9	6475.1	5475.2	10733.4	8878.8	8900.5	7408.7	7010.3	6680.2	5369.3	4620.1	6526.3	7593.7	6925.2	9528.1	6666.4	6295	7327.5	6596.3	6215.2	6129.9	7042.4	6619.6	6315.8	6202.5
RNASET2|O00584	3505.5	2846.4	3333.6	4905.9	3357	2816	4861.3	4780.7	3765.3	4007.6	4638.6	4323.4	4152.9	4711.6	3938	3565.3	2542.7	2446	1841.2	3616.7	2966.3	4012.3	2120.8	3097.6	3383.4	2390.9	2521.6	2812.5	3007.7	2842.4	2779	2547.5	2835.1	2463.7	2307.7	2466	3824.5	3646.4	3692.3	2488.7	2116.7	3196.4	3497.7	2844.7	3007.5	2519.8	3130	2945.4	2931.8
PGM1|P36871	1595.1	1214.3	1667.3	1258.1	1420.1	2008.9	1370.8	1416.2	1459.7	1868.1	1879.3	1699.7	1385.2	1873.5	1698	1531.7	1064.5	1086.5	1031.3	1313.3	1263.2	967.1	1013.8	1255.8	1057.4	941.9	929	1067.8	1477.4	1231.7	1195.6	1061.8	1330.6	1256.6	994	1091.8	1214.9	1575.2	1034.6	1053.6	1137.2	1588.7	1680.5	1458.8	1573.8	979.3	1427	1246.5	1558.2
SSC5D|A1L4H1	1848	1333.6	1891.6	1623.9	1858.2	1923.2	2603	1442.6	2269.3	2132.6	2284.5	2010.5	1679.3	1839.7	1999.9	1924	2084	2006	1328.1	1844.1	2037.2	2305	1717.7	1779.2	2097.2	2235.9	2004.8	2233.8	2107.7	2907.5	2134.4	2006.3	1411.2	1288.5	1117.2	1124.8	1619.9	1559.2	1398.6	1265.1	1463.6	1243.4	1692.8	1397.8	1557	1311.4	1490	1447.8	1975.3
GNPTG|Q9UJJ9	1072.8	835.2	1213.1	1487.6	1175.6	1083.3	1284.4	1201.7	1227.5	1232.7	1346.1	1318.6	1069.6	1234	1068.6	1083.8	1538.9	1650	1148.3	1984.8	1711.3	2075.8	1494.6	1793.3	1783.5	1575.9	1559.9	1738.6	2251.1	2131	1558.4	1650.4	1152.6	1079.7	954.2	1120.6	1414.5	1385.2	1283.3	934.2	1077	1217.9	1312.1	1258.7	1209.1	1044.5	1138.3	1218.2	1705.5
QDPR|P09417	1613.6	1131	1735.6	2216.3	1391.3	1519.9	2162.6	1707.7	2399.7	2670	1810.9	2140.6	1530.3	2605.3	1663.2	1531.5	1042.7	1256.3	769.3	1182.1	1093.5	1643.2	1161.4	860.3	1176.5	794.4	978.1	1492.9	1335.6	953.2	1040.4	933	1751.1	1557.8	1186.6	1243.6	2209.7	2313.7	1510.3	1095.4	1438.2	2518.6	1671.7	1969.4	2081.4	1310.1	1739.8	1559.1	1654
FUCA1|P04066	3637.1	2639.5	4754.4	6569.5	1147.9	3280.6	5304.9	4919.8	3019.6	4370.6	6123.1	5292.3	2657.1	5949.8	3445.2	3441.7	3275.9	4850.7	1332.7	5117.1	3008.7	4456.1	3321.9	3199.4	3442.6	3448.1	2812.6	4174.9	4663.5	4104.7	3103.6	3044.4	2650.1	1980.5	1218.5	2722	3582.7	3350	3527.8	2030.3	2277.1	3278.7	2887.7	2167.5	2963.7	2152	2428	2513.7	2840.4
IGFBP5|P24593	2998	2145	2685.5	3925.7	3033.2	3326.6	3570.8	3163.2	3046	3626.2	3293	3071.1	3508.7	3060	2765.7	2895	2933.3	3042.3	2782	3267.3	3223.3	4151	3153.2	2926.3	2774.4	2848.5	2279.8	3842.7	3543.4	3513.8	2807.7	2920.4	4920.9	3939.7	3622.2	4754.8	4540.6	5236.4	4809.3	4268.2	4669	5383.9	4812.3	4841.3	4900	4579.8	4579	4703	3145.8
SEMA4B|Q9NPR2	4074.8	3018	4537.3	4457.1	3913.4	4259.8	4894.6	4369.6	4352.6	4445.8	4742.8	5391.6	3974.8	5500	4321.5	4152.1	2697.7	3694.3	2038.5	2738.4	2571.4	2799.5	2814.4	2667.8	3177.1	2226.3	2498.5	2803.3	2968.2	3441.2	2803.4	2698.9	1506.2	1390.3	1337	1302.8	1892.6	1744	1373.7	993.8	1373	1626.6	1398.9	1686.1	1580.8	1243.5	1586.6	1491	3088.1
SORCS3|Q9UPU3	1422.9	988.1	1547.5	1721.9	1381.6	1458.1	1955	1536.8	1709.1	1606.4	1785.3	1957.3	1024.4	1636.5	1338	1459.9	2511.3	3274.6	1735.9	3443	3026.6	2381	2214.3	2926.8	3190.5	1960.4	2360.9	2429.3	3038.6	3025.6	2325.3	2409.7	1956.4	2080.5	1570	1924.7	2736	2396.1	1714.6	1373.2	1552.2	2110.6	2014.3	2125.9	2193.4	1356.5	1836.9	2007.2	1350.3
HK1|P19367	803.4	507.4	1028.5	797.7	913.9	896.7	758.5	767.6	867.3	837	1188.3	797.6	692.4	979.5	785.5	785.2	1230.4	1233.4	729.5	1564.3	1328.7	1490.1	1253.9	1222.1	1485.3	962.1	1102.8	1318.3	1693.8	1427.3	1210	1121.7	529.7	467.8	407.5	425.5	571.2	647.4	489.4	548.4	479.3	611.6	572.4	491.7	712.1	441.1	571.3	495.3	804.2
PSAT1|Q9Y617	1422.4	965.6	1505.2	1515.4	1314.5	1966.3	1741	1328	1661.4	1756.9	1471.4	1537.3	1480.1	1674.7	1548.8	1379.8	1280.9	1661.1	732	1522.9	1450.9	1710.4	1146.6	1347.6	1533.8	1057.3	1268	1285.8	1481	1554.6	1435.2	1205.2	1134.9	1078.7	818.7	1025.3	1383.9	1263.2	873.3	659.9	839.6	1288.9	1472.6	1390.8	1336.1	648.2	1224.7	1086	918.5
NOV|P48745	1486.4	1656.2	1473.9	2194	1625.6	1658.3	1140.7	1514.2	1745.7	1562.8	1684.5	1977.6	1255.3	1676.3	1610.1	1670.4	1973.9	2279.3	1239.7	2943.2	1185.9	2430.1	1968.9	1647.4	2649.6	1740.7	1628.5	3131.7	2610.8	2656.3	2049.1	2120	1451.6	1223.9	1397.7	1545.4	1765.8	1442	1399.2	1199.5	1737.5	1587.1	1568.7	1520.7	1421	1392.8	1470.7	1465.9	2006.4
MSTN|O14793	1298.7	880.9	1218.6	1726.9	1148.9	1401.7	1954.4	1175.2	1490.6	1731.9	1721.8	1725.4	1275.8	1311.8	1335	1397.2	642	832	429	708.7	815.9	661	511.5	817.3	837	630.7	718.5	517.2	834.3	930.2	644.7	649.9	435	481	407.2	367.5	593	444.7	470.3	391.2	417.5	527.9	541	490.4	474.4	378.6	477.1	486.6	494.3
TGFBR3|Q03167	1570.8	1152.7	1538.7	1597.3	1420.8	1584.5	1742.4	1379	1527.8	1700.9	1705.1	1636.8	1418.4	1746.2	1574	1502.9	1730	1957.8	1276.3	1818.4	1842	2065.2	1569.1	1849.8	2181.6	1584.7	1609.1	1678.6	1960.5	2179.9	1758.7	1690.2	816	860.7	785.9	869.4	1089.8	894.9	770.6	798	855.4	906.2	1077.6	928.6	961.5	774	815.2	867.3	2193.6
CUTA|O60888	1047.8	921.1	1428.1	1140.2	1141.4	1102.2	1420.3	1476	1294.6	1113.3	1361.4	1456.7	843.4	1504.9	1085.1	1120.1	541.6	607.5	461.6	703.3	640.7	588.3	489.2	628.1	716.3	474.8	595.5	509.8	733.2	576.8	537.5	553.5	1207.3	1076.8	1087.4	1112	1269.5	1203.4	1043.4	1092.2	1170.6	1235.4	1466.3	1456.8	1244.1	963	1174.3	1205.8	732.8
PRELP|P51888	1541.9	1531.5	1422.8	2372.6	1654.8	1706.2	1642	1922.6	2019.3	1775.3	1812.9	1362.2	1692.2	1605.2	1572.1	1514.1	2155.7	2273.8	1519.3	3552.3	2017.3	2900.8	2557.1	1971	2646.5	2163.2	2060.2	3003.7	3049.6	2620.2	2059.5	1977.9	2594.6	2042.8	2005	2416.2	2672.2	3334.5	4061.9	2708.2	3042	2716.3	2901.6	2878.9	2661.4	3294.2	2500.1	2503.7	2369.6
CNTFR|P26992	1060.3	859.8	1335.4	1309.2	1144.8	1273.3	1359.3	1195.3	1263.2	1073.2	1289.2	1516.2	942.2	1299.6	1158	1100.6	1556.6	2103.6	915.7	1964.1	1814.8	1778.7	1488.7	1830.7	1836	1206	1588.5	1343.5	1749.8	1888.8	1658.4	1508.8	1179	1180.3	945.8	1000.3	1570.5	1466.7	1116.8	1002.4	946	1355.1	1326.9	1319.2	1276.3	940.6	1202.1	1151	822.9
TUBA1B|P68363	435.2	280.9	311.1	824	384	283.3	315.1	543.8	470.6	381.2	524	414.9	294.5	450.3	351.5	330	772.2	678.3	805.9	968	757.1	1061.5	838	748.8	951.3	837.1	727.7	920.9	890.1	788	741.1	785.8	130.1	128.1	78.5	91.6	134.6	130.6	190.6	194.5	142.7	389.3	106.4	100.5	108.8	116.6	116.9	114.6	212.5
|P04179	1493.5	672.8	1373.5	1586.3	1281.4	1435.1	1533.8	1248.9	1418.4	1610.2	2230.9	1432.9	1132.6	1841.6	1619.7	1430	1078.7	1336.7	680.3	1346.5	1121.6	1274.5	996.3	954.9	1203.6	849.2	930.7	1018.9	1338.5	1381.4	1207.1	848	931.2	794.4	661.5	737.5	1029.5	1117.1	727.1	534.1	751.5	1161.4	967.8	1123.7	1452.1	804.7	1038.1	771.5	1092.8
IGFBP4|P22692	3868.6	3857.7	4270.4	5323.6	4231.9	4642.4	4900.8	4247	4243.9	4618.3	4628.5	4203.4	3454	3953	4041.8	3817.6	3062.4	3334.1	2735.9	2948.8	3211.9	3476.7	2871.1	2698.4	3087.1	2730.7	2833.9	3551.7	3359.6	3585.7	3163.4	3247.1	3105.5	2908.7	2522	3457.4	3228.1	3655.7	3481.7	3205.4	3047.6	3744.2	2909.9	3238	3063.3	2644.8	3118.3	3188.3	4358.1
YWHAE|P62258	3333	2052.9	3165.8	2959.6	3235.8	3835.7	2985.8	2757.1	2531.5	3964.1	4756.4	2798.5	4847.8	4771.2	3814	2595.1	2327.2	2168.1	2010.5	2868.6	2838.3	3353.9	2359.7	2127.7	3106.1	2052.9	2120	2241.3	3260.8	3039.5	2676.7	1953.2	1916.9	1362.9	1987.2	1296.1	1610.6	2026.1	1681.3	1832.5	1663.7	2639	2397.2	1644.5	2671.3	1725.5	2057.5	1475.3	1738
NAGLU|P54802	771.7	460.7	1054.3	1159.7	593	576.2	784.1	883.1	714.5	771.2	1251.5	812.7	736.6	722	707.3	668.6	970	890.6	1017.6	1108.1	643.6	1356.6	842.1	968	1094.3	990.9	1024.6	1357.7	1092.9	1231.9	936	811.8	1128.7	1051	897.7	840.5	1469.1	1389.6	1532.4	1034.9	1255	959	1005.2	1044.4	1023.3	1246	1018.9	1001.4	1074.9
TUBA1A|Q71U36	NA	NA	NA	NA	NA	NA	NA	NA	NA	NA	NA	NA	NA	NA	NA	NA	NA	NA	NA	NA	NA	NA	NA	NA	NA	NA	NA	NA	NA	NA	NA	NA	221.4	227.6	386.9	262.1	122.9	157.5	222	363.1	225.3	133.4	206.1	186.4	203	350.5	206.4	184.2	NA
B2M|P61769	7735.8	4754.8	6444.7	8380	7535.2	8372.2	7194	6634.9	7475.9	7919.1	9655.9	7570.8	7781.2	9358.8	7910.4	6509.9	12396.8	14309.3	7747.7	15642.2	17776.6	15618.1	13124.6	14722	16553.1	9526.1	9530.6	14812.6	15673.9	17415.2	14634.5	12433.2	13554	14861.4	9516.6	16225.2	15732.7	16866.4	14858.7	9171.8	14192.1	19304	16095.5	18228.1	18188	9123.5	16196.5	13967	11885.4
ACTC1|P68032	510.6	367.9	468	425.6	460.9	800.5	539.5	522.6	435	589.1	628	392.4	637.4	512	562.1	474.3	1010.2	737	898.9	755.9	1157.9	1271.6	1053.9	939.6	1057.6	905.4	903.1	1765.9	989.4	1133	1054.2	925.8	651.5	520.9	521	569	612.8	682.8	781.3	811.3	677.4	1036.3	587.7	499.4	697.9	514.2	677.7	658.9	1037
TFRC|P02786	1566.1	1272.8	1430.4	2012.9	1654.4	1382.3	1247.2	1585.9	1559.4	1421.4	1485.2	1963.2	1824.6	1578.4	1480.5	1576.3	1099.2	937.4	1083.6	1186.8	1032.4	886.4	1050.7	1148.1	1147.8	1002.3	1165.3	1186.4	980.1	1137.3	1065.5	1097.7	667.3	661.7	686.9	639.4	558.4	608.8	675.8	655.4	632.8	581.9	661	702	725.4	658.9	623.9	716.1	711.5
GFRA2|O00451	3472.9	2152.3	4263.9	3137.7	3399.3	4685.1	3722.7	3499.9	5054.5	3653.6	4463.2	4687.5	2194.7	4671.3	3455.9	3494.8	2228.9	3542.1	1371.1	1973.6	2481.7	2190.9	1651.7	2222.1	2547.3	1731.3	1873.1	2149.5	2084.9	2975	2221.2	2240.6	3254.7	3720.1	2199.5	2935.8	3341.2	3921.5	1978.7	1482.2	2362	3140	2913.4	4091.2	3728.6	1507.8	3142.5	3413.1	2106.3
CALB1|P05937	2603.7	2153.1	3340.9	3049	2272	2301.9	2496.9	2795.5	2780.4	2371.2	3012.8	3735.1	1792.2	3226.2	2693.5	2766.4	2804.3	2578.2	1999.3	3747.9	2712.1	2263	3015.8	3655.9	3245.8	2553.1	2554.5	2107.6	4061.6	3379.8	2783.9	2844.7	2132.1	1877.9	1847.4	1847.3	2531.2	2698.3	2140.5	2466.3	1829.3	2820.7	2311	2258.5	2086.6	1846	2148.3	2145.9	3016.1
PAPPA2|Q9BXP8	901.1	774.1	1039.6	1402.1	871.7	947.2	1067.2	1032.5	875.4	928.5	1047.6	1128.3	776.8	1086.5	905.3	981.8	296.5	451.2	204.1	530.5	347	316.9	305.5	352.2	364.3	313.7	312.9	286.3	461.4	398.6	269.8	354	546.8	529.1	618.7	475.1	924.3	513.5	459.1	431.5	495.1	774.6	646.7	779.8	506.9	389.2	567.3	538.8	457
LMAN1|P49257	952.4	698.7	1141.7	1141.8	943.2	1230.7	1266.3	951.6	1155.2	1223.5	1261.7	1163	861.3	1264.8	1011.1	973	784.3	848.7	687	913.9	839.1	912.6	951.9	919.3	913.1	785.2	810.2	746.1	900.5	1032.7	812.7	760.7	1102	1032.2	792.8	986.5	1275.5	1123.9	825.7	696.9	993.6	1104.7	1270.5	1174.8	1251.4	698.1	1056.5	1098.5	874.4
PROC|P04070	1735.8	1416.5	1805.1	1911.2	2177	1884.8	1708.4	1720.3	1817.9	1627	1749.8	1527.4	1576.4	1815.4	1790.8	1820.4	854.3	972.4	721.5	1026.4	864.9	1209.6	791.2	895	823.3	967.1	581	961.6	1001.8	790.3	889.3	995.2	754.3	746.1	1095.8	725	812.6	869.4	831.3	678.4	808.3	932.8	805	687.9	783.6	730.3	789.6	868.9	829.5
PIGR|P01833	897.4	611.2	1139.2	1098.6	1045.9	513.9	1070.5	716	516.9	1048.1	846.6	1010.6	936.1	1489.6	976	774.8	870.2	641.1	777.3	675	804.4	904.1	506.3	868.1	1197	623.2	670.4	912.6	1004.8	615.6	912.1	704.6	920.6	560.1	657.3	923.7	873	920.5	1635.9	686.4	1195	594.6	1112	545.7	1314	853.4	877.3	754.5	1073
CANT1|Q8WVQ1	2248.7	1333.6	2241.2	2685.1	1820.7	1908.7	2425.4	2346.9	2435.3	2369.2	2642.5	2571.1	2134.1	2484.6	2085.1	2120.7	3248	4343	2288.2	3631.1	3643.5	3871.5	3071	3626.4	3845.5	2596.7	2797.2	3182.3	3568	3908.6	3335.7	3130.9	2504.6	2370.2	2016.9	2435.2	3263.4	2840.4	2342.8	1743.8	2180.6	2832.7	2612.9	2807	2525.2	1852.2	2572.2	2485.5	2595.1
ST8SIA3|O43173	1499.1	1140	1878	1427.3	1477.3	1763.6	1542.7	1712	1556.7	1419.2	2021.6	1885.2	1149.5	1855.1	1464	1516	2122	3147.6	1349.9	2547.3	2369.9	2586.7	2024.3	2490.8	2635.1	1866.9	2033.7	1778	2628.6	2734.7	2090.5	2121.2	1599.5	1621.8	1219.3	1568.3	1750.6	2072.7	1258.2	1172.9	1284.6	1531.3	1711.9	1836.6	1620.2	895.5	1500.7	1652.3	1510.4
CDH6|P55285	2639.4	1596.1	2962.3	3504.7	2628.4	2895.7	3668.6	3035.3	2961.5	3212.7	2956.4	3452	2294	3140.7	2815.1	2675.4	2734.4	3951.6	1991.2	2983.1	2911.6	2595.2	2141	2776.6	3297.6	2279.7	2406	2527.4	2853.2	3646.4	2898	2839	2259.4	2112.6	1726.2	1972.3	2910.2	2816.9	2023.1	1532.5	1929.2	2697.9	2188.2	2524.9	2442.5	1414.8	2337.8	2400.8	2829.9
COL4A2|P08572	1069	880	1221.7	1166.4	882.3	1405.7	1161.9	1119.9	1133.3	1083.6	1168.1	1156.2	1066.5	1136.2	1015.7	1026.3	893.5	897.6	638	917.4	890.8	866.5	828.5	944.6	1051.4	796.6	754.8	801.9	1005.5	1054.2	836.2	908.1	905.4	857.4	736.7	762.5	855.7	1157.7	861.1	831	764.4	1221.5	952.4	958.8	868.4	721.7	889	875.5	877.9
CPN2|P22792	2949.7	4464.6	2575.3	1662.5	2716.7	1814.1	2197	2440.1	2588.8	2294.8	1710.7	2037.6	2698.8	1730.7	2722.9	2855.6	4042.1	3395.3	5959.2	3420	3765	2206.3	3557.5	3917.1	2742	5311.4	3691.7	4474.1	2816.7	2542.7	3729.6	4059.9	1887.6	1881.4	2132.2	3016.5	1721.6	1009.6	2617.8	3012.9	2300.2	1448.4	1559.1	1121.5	1317.4	2577.8	1806.4	1849.6	2409.8
MGAT5|Q09328	1480.5	1140.2	1706.8	1662.5	1505.5	1532.5	1637.5	1558.2	1643	1493.8	1753.6	1592.8	1216.8	1820.3	1444.1	1483.1	1023.7	1158.4	648.3	1068.4	953.9	1212.7	926.7	1176.4	1102.5	913.9	899.1	927.4	1362.8	1387.7	943	939.4	1486.8	1485.9	1331.8	1382.9	1601.2	1583.2	1429	1438.8	1272.7	1750.4	1651.6	1568.9	1451.9	1264.7	1398.8	1509.9	1070.4
HSPA13|P48723	1744.9	1420.8	1875.9	2524.2	1568.8	1472.6	1917.1	2219.1	1988	1836.6	2155.6	2027.8	1755.4	2140.5	1740.3	1737.4	976	1022.9	727.3	1314.7	918.1	1494.8	860.8	1154.6	1217.3	974.5	1026.9	1152.1	1445.1	1186	996.4	961.6	1736.7	1612	1407.6	1561.4	2096.5	1966.1	2179.3	1380.2	1766.3	1795.8	1900.7	1562.8	1727.5	1604.4	1781.8	1790.6	1428.7
HSPA2|P54652	241.4	175.7	251.8	276.9	215.5	328.8	294.1	206.1	269.2	330.1	255.3	292.6	248.7	314.3	265.6	233.3	202.6	260.2	148	209.7	207.1	238.5	194.5	195.4	320.3	191.8	217.5	213.1	221.3	206.4	220.4	224.8	402	357.3	426.5	315.7	369.5	368.2	369.2	345.7	304.8	378.9	395.5	425.5	411.6	368.7	375.8	372.1	319.1
NDST1|P52848	1449.1	1273.1	1382.2	1337.1	1383.1	1398.4	1494.4	1610.7	1634.1	1637.5	1494.6	1586.7	1471.3	1422.8	1453.6	1522.7	1179.8	1303.2	1197.5	1246.6	1171.5	1281.4	1216.8	1297	1263.3	1154	1238.7	1313.4	1253.4	1421.4	1168.2	1213.9	1403.3	1446.2	1236	1113.3	1603.7	1212.6	1296.1	1277.2	1108.6	1363.5	1262.2	1427.2	1395.7	1416.1	1329.5	1357.1	1334.8
TAGLN|Q01995	2022.1	1688.4	2093.5	1709.4	2029.1	3253.8	2783.8	1938.1	1627.1	2274.9	2143.7	1289.7	3006.1	1126.6	2201.6	1800.3	1801	2007.2	1319.1	915.5	2005.5	1512.6	2126.1	1359.3	1995.5	1662.5	1429.8	1431.7	1153	2830.7	1868.5	1579	3256.9	2586.7	2449.2	2777.2	2137.8	5666.6	1948.9	4224.5	2153.4	3531.4	2145.4	2243.4	2346.8	2054.3	3657.9	3080.8	3744.5
SEMA6D|Q8NFY4	1971.8	1350.7	2027.2	2468.4	1938.5	1787.9	2431.3	2045.6	2141	2089.9	2372.7	2628	2013.1	2901.6	2043.9	2051	2619.6	3827.6	1821.2	3368.2	2945.2	3198.6	2348.7	2970.1	3893.1	2360.9	2780.1	2481.7	3222.7	3158.4	2746.3	2785.4	2353	2093.1	1797.6	2257.3	3401.6	2797.1	2419.3	1541.8	1981.8	2418.8	2568.4	2476.5	2493	1628.1	2284	2295.6	2438.8
GGH|Q92820	2247.5	2085.8	2359.5	3205.6	1854.1	1855.1	2460.9	2732.3	2480.2	2499.1	2755.7	2972.7	2104.8	2821.1	2264.1	2347.7	2943.6	3355.2	2254.8	5602	3330.7	4365	2739.6	3803.6	3657	2352.2	2701.7	3556.3	5038.3	3768.2	2983	2881.6	2910.2	2989.9	2481.5	2911.4	4117.6	3518.3	4323.7	2502	2786.5	3510.5	3452	3272.9	3188.4	3050.7	2928.8	3044	2973.7
IGSF21|Q96ID5	1587.4	1160.8	1987.5	1894.8	1604	1881.7	1935.1	1700.2	1812.4	1599.9	2047.6	2262.3	1074.7	1964.1	1596.2	1637.8	915.1	1038.3	776.7	952.9	1016.4	1018.3	824	1068.5	970	837.7	914.3	875.8	1086.4	1065.7	913	871	1102.2	1143.7	911.1	1038.1	1441.4	1445.8	1033.8	885.6	981.5	1149.6	1153.6	1360.3	1155.7	834.5	1115.7	1125.8	1232
GPX3|P22352	6855.6	5653	7701.5	9368.8	6927.1	6110.8	6243	7725.2	7589.3	7937	7249.8	6008.2	5424.9	6184.3	7162.4	6641.2	5104.9	5330.8	4146.5	5857.4	4538.7	6798.5	5420.3	5273.5	11993.5	4921.1	4681.1	5548.5	5615.2	5295.6	5395.2	4877.7	4518	4113.4	3546.5	4194.7	4424.6	4507.8	4842.4	4208.3	4777.5	5110	4265.2	4582.6	4701.5	4763.3	4726.9	4451.3	4837.5
FAT1|Q14517	287.5	286	341.5	413	245.1	297.4	362.5	324.9	331.5	311.6	411.3	383.2	310.1	365.2	293.7	283.2	472.5	533.5	461.1	616	470	493.5	497.4	568.2	539.2	513.5	507.7	573	570.8	587.7	483.8	468.5	549.2	525.4	563.9	515.5	523.9	576.1	553.7	546.2	465.9	484.7	546.3	535.4	469.5	609.7	500.9	540.9	596.7
RGMA|Q96B86	2139.8	1373.8	2380.1	2461.2	2121.5	2692.2	2719.3	2016.1	2919.4	2506.4	2884.3	2653.5	2166.9	3100.5	2244.5	2359.6	1161	1481	698.2	1102	1350.4	1229.1	900.5	1254.8	1537.9	968	991	1120.4	1208.2	1660.7	1188.5	1225.1	1050.1	1191.9	803.1	985	1151.9	1206.4	1014.4	596.3	873.3	1009.8	1047.5	1131.9	1084.3	566.5	1151.6	1145.8	1733.3
EPHB6|O15197	2257.8	1465.6	2499.4	2292	2133.4	3119.1	2318.8	2053	2773.1	2363.5	2686.9	2779.7	1733.6	3064.7	2360.9	2240.1	1454	2055.6	815	1232.4	1697.8	1481.5	977.5	1448.3	1693.5	1129.5	1185.2	1263	1358	1857.4	1546.3	1431.5	1471.7	1667	1181.2	1312.3	1604	1845.2	993.6	838.5	1177.7	1434.9	1460.3	2007.8	1706.9	792.4	1604.1	1569.7	1667.4
LTF|P02788	2165.6	2377.1	2265.1	2168.5	2027.1	1426.9	1490.3	1872.1	1690.1	1738	1578.4	1708.8	2903.9	2375.7	2329.9	2297.1	1557.2	1643.7	1244	1420.7	2355.8	3710	1153.8	1653.9	2502.6	2115	1270	1256	1149.3	1118.6	1757	1643.5	1045.1	1521.7	1583.1	530	636.3	543.8	764.6	661.2	2148.1	1384.3	690.7	742.7	1353.7	657.2	1271.5	1187.3	1707.9
CTBS|Q01459	2008.5	1640.1	2508.1	3082.6	2222.4	1524.3	2336.4	2277.5	2754.5	2263.7	2360.9	2692.3	2078.5	2955	2066.3	1994.7	2190.7	1985.7	1768.8	2660.2	2015.4	3068.6	2278.2	2186.7	2297.3	2852.8	1967.2	2636.9	2637.4	2077.3	2184.9	2136.1	3162.3	3291.6	2577.7	3054.1	4583.3	1982.1	4371.5	3063.2	2896.9	3724.9	3988.1	3801.9	3008.6	2643.2	3271.8	2980.4	2661.5
VSTM2A|Q8TAG5	4021.5	2817.4	4463.7	4710.1	4385	5278.7	4301.7	3551.3	4902.6	4551.4	4916.3	5696.7	2976.6	5276.2	4257.8	3946.5	4685.1	7035.4	3325.4	4424.3	5795.3	4866	3812.6	4686.5	5684.8	3541.3	4033.5	4015.7	4732.3	5703.3	4977.1	4767.1	5221.6	5902.3	3852.1	4936.6	5624.1	6607.2	3191.1	2699	3684.5	5199.6	5226.2	6967.8	6090.2	2753.1	5557.2	5317.9	4484.6
LAMC3|Q9Y6N6	1254.3	949.1	1196.2	1753.1	1089.5	1516.8	1344.9	1512.8	1745	1808.9	1216.9	1474	1176.4	1576	1336.1	1284.9	994.5	1064.5	773.8	1069	1016.3	1381.2	805.3	1075.5	884.4	806	761	1210.4	1235.8	1109.6	958.1	956	733.2	598.4	491.9	755.6	609.7	716.3	812.9	480.4	580.1	851	515.3	697	562.4	563.1	665	724.9	1006.5
APOL1|O14791	2623.7	4132.6	2537.4	1476.8	3359.5	1713.9	1458.4	2410.6	2125.9	1931.5	1597.1	2134.5	3544	1909	2340.1	2781.6	2310.5	1170.2	3881.4	1459.9	2225.1	1215.9	1997.2	1727.5	1230.7	3422.9	1868.5	1842.1	1477.7	1305.4	1979.4	2375.1	2315.9	2202.8	3844.3	2857.6	975.9	1277.6	3050.7	3416.2	3712.8	1789.1	1650.6	1771.2	2154.1	2392.2	1905.1	2345	2593.1
LINGO1|Q96FE5	2441.3	1861.2	2371.6	3002.4	2188.1	2170.3	3503.8	2995.8	3228.6	2845.8	3539	3618.3	2251	3845.5	2437.4	2391	1524.6	2647.1	945.4	2486.2	2041.7	2030.3	1161.6	1929.6	2472	1130.4	1582	1444.8	1993.6	1658.6	1511.2	1478.8	1627.2	2031.7	1157	1797.8	3239.8	1995.4	1888.6	752.4	1203.2	1719.2	1481.3	1699.5	1703.3	867.7	1605.2	1717.2	2546.8
FMOD|Q06828	1784.2	2143.1	1814.4	1934.1	1943.5	1472.9	2032.7	1728.9	2127.3	1818.2	1699.8	1794	1871.1	1742.7	1821.8	1883.8	732.3	658.2	554.3	1127	652.6	839.4	725.7	741.6	852.2	926.8	763.5	1012.6	1005.6	890.9	736.2	727	1323.7	1215.2	1176.5	1050.6	1613.7	1229.3	1368.2	1284.1	986.3	954	1245.6	1105.1	1339.4	1617	1271.5	1393.1	836.2
B3GNT2|Q9NY97	1577.7	1286	1880.2	2081.7	1638.1	1764.7	1906.3	1997	1865.8	1794.8	1852.3	2142.2	1530	2073.6	1664.7	1713.7	1907.8	2320.3	1345.8	1931.9	1981.1	2202.5	1599.9	2115.4	2319.5	1641.8	1757.8	1898.7	2128	2575.8	1822.1	1961.8	1602.6	1707.7	1466.1	1659.2	1787.7	1692	1564.8	1294	1526.1	1842.9	1730.8	1725.6	1593	1244.7	1622.3	1623.4	1193
SHBG|P04278	1674.7	1742.5	1894	1499.4	1656.2	1310.9	1230.1	1414	836	1443.7	1393.7	1448.8	1667.6	1399.7	1559.5	1803.6	1332.6	1037.5	1901.1	1096.5	1191.5	935.4	1211	1473.7	721.5	1347.1	1552.7	1058.9	1683.4	956.5	1273	1312.4	1768.4	1124.8	1701.4	3581.9	800.8	1354.3	1839.1	2051.8	1073.3	1065.6	1406.4	1350.4	2083	2224.8	1704.9	1874.6	1166.1
OMG|P23515	4817.3	3446.9	5238	6294.1	4875.4	5344.3	6539.7	5495.9	5757	5078.8	6790.8	6193	5105.7	7981.8	4903.6	4906.5	6081.1	11065.4	2874.6	9143.7	7632.6	9064.4	4673	7323.2	9657.4	4551.3	5966.8	5475.5	8027.8	5993.6	6117.5	6037.2	6124.3	6377.2	4535.4	5851.4	9308	8181.9	5884.3	3172.4	3945.2	6438.6	7097.6	6892	6928.9	3533.8	6270.1	6188.5	7468.8
SGCE|O43556	1879.4	1347.8	2131.9	2658.3	1777.3	1945	2277.9	2002.3	1958.4	1943.1	2407.9	2523.3	1643.9	2482.7	2027.5	1894	1437	1814.1	968.8	1329.2	1644.7	1489.7	1277.7	1732.8	1833.2	1359.5	1435	1464.2	1679.4	1930.8	1518.1	1550	1727.8	1640	1638.6	1666	2285.2	1975.5	1544.8	1139.1	1521.3	1947.2	1855.4	2210	1823.9	1266.4	1759.2	1896.3	2127.3
MDGA2|Q7Z553	654.7	534.2	743.2	723	641.9	752.5	830.9	654.3	775	629.5	842	885.3	554	934.5	680.5	667.4	725.6	1033.2	463.9	769	884.1	824.3	579.5	774.2	931.7	502.6	623.9	677.7	742.3	873.2	701.2	716	589.4	671.1	509	567	728.6	736.4	549.5	409.1	469.2	547.2	639.1	627	643.2	454.8	588.9	640.6	566.6
PLXNB1|O43157	1046.6	857.6	1098.1	1163.4	922.9	984.5	1185.9	1030	1050	957.4	1251.8	1230.8	1033.6	1331	965.2	1007	814.6	1048.4	652.2	1191.2	847.4	983.5	811.1	956.7	1087.8	774.8	900.6	836.1	1075.4	946.6	807.2	820.3	1326.7	1318.7	1206.2	1146.8	1759.2	1619.5	1379.1	1140.6	1173.7	1336.1	1643.5	1469.4	1424.3	1057.6	1327.9	1390.9	1106.7
CPB2|Q96IY4	3716.3	4518.3	3998.3	2503.5	4204.8	3644.1	2842.9	4265.5	3904.3	3459.9	3245.8	3230.8	4068.6	2890.5	3789.8	3964.1	3646.6	2956.8	5738.3	3989.2	3447.2	2843.3	4722.6	4286.4	2579.8	5125.5	4557.5	4702.5	3096.5	3056.5	3909	3997.7	2845.7	3501.1	3670.7	3231	2140.8	3237.3	4048.9	3247.1	2526.7	2179.6	2481.6	2631.2	2410.5	4580.6	3209.6	3064.2	2923.7
NDRG4|Q9ULP0	708.5	472.5	989.6	867.9	903.1	848.4	797	849.2	953.8	818.6	991.5	990.1	531.4	909.2	710.1	727.3	754.6	894.6	514	926.8	1043.6	733.7	725.6	884.7	878.4	681.5	674.7	582.4	883.2	1055.4	739.7	792.7	755.3	772	621.8	615.1	796.5	887.8	490.6	575.2	742	867.8	746.3	978.6	784.3	515.4	701.2	754.4	876.4
SORT1|Q99523	2748.9	2263.1	2461.6	3248.8	2846.1	2546.4	3720.6	3251.5	3019	2965.9	3434.7	3112.9	3711.4	3461.5	2875.1	2656.9	1650.2	2273.4	1084.2	2418.6	1854.5	2344.2	1623.5	1812	2333.1	1519.4	1600.2	1676.5	2019.1	1737.6	1654.8	1512.3	2341.7	2264.2	1934.2	2095.2	3406.5	2748.4	2052.7	1582.1	1755.7	2143.3	2529.5	2188.1	2570.6	2070.6	2512.3	2359.5	2779.4
AP2B1|P63010	1066.3	650.6	1281.8	1233.9	1083.7	1295.6	1164.6	1032.9	1229	1340.3	1403.6	1287.9	943.6	1475	1117.9	1020.2	1048.9	1246.3	727.2	1147.8	1159.5	1236.9	926.6	1026.8	1252.9	944.3	964.7	1016.5	1196.9	1380.1	1086.6	939.3	970.1	986.3	869.8	849.5	1024.8	1091.3	739.2	708.8	911.6	1187.5	985.3	1113.3	1214.8	784	1066.5	1002.2	981.2
ENPP5|Q9UJA9	943.5	717.7	1266.4	1178.9	983.5	1133.8	1052.2	1036.8	980.6	1132.6	1417.7	1244.6	785.3	1019.5	995.3	936.9	447.8	645.1	275.9	504.3	450.3	317.9	339.1	328.7	461	264.2	360.7	349.3	431.8	462.6	443.7	344	763.8	840.2	597	696.3	968.3	965.6	647.2	570	724.4	843.6	839.3	971.8	798.9	518.6	833.9	680.6	760.6
CDH5|P33151	1522.5	1592.6	1428.2	1179.7	1570.9	1565.2	1459	1551.9	1378.8	1529.2	1425.3	1530.2	1506.1	1554.3	1673.5	1588.1	1980.2	1766	2509.4	1900.4	2060	1518.9	1812.9	1818.9	2001.6	1850.2	2043.8	1819.7	1753.9	1839.7	1965.6	1889.7	1653.2	1676.8	1746.1	1564.2	1455.8	1640	1667.2	1831	1439.1	1572.7	1526.5	1453.3	1507.8	1534.8	1587.5	1578.7	1420
PGAM1; LOC643576|P18669	856	587.1	902.5	1006.5	868.6	982.7	854.7	781.8	786	1041.2	1063	869.8	1028.9	1136.1	958.5	729.5	789.7	766.1	614.2	876	832.1	827.2	790	714.5	886.8	655.8	700.4	682.8	927.9	1033.2	882.9	650.2	845.1	752.6	643.7	687.4	882.6	1098.6	686.6	803	729.3	1125.5	1075.5	882.3	1106.6	798.4	1005.7	802.9	570.6
YWHAZ|P63104	1661.7	1084.4	1569.7	1724.1	1746.9	1957.1	1556.3	1436.6	1394.9	1940.2	2331.1	1443.1	2492.6	2200.2	1954.3	1306.8	943.6	852.6	660.9	1159.3	1227.6	1415.2	875.7	698.1	1196.1	765	645.5	854.7	1369.4	1411.4	1075.4	702.3	631.5	457.5	415.2	497.2	503.4	696.9	507.2	622.9	509.5	846.5	760.1	528.1	876.3	584.8	662.1	475.6	834.6
BGN|P21810	1156.1	1014.2	1096	2318.2	932.4	1357.8	1201.9	1746	1678.7	1582.2	1291.4	1365.7	1057.9	1000	1101.3	1064.2	634.9	484.7	365.2	845.3	615	761.6	598.9	581.9	467.8	561.5	465.5	731.3	760.9	721.6	577.1	506	873.3	692.5	700.5	741.7	927.7	1048.4	1456.9	765.6	719.4	921.3	892.5	671.3	679.1	847.5	814.4	726.4	553.7
MAN1B1|Q9UKM7	1118.7	754.4	1453.9	1207	1113.7	1228.7	1246.9	1212.1	1133.6	1159.2	1531	1268.6	907.1	1444.3	1152.6	1190.5	944.6	1091	775	963.3	999	864.2	893.6	965.4	1115.4	819.3	985.7	850.1	1084.4	1206.9	849.8	934.8	1255.4	1284	1154	1116.6	1228.3	1265.2	1022.6	1019.5	1231.2	1448.1	1425.9	1528.6	1338.7	968.9	1172	1225	904.1
ADAM23|O75077	913.9	572.6	1099.1	1114.6	910.4	1074.8	997.5	886.4	1244.2	907.5	1237.3	1322.7	733	1246.2	935.4	930.7	873.8	1169.4	637.8	975	937.1	1073	729.5	982.6	1078.2	789.4	819.5	880.6	1062.8	1170.9	939.6	876.8	673	764.3	562.7	580.6	804.7	795.7	577	453.7	614.4	753.2	691.9	795.3	714.7	491	694.2	694.2	1423.3
FSCN1|Q16658	1617.1	866	1492.4	1756.5	1415.7	1485.8	1469.3	1811.5	1482.6	2098.6	2280.1	1593.9	1662.6	2303.8	1661	1491.3	1947.7	1782.6	1779.5	1981.7	1976.6	3085.4	1794.7	2121.2	2457.4	1784.7	1642.7	1637.9	2538	2419.2	2079.1	1874.3	1950.6	1754.6	1381.8	1522.2	1976.6	1753.6	2223.1	1648	1735.7	3023.6	1908.4	1663.8	2401.1	1453.8	1980	1708.7	2161.6
IGLON5|A6NGN9	1384.5	1039.2	1508.9	1486.3	1222.8	1600.7	1574.3	1370.2	1504.7	1381.9	1644.1	1840.6	959	1569.2	1414.7	1428.2	837.2	943.2	691.2	961.5	913.8	718.6	725.7	905.5	864.7	662.1	773.3	766.2	917.8	804.9	760.1	800.8	846	889.3	668.3	737.8	1028	943.8	761.8	708.5	709	895.7	823.7	917.7	851.6	717.5	846.3	848	1120.8
NOTCH2|Q04721	745.8	678.8	808.5	931.6	692.3	718.1	750.1	741.4	835.8	1032.3	793	937.8	666	780.7	731.1	738.5	726.6	842.4	554.9	789.1	768	823.2	644.3	810.7	898.2	679.6	722.2	680.6	706.5	909.2	725.4	756.6	703	630.9	543.9	663.4	807.1	765.8	722.7	614.3	593.3	857.1	730.5	753.5	721.1	553.5	669.6	695.1	584.4
CLIC4|Q9Y696	1061.8	870.4	1040.3	1012.6	990.8	1594.6	1411.1	1221.4	925.2	1171.7	1091.1	868.8	1345.8	905.1	1263.7	983.7	1113.9	1096.3	797.3	738.7	1295.4	1166.8	1315.3	1066.1	1266.4	1014.7	962.1	1020.6	1010.3	1623.4	1339	1020.8	853.6	687.3	745	758.1	822.5	1116	837	1053.5	752	952.8	885.1	784.3	845	717	1040.1	864.9	810.3
CPXM2|Q8N436	482.5	471.3	486	834.5	493.3	487.5	586.3	671.4	627.7	591.3	571	609.6	455.7	498.8	522.8	535.6	367.7	319.1	335.4	408.5	346.8	527.9	409.7	357.7	384.9	402.8	382	334.2	472.5	443.3	388.3	409.1	454.6	471.2	408.2	487.2	540.8	492.2	677.8	441.6	460.4	524.9	540.2	478.2	538.6	627.5	444.4	413.4	992.3
SLITRK4|Q8IW52	746.2	516.8	826.9	876.6	743.2	819.5	983	834.5	973.2	729.8	1148.1	1023.8	596.9	1108.5	725.7	785.6	999.6	1521	605.7	1254.5	1245.3	1107	863	1182.1	1430.8	746	963.3	967.8	1241.1	1183.4	985.6	1012.3	1514.1	1810.7	1073.7	1486.4	2183.5	1788.5	1127	772.3	1206	1491.6	1467.8	1855.7	1812.6	823.6	1453.1	1592.7	649.9
MFAP4|P55083	1544.6	1322.1	1609.3	2146.7	1787.9	1725.6	2232.9	1859.9	1768.9	1641.5	1808.8	1599.6	1864.7	1698	1658.4	1623.4	2475.1	3265	1877.2	2502	2489.1	2731.1	2331.2	2355.9	3112.3	1931.3	2344.5	2658.2	2885.8	2799.7	2487.2	2395.8	1893.2	1692.7	1936.9	1824.4	2078.8	2057.4	1800.1	1714.7	1946.5	1898.3	1568.1	1682.6	1987.3	2039.2	1958.1	1831.6	1983.9
CHST15|Q7LFX5	1304.2	1063.8	1586.1	1523	1251.2	1450.2	1500.7	1407.9	1503.5	1443	1703.7	1484.2	1403.6	1642.1	1376.9	1343.9	516.9	685.2	435	571.8	540.4	587.2	449.4	580.2	578	482.2	530.4	548.1	551.1	673.1	536.8	560.9	1071.9	1051	970.8	987.2	1311	1463.4	1112.4	906.2	1013.1	1207.8	1134.4	1169.2	1216.4	1041.8	1127.6	1175.9	1391.6
MYOC|Q99972	1425.1	1117.1	1403	1704.3	2069.9	797.6	1297.3	644.8	1387.8	1493	1743.9	711.8	999.6	672.8	1539.4	1341.8	886.9	497.4	852.3	714.8	351.4	681.5	469.7	1254.8	848.7	1197.3	505.8	802.4	2397.6	1185.1	865.1	814.5	1038.9	644.8	854.1	1445.3	898.1	1532.3	776.4	1227.6	816.5	1065.8	598.3	983.1	982	783.7	1060.5	934.8	1048.8
ASAH1|Q13510	2595.1	1811.7	2462.6	4028.2	2346.6	1963	3194	3557.7	2883	2802.7	3224.4	3360.5	3251.8	3074.8	2514.7	2562.1	1764.8	1744.8	1136.7	2872	1610	3134.1	1914.9	2054.9	2125.7	1638.9	2096.6	2609.5	2616.4	2020.1	1753.2	1787.7	3002.7	2610	2712.2	3110.9	3598.7	3627.6	6662.4	2055.1	2820.9	2862.9	3668.1	3048.4	2956.4	3124.2	2918.9	3062.5	3363.5
HLA-A|P05534	382.9	140.1	104.9	1487.1	116.6	94.7	1086	1524.2	1288.9	84.4	1241.3	1513.3	121.8	1296.4	170	355.5	332.2	190	633.7	1235	209.5	862.2	267.3	160.1	172	245.1	201.7	282.6	307.4	1026.9	252.7	332.7	NA	NA	NA	NA	NA	NA	NA	NA	NA	NA	NA	NA	NA	NA	NA	NA	296.1
RNH1|P13489	574.9	436.4	530.1	537.8	500.7	741.9	506.8	545.4	537.2	691.4	695.2	463.1	725.8	630.7	627.5	522.4	475.5	494.7	402.1	412.8	545.7	548.1	506.7	391.3	583	406.8	369.3	394.2	497.3	655.2	503.9	427.2	377.6	270.4	263.9	326.4	322.6	381.6	290.9	392.5	484.2	443.6	361.7	301.1	344	307.2	360	338.5	149.8
GM2A|P17900	11247.9	7573.7	13452.5	13002.5	10286.2	13579.1	14007.9	11263.4	11462.3	13449.3	12633.6	12084	11677.3	13555.7	11293	10996.2	7215.2	8787	4233.6	7697.4	6987.3	8162.6	7143.5	8518.7	10630.3	5420.1	5624.6	7569.2	7678.6	9291.5	7150.4	7257.4	9328.1	8003.6	7000	8889.3	11586.7	11281.7	7286.3	6045.7	7583.4	10328.4	9230.4	11964.7	10239.1	6409.3	9021.6	9262.5	9825.5
GALNT18; GALNTL4|Q6P9A2	921.8	626.6	905.4	1267.2	920.6	930.5	1192.1	1158.8	1218.1	1062.4	1288.7	1131.3	775.8	1225.5	891.8	996.4	423.8	433.9	421.7	486.1	462.2	445.3	428.8	495.7	507.3	359.7	430.1	395.3	456.9	447.9	391	414.3	888.6	1040.6	725.7	884.9	1161.9	977.5	930.7	719.3	815.5	997.2	982.8	989.3	1049.5	656.6	856	955.8	649.3
CD99L2|Q8TCZ2	1603.3	1050.3	1874.1	2073.1	1675.1	2207.9	1774.3	1733.9	1991	1850.1	2045.4	2170.6	1237.6	2093.7	1732.3	1619.7	1868.5	2595	1078.4	1740.7	2312.2	1985.8	1505.4	2010.1	2276.8	1560.7	1605.7	1692.2	2172.9	2399.7	2046.5	1868.7	763.3	910.9	643.3	806.1	914	1017.7	521.9	483.5	684.4	991.3	851.6	1058.4	1019.5	524.9	852.5	875.5	1427.4
CANX|P27824	1706.4	1271.2	1834.3	2023.9	1633.6	1972.2	2110.1	1554.4	1862.9	1823.6	2031.2	2012.1	1521.6	1951.4	1844.3	1704.9	1775.7	2111.3	1186.9	1842.6	2001.4	1865.4	1582.9	1839.6	2210.2	1611.7	1642	1677.2	1950.4	2093.5	1943.5	1754.5	2016.2	1873.9	1762.7	1760.1	2398.1	2247.7	1620.8	1374.1	1682.9	2343.7	2243.6	2349.8	2167.6	1486.4	2141.2	1996.6	2232.3
MIA3|Q5JRA6	1470.6	1166.6	1576.6	1878	1378.8	1610.1	2518.9	1655.4	1578.9	1591.4	2165.3	1793	1283.4	1766.6	1583	1482.3	796.3	919.7	517.7	1120	891.3	975.3	899.7	889.8	905.2	771.1	783.7	866.6	1033.6	1067.6	793.3	812.2	662	687.4	552	601.2	861.5	742.8	619.4	496.5	606.8	696.1	728.5	707.4	731.5	466.7	622.4	654.5	967.1
SIAE|Q9HAT2	3707.4	2416.4	3523.8	7120.7	2728.9	2199.1	5065.5	5228.5	4312.3	4081.6	5085.6	4703.6	3912.2	5291.2	3497.3	3544.9	3407.5	3992.6	1935.1	7003.5	3138.1	6308.6	3426	3634.2	4019.6	2787	3052.4	4427.5	5725.2	3149.4	3093.7	3022.7	4294.2	4303.7	2640.8	3797.7	7479	5641.5	9339.1	2807.8	3950.4	4623.9	4529.4	3792.9	4105.4	3910.7	4075.7	4306.5	3114.2
RTN4RL2|Q86UN3	3795.7	2402.5	3652.5	4250.4	3773.2	4047.7	5070	3881.7	4937.5	4362.1	5016.7	4991.2	3085.4	5361.7	3724.2	3810.6	1869.4	3336.4	1074.4	2173.6	2535.7	2236.9	1378.2	2151.6	2651.4	1284.3	1753.7	1752.8	2153	2205.4	1876.2	1837.4	3240.2	3770.6	2447.2	3000.2	4961.5	3645.1	2784.9	1723.5	2475.8	2993.5	2872.4	3547.6	3262.9	1761.6	3236.2	3279.9	2695.2
GSR|P00390	938.3	772.1	998.7	810.5	929.6	1045.4	696.1	902.4	890.2	1103.7	1167.1	996.5	922.1	1175.7	969.6	854.1	1323.9	1339.5	1062.6	1357.1	1419.1	1625.8	1152.6	1146.7	1420.7	1055.9	1412.3	1039	1428.5	1582.1	1415.7	1300.1	462	420.1	370.9	374.4	462.2	495.8	436.6	450.6	434.7	556.5	571.5	496.4	539.9	390.2	481.8	459.3	893.2
LGALS1|P09382	2371.7	1965.4	2589.6	2046.4	2334.3	2484.1	2628.9	2394.7	2358.5	2601.7	1392.8	2011.8	2503.1	2449.9	2306.2	2194.6	1506.1	1367.9	1001.2	1555.4	1405.9	1800	1685.7	1487.9	1577.2	1315.9	1356.6	1786.9	1653.6	1881.2	1557.5	1462.8	1490.2	1388.5	1250.2	1398.6	1537.1	1960.7	1389.9	1536.1	1382.6	1693.3	1540	1715	1652.1	1480.1	1564.2	1507.1	2061.5
ATP1A3|P13637	110.1	77.3	152.8	135.8	132.9	156.4	124.8	117.9	142.1	138.5	175.8	160.1	122.5	184.5	118.1	126.2	NA	NA	NA	NA	NA	NA	NA	NA	NA	NA	NA	NA	NA	NA	NA	NA	NA	NA	NA	NA	NA	NA	NA	NA	NA	NA	NA	NA	NA	NA	NA	NA	223.9
ATP6AP1|Q15904	2159	1693.8	2469.8	2485.5	2203.1	2285.1	2481.5	2567.1	2547.4	2664.5	3017.4	3172.8	1576.2	2823.6	2111.3	2305.5	1503.9	1770.3	1049.7	1824.2	1581.1	1650.8	1462.3	1866.6	1767.7	1361.3	1415.8	1426	1874.9	2034	1454.4	1550.9	1785.6	2199.5	1471.4	1586.8	2114.1	2528.6	1556.7	1410.3	1559.1	1887.9	1860.7	2004.7	1885.5	1272.3	1701.5	1860.5	2524.3
CLSTN2|Q9H4D0	1436.1	915.5	1381.7	2056.1	2239.6	1334.4	1512.4	1603.1	1798.3	1974.6	1902.6	1731.4	1312.2	1803.5	1401.9	1443.4	2111.7	2176.3	1318.1	2611	1962.2	2715.2	2035	2525.5	2411.1	1967.9	1810.4	1940.4	2566.3	2810.4	2022.1	2005.6	2339.6	2593.4	1627.8	1452	3054.9	2778.4	2407.1	1728.1	2003.7	2536.4	2473.4	2197.6	2138.9	1568.2	2224.1	2251.5	2483.2
GALNT1|Q10472	675.8	626.1	757.3	849.5	661.9	687.2	887.1	742.2	767.3	788.8	893.9	851.3	600	913.7	716.1	672.9	522.8	613.2	438.4	513.2	571.8	472.4	404.1	564.2	650.4	478.8	501.3	484.1	599.4	522.8	499.4	496.1	686.3	731.8	640.6	718.2	911.7	851.2	780	584	689.3	764	881.2	825.6	755	607.9	718.6	727.6	707.1
DSC2|Q02487	1090.7	729.5	1116.7	1098.7	1233.4	1053.7	1228.5	923.2	1013.2	990.4	1091.8	896.2	1119.5	1150.1	1258.9	1103.9	1353.9	1713.5	1060.8	1221.2	1599.4	1161.2	1241.7	1470.6	1576.5	1103.7	1228.7	1279.1	1363.6	1545.8	1562.8	1359.2	1628.7	1566.9	1337.5	1633.5	1670.9	1720.7	1401.9	1167.8	1273.3	1722.8	1836.5	1703.2	1797.5	1151.3	1783.9	1541.4	1580.4
NPTX2|P47972	3026.7	2144.4	3664.4	3870.7	2239.5	3318.1	4737.2	3437.4	4730.4	3232.9	3797.7	4482.6	2065.9	3976.4	2791	3471.5	2627.6	5276.2	1517.5	2660.1	2913.2	3022.5	1647.5	3306.6	3409.4	2201.2	3015.1	2227.4	2167.6	3843.8	2435.6	2977.9	2434.3	3348.4	2065.8	2251.2	4143.9	2152.5	2036.9	1081.1	1995.5	1915.3	1805.9	2783.1	1773.7	984.3	2270.4	2874.9	2238.7
PLS3|P13797	46.5	46	39.8	53.7	40.1	65.4	57.1	49	31.6	58.4	52.9	43.8	50	50.9	56.4	43.4	147.4	121.2	136.2	120.6	121.5	118.8	149.3	120.3	131.8	129.4	124.2	123.1	97.2	100.5	115.4	103.8	108.7	103.6	101.1	112.2	66.7	109	93.7	117.4	88.5	85.9	95.3	95.9	124.1	119.2	122.9	90.8	54.4
EZR|P15311	72.9	50	65.5	86.2	59.2	81	62.6	74.4	68	94.8	75.2	72.7	69.3	68.8	75.2	64	184.2	140.7	168.9	141.8	204.4	190.8	203.3	190.1	166.3	183.4	154.5	236.1	171.4	186.5	169.1	144.2	227.4	158.9	115.4	139.5	166.2	219.4	241.7	185.2	142.6	252.4	261.7	159.7	236.4	129.6	214.5	177.7	48.1
GALNT10|Q86SR1	1514.9	1225.5	1508.6	2063.5	1301.5	1507.7	1867.5	1628.6	1577.1	1551.4	1683.5	1753.4	1658	1801.2	1557.3	1538	1038.1	1073.6	759.3	1131.9	1140.4	1262	1006.7	1151.4	1311.2	848.3	1155.2	1118.5	884.6	1138	1087	1066.1	1414.5	1376.8	1236.7	1460.9	1726.5	1454.4	1627.7	1200.6	1348.5	1717.7	1775.3	1714	1511.8	1227.1	1556.7	1506.5	971
RNASE4|P34096	4423.1	4480.8	4918	5172.6	5570.3	4306.1	4885.3	4948.4	4677.5	5185.7	5449.3	4457.1	4398	4925.7	4809.1	4624.3	4892.9	4536.1	3991.5	4843.9	4451.4	5831.8	5045	4907	5271.6	4733.9	4266	5479.6	5406.4	5987.6	4913.7	4917.6	4704.3	4336.3	3891.5	5075	4910	4650.3	4508.4	4741.3	4334.5	4925.6	5023.6	4923.7	4879.4	4872.1	4706.6	4721.4	4984.3
ASPH|Q12797	1065.5	864.3	1189.5	1120.5	1121.8	1136.6	1306.8	1103.4	1139.6	1125.9	1240.9	1116.2	1003.9	1341.5	1156.8	1070.9	814.6	921.4	526.9	818.4	840.7	936.7	803	862	948.1	782.3	814.4	847.3	970	1011.2	844	792.2	1444.5	1485.3	1305.4	1259.5	1619.3	1664.5	1539.8	897.2	1416.8	1448.8	1834.9	1534.2	1578.1	1309.2	1478.9	1426.4	1241.9
HLA-A|P10316	1036.9	573.7	1045.7	2018.5	1038.3	1375.6	1349.8	1701.7	1234	1086.9	1428.1	1383.7	716.7	1729.9	918.5	929.7	1001.7	904.1	876.1	1406.2	1327.8	1529.4	715.3	493	952.7	756.2	947.9	1081.4	1279.2	1745.7	885.5	948.4	563.8	281.4	354.7	673.3	542.8	455.1	512.5	547	637.4	675.2	404.3	523.4	300.7	541	508.9	526.4	626
DSG2|Q14126	1086.9	871.7	1290.7	1616	1093.5	997.4	1395	1292	1016.5	1467.7	1387.2	1095.1	1083.6	1000.2	1132.5	1178.5	1024.2	1161.4	901.3	1357	1103.6	898	881.1	1277.9	984.7	928.9	936.7	1038.5	1275	1263.3	1089.7	1009	872	898.4	838.7	829	957.6	1122.4	843.2	735.2	729.8	950.3	849.6	1039.2	985.7	878.8	876.9	881.5	934
PRDX1|Q06830	3244.6	1877.2	2906.1	3555.7	2662.1	2829.8	2894.7	2582.1	2908.3	3350	3723	2816.2	3768.6	3539.1	2778.4	2653.2	2415.6	2555.7	1551.2	2532.2	2435.1	2701.8	2553.9	2183.5	2726.3	1818.2	1962.8	2156.6	2765.7	2642.7	2225.3	2057.5	2880	2426.1	1840.5	2014.9	2993.7	2987.6	2104.2	2636.3	5167.8	3767.3	2895.1	2647.9	3203	1952.4	2600.6	2446.5	3447.7
AMY2B|P19961	796.1	813.9	738.2	820.2	683.9	757.7	824.8	672.6	791.9	744.3	851.9	987.1	629.1	713.1	773.4	784	866.6	974.5	1052.3	924.6	873	890.3	908.6	893.3	845.4	754.5	893.5	902.2	932.3	855.5	887.6	819.4	927.2	860.1	844.7	841.6	986.8	1024.5	868.8	857.4	686.7	941.7	1015.1	982	997.3	975.3	869.1	882.2	791
NTRK2|Q16620	444.1	351.7	469.4	571.2	448.9	466.7	548.9	459.5	544.4	470.1	543.5	537.5	409	583.2	496.6	465.2	469	612.6	364.7	487	503.6	464.6	370.2	436	513.2	284.4	488.8	490.9	471.6	468.8	439.7	422.1	198.2	224.2	201.2	179.3	244	240.6	191.7	182.6	207.5	220.9	231.4	232.9	219.3	175.4	215.4	190.9	363.6
NRXN2|P58401	NA	NA	NA	NA	NA	NA	NA	NA	NA	NA	NA	NA	NA	NA	NA	NA	185.2	219.7	117	272.7	192.1	219.3	181.6	227.2	229.6	164	174.5	185.1	269.9	289.3	167.6	197.7	270.5	280.1	198.4	234.8	336.9	329.4	244.6	184.2	225.9	344.3	313.6	317.8	304.6	185.8	246	275.2	NA
ANGPTL2|Q9UKU9	1093.5	882.2	981.6	1849.3	995.5	1127	1177.2	1398.1	1332.7	1140.2	1257.5	1460.8	1024.2	1346	1085.8	1114.8	940.2	939.2	1017.2	1069.7	966.9	1163.3	959.2	1057.8	1197.4	1153.8	1074	1118.9	1070.4	1138.3	1017.7	1030.2	578.4	640.9	489.7	550.7	600.3	627.7	750.7	661.4	527.1	611.7	627.8	581.3	534.5	594.7	565.5	618.2	563.7
CLTC|Q00610	105.6	91.8	101.8	197.1	139.8	81.8	100.6	139.2	139.5	115.3	118	130.7	107.5	115.2	126	102	176.7	138.3	134.5	266.9	144.9	257.4	201	151.4	182.9	212.4	151.5	180.8	247.3	185.6	197	222.5	NA	NA	NA	NA	NA	NA	NA	NA	NA	NA	NA	NA	NA	NA	NA	NA	NA
MAN1C1|Q9NR34	2351.7	1888.6	2462.5	2840.2	2122.1	2221.2	3218.3	2607.6	2585.5	2465.5	2897.4	2384.8	2501.6	2742.4	2318.9	2421.8	1216.3	1455.4	811.3	1322.3	1281.2	1489	1051.6	1343	1527.9	1112.2	1064.6	1410.7	1282	1367.4	1151.3	1240.4	2857.3	2502.1	2360	2629	3283.2	2724.9	3019.8	2364.2	2545.7	3095.8	3425.6	2989.4	2920.4	2501.7	2586	2823.7	2404.1
SEMA4D|Q92854	427.9	338.4	469	517.5	451.5	432.4	465.8	491	451.9	457.8	493.9	511.1	430.9	574	408.6	441.9	434.5	411.3	395.8	502.6	507.4	473.1	435.5	463.5	517.5	447.9	470.5	434.7	514.1	456.7	430.4	428.8	966	1022.3	917.5	960.7	1285.6	1091.6	982.1	719.6	844.8	1070.5	949.3	916.5	1059.5	785.3	999.7	981.9	458.7
BAI1; ADGRB1|O14514	1972.1	1169.5	2297.7	2135.8	1884.2	2308	2605.2	1810.5	2767.7	2206.2	2984.8	2695.3	1531.9	2758.1	1817.9	2202.8	2002.7	3203.4	1149.7	2457.4	2381.6	2239.5	1596.9	2449	2831.2	1578.8	1796.1	1974.7	2271.4	2729	1839.8	2105.3	2231.1	2757.4	1604.7	2089.2	2895.9	2413.2	1542.3	1220.5	1796.3	2300	2028.9	2551	2509.7	990.3	1980.5	2280	2626.1
BCHE|P06276	1454.5	1631.1	1335.2	1921.7	1320.7	1347.6	1610.2	1617.3	1197.3	1346.8	1726.7	2005.1	1255.8	1549	1416.2	1524.1	560.8	566.5	531.4	560.5	533.7	588.3	465.8	592.8	671.7	492.2	519.1	467.8	619.5	609.7	512.4	500.7	1157.7	1198.5	1374.7	1148.6	1567	907.2	1167.3	1380.7	1575.2	1139.1	1175.6	1076.8	1039.8	1065.8	1039.4	1218.3	545.4
PDIA4|P13667	1411	1053.4	1546.3	1873.7	1315.7	1590.9	1636.9	1538.8	1274.5	1714.1	1688.9	1694	1164.1	1670.4	1443.8	1357	705.8	851.7	508.7	769.9	732	677.3	597.3	763.2	812.6	710.9	630.6	729.2	903.2	842.1	701.2	652.8	1166	1025.8	1044	1094.3	1276.9	1098.5	1192.4	1002.7	1229.2	1245.6	1138.8	1147.2	1158.8	958.5	1123.7	1136.2	991.1
FLNC|Q14315	382.5	336.1	454.3	381.3	377.4	494.9	524.9	360.3	478.5	449.7	439.3	509.3	392.1	474.2	404.7	376.8	314.7	378.5	291.5	342.9	285.1	334.1	308.2	336.8	381.7	302.8	328	434.9	379.2	352.6	358.9	316.4	318.3	261.6	282.3	328.5	305.9	341.7	356.3	303.8	261.9	293.2	353.1	361.4	301.8	330.5	309.1	285.1	625.1
CFHR2|P36980	1398.7	1718.7	1511.9	905	1257.8	1213.6	1739.5	1853.3	1714.4	1556.9	698.2	1355.3	1758.9	1379.7	1407.1	1290.9	2104.5	2173.9	3845.8	1765.7	2135	2107.4	1625.2	1735.6	527.7	2518.5	1613.8	3340.4	2206.3	1250.1	2085.5	1999.1	1111	812	394.2	1503.1	1208.7	1592.8	1607.2	1377	965	1327	1222.6	922.6	1246.8	1501.9	1115.7	1059.9	2305.6
CSF1R|P07333	1254	863.2	1307.8	1538.1	1351.7	1197.7	1242	1652.8	1275.9	1273.4	1544.3	1613.8	1362.3	1555.9	1312.2	1258.7	843.3	1023.4	744.1	917.2	1078	971.6	903.8	913.1	947.9	841.4	860.7	827.5	1034.3	928.5	878.6	826.7	1205.6	1077.5	1199.8	1187.2	1466.3	1216.9	896.8	841.3	827.6	1321.4	1463.9	1500	1444.7	1180.6	1366.2	1222.5	1322.1
PCSK1|P29120	1503.8	980.6	2094.5	2230.2	1767.3	2360.8	1776.3	1990.5	2429	2175.3	2005	2435.6	957.5	1726.1	1424	1611.5	1383.6	2030.7	826.4	1376.2	1468.3	1323.8	1114.9	1640.5	1427.8	1162.5	1173.3	1337.1	1253	1894.5	1325.4	1451.1	1081.5	1351.6	811.4	854.2	1327.1	1148.6	775.8	533.9	956.6	1099.5	862.7	1267.1	1014	473.2	1004.3	1170.1	1492.5
ART3|Q13508	5068.3	3721.8	4319.1	6396	5304.6	5379.4	6701.5	3982.8	6051	5601.7	4842.2	4632	3911.3	5762.5	5605.9	5056.6	5606	8131.3	2718.2	6861.3	6574.4	7798.6	3968.1	6360.5	8534.1	4615.3	6306.1	4288.2	5747.3	7501.3	6449.4	5890.8	3764.2	4288.7	3134.4	3653.4	4608	5195.4	3172	3122.9	3673.3	5899.6	4818.7	4424	3889.4	2074.3	4242	3925.9	5564.5
EGFR|P00533	776.1	681.1	815.6	984.9	809.8	855.4	827.3	747.6	917.4	724.8	970.1	1024.9	614.1	856.7	764.3	761.4	507.6	607.1	463.2	671.1	561.3	684.3	496.9	544.1	550.1	481.1	518	526.9	596.6	545.7	505.8	504.2	689.4	687.5	603.9	653.1	941.4	715.7	713.3	644.2	651.1	685.5	694.1	743.1	807.9	565.9	707.8	608	424.6
IMPA1|P29218	575.9	383.7	650.5	599.2	575.3	592.2	653.9	564.7	627.6	602.6	747.2	604.3	570.4	771.6	614.6	545	816.5	925.3	633.5	897.6	971.3	1017.7	824.8	738.9	922.2	747.3	821.6	729	1052.8	1026.9	830.6	721.8	544.3	530.8	538	491	495.3	548.7	473.7	591.6	443.5	506.6	573.4	587	619.9	574.6	541.7	500.3	552.8
SERPINB6|P35237	955.9	794.4	1157.2	1085.9	827.4	1115.2	944.2	1032.7	1029.4	1039.1	1348.9	1067.8	885.1	1342.1	965.2	919.5	649.9	716.4	488.5	725.9	588	837.4	707	553.1	733.2	533.6	578.7	608.2	703.3	697.1	665.3	554.5	864	821.4	581.4	740.8	916.6	1036	867.1	723.3	816.3	1037.3	892	1083.9	959.7	723.3	903.2	844.6	723.1
MATN2|O00339	900.9	889.8	930.8	1398.6	947	749.9	1025.6	1009.7	1038.9	886.6	877.9	1062.8	1021.6	982.6	945.8	981	1212.3	1216.7	1140.7	1411.5	1123.4	1531.4	1292.6	1314.9	1304.7	1361.4	1388.9	1431.6	1324.6	1382.2	1280.9	1216.4	686.1	607.4	724	630.3	742.4	758.6	791.4	638.5	718.8	606	735.3	729.8	580.7	701.8	668.3	669.8	1165
MARCKS|P29966	1239.7	791.8	1296.9	1284.6	1145.6	1451.1	1335.2	1127.8	1179.8	1351.1	1509.4	1371.2	1135.8	1437.8	1284.9	1127.9	1200.1	1207.3	756.4	1304.8	1352.1	1464.8	936.7	1263.5	1369	807.5	1036.3	1091.8	1482.8	1543.9	1209.1	1019.4	1037.3	878.1	737.7	776.8	1083.2	1201.9	870.3	823.2	842.3	1449.3	1177.6	1243.4	1191.2	873.2	1115	1002.3	1588.2
DPP10|Q8N608	389.2	278.5	482.1	428	382.2	399.9	424.7	375.4	403.5	343.3	558.5	474.8	360.6	593.4	410.7	377.7	432.2	589.8	244.1	590.8	557.8	568.3	350.8	456.3	667.5	294.9	384.9	370.5	612.2	493.5	446.6	392.3	430.2	465.6	407.2	389.5	543.8	483.6	352.9	342.5	313.4	492.7	479	443.9	524.3	370.4	437	394.7	801.7
CTSL; CTSL1|P07711	2958.3	2131.5	3174.1	4588.9	2550.2	2497.3	3834.7	3670.3	3174.8	2772.5	3654	3673.8	3361.4	4266.2	3064.8	2945.5	4757.1	6116.1	2921	7329.7	5156.3	7961.3	4741	5280.3	6144.1	3499.5	4599	5896	6621.5	5346.3	4879.8	4820.6	3991.4	3699.6	2987.5	3834.2	5234.4	4828.6	5059.9	2931.5	3547.2	4556.7	4202.7	4392.5	4600.3	3189.1	4052.5	4006.8	3761.9
TRHDE|Q9UKU6	659.2	460.5	746.1	815.5	620.3	578.6	867.6	769.8	736.5	581.2	899.5	934	528.1	987.4	639.7	646.2	212.6	291.9	199.8	341	244.2	169.5	213.4	255.1	268.7	162.5	225.4	218.1	292.6	225.2	190.3	222.9	929.2	930.9	800.5	874.8	1253.9	948.6	854.8	830.2	792.5	984.6	987.4	1054.3	911.4	699	948	909.7	661.9
PCDH10|Q9P2E7	1917	1115.3	2072.7	2374.6	1854.7	2632.6	2493.8	1773.6	2389.6	2187.9	2424.1	2384.2	1969.4	2614.5	2094.2	2040.9	2127	3002.2	1277.2	1783.1	2326.2	2124.9	1476.1	2230.7	3205.4	1693	1785.4	1806.5	2140	2744.8	2323.6	2182	1100.9	1102.2	899.2	928.5	1232.6	1155.9	763.6	518.7	914.5	983.2	1203.6	1172.1	1260.1	547.2	1178.8	1169	1264.4
GPI|P06744	1629.2	916.5	1551.8	1490.5	1705.8	1625.9	1429	1109.6	1664.4	1728.7	2501.4	1515.6	2220.4	2363.6	1839.5	1438.8	1436.5	1607.9	881.4	1846.5	1570.3	2245.8	1370.3	1282.9	1832.6	1431.6	1226.1	1528.2	2246.9	1829.6	1655.6	1405.3	1293.6	1052.2	942.3	1064	1224.3	1043	1138.1	1282.5	1091.1	1606.3	1615.7	1079.3	1815.1	1116.5	1439.1	1175.2	1544.4
SLITRK5|O94991	1466.9	1046	1512	1761.3	1435.6	1516.9	1995.5	1642.1	2002.2	1443.6	2039.8	2165.8	1372.5	2086.4	1554.1	1602.4	997.5	1619.6	677.2	1072.8	1247.2	1034.7	880	1093	1363.7	774.8	1026.1	940	1047.4	1168.2	1037.7	980	777.7	849.9	661	776.7	997.6	837.9	658.8	508.2	576.3	698.1	758.7	863	856.1	497	736.4	776.2	1287.1
CLEC11A|Q9Y240	2090.1	2033.4	2337.9	2372	1907.5	1853.8	2876.7	2587.8	2071.4	2301	2440.1	2051.2	1806.4	2160.1	2036.4	2024.2	2150.8	2344.4	2177.6	2510.2	2144.6	2328.5	2279.7	2103.2	2589.4	2440.5	2413.3	2391.1	2373.2	2423.3	2145.9	2100.8	1051	1017.7	1061.8	868.1	1424	1354.8	1102.5	969.3	978.9	1030.2	1188.7	1026.1	959.9	1172.7	1104	1106.9	2040.2
CSF1|P09603	1431	1202.4	1563.8	2051.9	1504.5	1471.3	1800.1	1702.5	1573.8	1873.8	1777.8	1810.6	1457.3	1795.1	1477.5	1448.5	1877.4	2293.6	1199.9	2178	2035.7	2245.8	1755.3	1987.8	2296.4	1600.4	1719.4	2014	2334.7	2291.6	1907.7	1895.6	1595.6	1585.4	1343.7	1658.1	1948.3	1902.6	1526.9	1294.6	1474	1706.6	1742.1	1728.9	1779.9	1424.1	1698.5	1564.8	2948.6
NEFM|P07197	254.5	173.7	206.3	143.2	251.7	276.6	217.4	106.6	174.1	263.4	294.8	133.1	380.3	322.1	365	169.6	719.9	762.3	541.8	739.4	681.9	1309.5	881.7	694.7	808.3	751.9	526.4	1052.5	987.8	751.3	964.7	643.1	133.1	91.9	84.6	108.9	106.4	143.2	98	130.7	89	147.3	193.4	151.7	251.8	144.7	181	93.4	31.9
HS6ST3|Q8IZP7	1616.4	1082.8	1774.5	1652.7	1683.5	2084.7	1763.7	1531.6	2030.8	1729.4	1848.5	2313	1196	2130.1	1670.5	1663.3	2043.8	3098.8	1236.4	1858.1	2499.7	2009.2	1390.8	2238.1	2516.8	1612.7	1739.4	1787.6	2099.2	2571.1	2026.9	2106.5	2226.2	2499.9	1742.3	2055	2710.7	2510	1544.3	1094.1	1709.2	2230.6	2468.7	2440	2324	1262.1	2324.5	2437.9	1517.6
OLFM1|Q99784	2675.2	1954.6	2479.2	2981.7	2607.9	2733.6	3152.7	2721.5	3434.1	2728.1	3301.8	3281.1	2548.7	3258.3	2778.3	2683	1940.5	2797.5	1183.3	2330	2322.2	2434	1700.7	2335.9	2662.6	1757.7	1856.3	1889	2511.4	2600	2026.1	1989.1	1403.5	1469.6	1278.4	1360	1842.6	1667.1	1363.2	1135	1280	1464.9	1410.8	1422.6	1567.7	1164.7	1357.4	1471.9	2283.6
IGHV3-9|P01782	761.1	1431.1	715.7	469.4	615.8	960.4	750.1	757.6	325.9	1137.6	750.7	759.1	1367.5	821.1	817.5	907.3	658.9	520.1	1391.7	503.4	515.5	512.1	1119	447.3	476	889.4	683.2	497.2	1007	505.4	689	750.6	1128.9	1080.1	1760.4	1168.3	846.9	816.2	1641.1	1618.2	999.7	1140.7	1102.4	1065.9	1643.1	1652.3	1135.3	1145.1	1224.5
PPIB|P23284	5384.6	4333.2	5636.3	8428.8	5483.8	4338.7	7016.1	7013.1	6856.4	7673.5	7238.2	7019.8	5247.3	7708.6	5510.2	5088.8	4049.6	4008.4	3016.4	4797.2	3711.9	4541.5	3840.2	4577.1	5349.3	3608.1	4028.8	4628.6	5984.3	4862.3	4093.9	3733.4	3786.5	3327.8	2983	3612.4	4600	4475.8	3568.3	2976	3502.1	4531.1	3714.4	3206.2	4020.4	3666.7	3709.1	3572.6	3292.1
ADAMTS1|Q9UHI8	125.9	77.9	149.7	139.6	124.8	155.1	131.5	131	124.4	150.5	186.6	161.9	111.3	151.1	127.8	129.7	75.8	112.8	61.3	59.8	81.7	75.7	66.5	87.3	110.8	75	84.9	147.6	95	91.3	98	76.7	472.3	432.1	396.5	455.6	482.2	678.8	427	410.5	451.2	660.9	551.5	607.3	607.8	391.2	505.1	511.6	432.8
FGFR1|P11362	3336	2378.2	4068.7	4160.1	3180.1	3790.5	4054.8	3603	3408.8	3372.6	4599.1	4331.2	2199.3	4099.1	3144.1	3351.8	3711	3918.5	2622.8	4146.5	3802.7	3466.2	3656.6	4025.1	4254.7	3080.8	3639.1	3063	4572.1	4409.3	3158.5	3109.3	3404.5	3021.5	2789.2	2792.3	4296.9	3985.3	3448.2	2482.5	2719.1	4105.6	4064.5	4532.6	3298.2	2661.7	3048.9	3117.7	4351.3
CLIC1|O00299	661.4	528.1	676.8	1013.5	482	630.8	775.3	897.5	764.8	694.4	778.9	712.7	631.6	667.3	632.2	616	284.3	184.9	271.9	278.1	270.7	311.8	330.2	278	212.5	266.3	245.6	326.7	331.4	324.4	244.6	252.7	663.7	606.2	468.5	587.3	716.9	706	944.4	751.5	718.7	966.2	562.3	556.9	576.4	546	654.5	678.2	650.3
PCDH7|O60245	956.8	616.6	1026.4	1103.6	929	1146.1	1026.1	862.5	1267.7	972	1230.2	1298.3	766.7	1304.6	973.5	994.3	1113.7	1613.6	642.8	943.2	1247.1	1066.6	790.7	1187.2	1263.8	794	1003	943	1029.3	1377.1	1071.9	1032.7	1179.2	1266.4	955.1	1097.2	1421.1	1419.6	902.8	635.3	867.3	1248.2	1068.2	1386.2	1309.8	692	1183	1279.8	1347.1
CPM|P14384	1101.7	985.4	1225.9	1602.8	1065.8	1042.9	1628.1	1170.5	1231.9	1118.3	1335.8	1233.5	1412.4	1394.2	1170.3	1145.2	924.5	1178.7	527.9	1362	1082.5	1529.5	903.9	1054.4	1379	758.7	1036	1277.3	1282.3	1004.9	1036.5	987.8	1089.4	982.8	829	1103.9	1796.8	1462.9	1172.3	697.2	735.5	963.1	1215.1	997.5	886.7	815.1	1041	972	1369
AMY1A; AMY1C; AMY1B|P04745	NA	NA	NA	NA	NA	NA	NA	NA	NA	NA	NA	NA	NA	NA	NA	NA	NA	NA	NA	NA	NA	NA	NA	NA	NA	NA	NA	NA	NA	NA	NA	NA	NA	NA	NA	NA	NA	NA	NA	NA	NA	NA	NA	NA	NA	NA	NA	NA	NA
IGFBP3|P17936	1204.4	809	1236.1	1305.6	1515.9	1288.4	1431	1186.1	1108.2	1070.4	1205	1007	1210.8	901.5	1150.9	1160.3	1637.4	1414.7	2086.3	1632.9	1458.8	1896.1	1843.6	1725.1	1409.2	1411.8	1226.8	1885.2	1692.1	1604.2	1441.2	1497.9	1580.1	1463.6	1213.4	1309.3	1202.9	1740.9	2805	3545.8	1550.4	2065.5	1497.3	1231.7	1651.5	1479.6	1482.1	1446.8	1615
FETUB|Q9UGM5	2072.8	4089.4	1529.2	1053.9	2119	1872.1	1270.4	1295.9	1437.2	1577.8	1582.3	1647.1	2025.9	1228.1	1880.2	2071.7	2256.6	1892.3	3224.7	2414.1	1802.2	1448.1	1900.1	2165.2	1698.7	2091.2	1840.8	2949.8	2109.8	2157.8	2049.2	2190.9	3091.7	3424.4	4085.5	4470	1924.5	2421.9	5318	4848.2	2776.1	2773.8	2298.1	3221	4854.4	3640.5	2907.4	3163.2	2734.9
LRP8|Q14114	1434.3	967.6	1709.6	1920.6	1377.5	1582.8	1899.3	1931.3	1597	1403.2	2045.1	2126.3	1280.8	2168.5	1430.5	1452.1	1313.1	1541.5	980.6	1606.1	1388.3	1741.5	1133.8	1674.4	1392.3	1275.5	1320.6	1243.3	1652.3	1557.8	1343.8	1321.3	974.5	983.4	758.9	839.5	1252	989.4	887.6	685.3	852.5	985.9	1113.6	1112.6	1004.4	657.7	989.1	1003.8	1135.8
HEG1|Q9ULI3	2320	1821.4	1935.9	2809.9	2502.9	2985.4	2575.5	2133.9	2050.8	2296.6	2837.3	2187.5	2061.6	2380.6	2351.4	2381.1	1170.6	1375.7	835.6	1134	1220.1	1265.7	1020.9	1275	1266.8	810	996.2	894.6	1321.2	1392.3	1130.5	1178.8	1070.1	1080.8	833.7	864.7	1012.5	1268	948.2	642.6	709.3	994.9	1104.4	951.1	1172.1	713.1	1025	1119.6	1495.5
P4HB|P07237	2186.5	1647	2404.5	2916.9	2176.4	2626.5	2397	2769.9	2350.2	2404.8	2540.7	2540.9	1800	2562	2313.2	2286.3	2057.4	2110.2	1796	2328.5	2024.6	2420.5	2222.9	2122	2177.4	2147.8	1993.2	2335.4	2385.2	2300.8	2181.1	2271.9	1199.6	1128.6	934.8	1085.4	1467.5	1284.4	1220.9	1042.5	1299.8	1365.5	1230.1	1286.8	1189.5	1070.3	1193.2	1137.6	2143.2
PCSK9|Q8NBP7	865.5	570.4	926.9	1172.5	859.8	808.7	1002.2	888.4	1100.1	781.8	1100.9	1078.3	696.2	1387.4	808.5	888.4	736.3	880.8	622.4	970.1	663.5	811.2	839.8	964.3	814	904.8	872	665.5	843.9	930.4	725.8	821.9	917.8	789.2	814.7	721.3	965.3	1088	1046.5	842.7	835.4	1202.9	1022.7	913	1088.8	705.2	826.9	952.6	1450.8
SPOCK3|Q9BQ16	3447	2814.8	2778.9	5124.4	3470.9	3710	3758.9	3543.3	3999.6	4159.6	3353.6	3683.3	3767.6	4767.5	3504.8	3510.3	3476.4	3785.3	2513.8	4138.2	3069.3	4528.5	3328.4	3805.2	4549.1	3418.5	3158.6	4172.2	4096.6	4341.5	3833	3796.9	2048.4	1901.3	1775.3	1762.5	2200.1	2386.1	1847.8	1577.4	1716.3	1916.1	2480	2023.5	2472	1900.3	2110.6	2152.8	2063.6
ISLR2|Q6UXK2	630.9	487.6	752.1	574.1	642.4	766.6	614.5	544.2	786.3	698.8	818.9	741.7	645.3	787.5	677.6	680.8	520.7	747.9	400.4	572.1	673.8	661.5	414.7	572.3	632.8	478	492	520.4	523.5	722.2	522.2	553.6	783.7	782.7	733.6	796.7	849	860.8	639.6	613	664.6	776.3	774.8	852.1	838.3	627.3	825.1	760.8	830.4
DDAH1|O94760	1362.4	803.9	1486.8	1561.6	1243.5	1564	1294.2	1368.7	1478.7	1620.6	1784.2	1358.4	1342.6	1838.6	1442	1260.8	1060.8	1233	662.5	1223.4	1206.1	1543.7	992.8	1082.5	1350.9	847.6	921.7	999.3	1403.5	1456.7	1174.3	1001.6	1612.2	1463.8	1053.6	1212.2	1689.3	1837.5	1141	1042.4	1218.5	2029.2	1960.2	1840.6	2044.2	1028.6	1719.9	1416.2	1398.4
F13A1|P00488	950.4	1227.9	831.9	188.5	678.6	1055.1	646.1	1021.6	810.3	872.8	1045.5	518	952.4	561.7	928.7	1083	446.5	395.5	584.6	298.8	429.3	465.7	477.3	586.1	410.1	479.5	497.9	456.1	390.2	387.5	471.9	488.7	749.9	800	1086.5	734.5	638.6	587.1	656.1	927.3	777.5	689.2	842.1	690.3	678.6	674.9	753.9	777.5	314.1
C1RL|Q9NZP8	1836	2244.6	1658.9	1831.6	2445.5	1751.4	1967.9	1631.6	1791.5	1486.3	1452.4	1783.1	2127.4	1596.5	1890.6	1939.8	1555.2	1317.4	2595.5	1671.6	1707.6	1562.9	1454.8	1418.3	1366.9	1875.9	1748.9	1554	1487	1352.1	1634.3	1738.5	1449.2	1550.7	2056	1562.5	1118.4	1149	1807.7	1744.1	1210.2	1399.8	1186	1262.8	1113.2	1678.2	1499.4	1521	1750.6
ATP1A2|P50993	1007.8	608.7	1109.3	1429.7	1023.5	1262.4	1135.8	1076.1	1050.9	1174.5	1611.1	1612.7	769.6	1376.7	1046.7	984.2	1067.9	1172	797.2	1746.3	1249.7	1285.7	988	1201	1074.1	1113.8	1049.7	960.6	1184.6	1379	1056.1	968.6	1470.5	1445.3	1180.9	1223.2	1683.5	1512	1316.1	1251	1353.5	1572.5	1455.8	1619.2	1523.6	1104.4	1441.4	1395.7	1037.3
RBP3|P10745	1020.7	1305.4	823.4	1255.2	971.3	600.5	1088.8	1308.2	1529.6	1065.5	1499.6	1145	1478.8	1875.6	1091.8	1176.1	657.6	1086.2	524.8	638.3	574.7	1414.9	585.9	572.6	929.2	657.7	701	423.8	677.6	685.3	725.5	761.1	579.8	372.1	482.5	241.6	428.3	1157.4	784.2	324.6	262.3	284.6	494.4	496.3	763.7	224.9	602.2	613.3	402.8
MGAT1|P26572	2170.2	1634.5	2280.8	2061.6	1900.5	2413.4	2372.8	2250.8	2081.7	2296.8	2332.5	2216.6	2032.3	2297.2	2096.2	2185.9	2433.3	2888.9	1818.5	2500.8	2931.8	2786.3	2315.5	2942.8	3064.5	1841.2	2237.5	2666.5	2687.5	3047.9	2395.7	2487.2	2401.9	2304.4	2010.9	2793.5	2515.9	2336.1	1852.8	1945.6	2251	2797.4	2534.1	3010.6	2648.2	1986.5	2310.5	2584.2	3022.8
PTPRK|Q15262	1117.8	867	1205.9	1612.5	945	916.9	1236.9	1162	1109.1	1188.5	1323.8	1203.2	1571.2	1282.5	1094.1	1056.3	950.5	1262	774.3	1496.9	1096.3	1197.9	945.9	1184.2	1188.7	875.1	1001.9	1073.3	1369.2	1085.8	1010.9	973.8	713	676.8	581.1	666.6	956.2	828.5	858.7	525	690.3	742.1	759	670.5	725.8	544.2	675.2	725.3	477.7
CPD|O75976	912.6	670.8	1017.4	1187.6	809.1	942.5	1283.3	1001.8	1019.1	986.7	1355.3	1142.5	903.7	1366	966.6	934.8	342	535.6	217.3	464.8	590.2	503.1	278.2	348.1	594.4	313.1	309.9	416.1	461.4	482.9	356.4	315.8	637.1	643.5	474.7	555.6	832.9	694.7	606.6	380.9	515	674.1	677.2	770.1	660.4	508.5	603.3	620.9	621.4
XXYLT1|Q8NBI6	537.8	453.5	612.3	589.4	562.4	618.2	584.5	566.2	676.3	642.6	726.8	715.8	387.9	693	509.6	527.3	412.6	598.8	296.3	423.7	521.5	414.4	369.9	514.9	526.7	434.5	399	370.7	520	563.4	433	434.9	658.5	633.6	495.6	601.1	725.8	825.5	464.9	399.1	534.4	739.5	700.5	721.6	657.7	382.7	614.6	655	751.8
LRP11|Q86VZ4	789.4	600.9	848.4	914	754.3	910.1	888	731.4	899.2	798.8	985.7	1037.4	755.9	1083.1	810.7	868.8	572.2	915.1	335.1	585.6	826.2	663.6	529.4	704.8	877.1	480.9	538.5	423.1	654.6	762	572.4	601.9	531.4	560.7	424.8	398	670.1	604.1	408.1	226.5	447.9	557.8	574.7	563.2	559.4	293.6	456.2	525.9	564
CPB1|P15086	595.8	403.5	591.8	639.7	593.6	521.3	596.9	687.8	577.5	516.3	647.6	661.4	741.7	828.9	686.5	617.7	599.2	790.9	467.9	623.7	708.5	963.8	550.9	871.5	885	481.9	557.6	437.8	451.3	781.6	655.4	587.5	266.1	325.7	199.9	278.4	307.5	343.2	285.5	193.2	246	236.7	391.8	278.9	421.1	164.7	334.5	323.7	379.1
PTPRT|O14522	394.8	344.3	396.2	459.2	376.1	441.7	409.5	400.3	438.8	430.9	505.5	483.6	343.8	507.1	422	412.8	349.7	414.7	268.2	355.8	385.8	349.2	315.2	341.3	386.3	303.1	341.9	342.1	321	378	335.4	293.1	627.1	729.1	523.5	577.7	807	783	530.7	366.5	613.9	587.7	552.4	629.9	697.5	419	610.8	588.3	269.8
RDX|P35241	87.1	63.8	70.3	75.3	83	95.7	94.7	89.1	76.7	95.9	91.7	70.8	104.9	108.1	86.9	80.5	70	94.1	55.6	42.8	73.4	80.7	67.7	82.5	77.2	55.9	51.1	73.2	81.2	78.3	80.1	70.4	29.6	17.3	28.3	22.9	33.9	24.9	20.5	20.6	33.3	34.4	29.7	22.7	24.8	20.7	41.7	27.6	27.2
NOTCH1|P46531	739.2	599.4	834.9	901.5	716.1	822.1	882.9	787.7	820.2	922.6	856.2	1026.8	709.6	874	768.9	753.9	254.5	308.9	194.2	323.3	289.5	337.5	257	327.6	312.7	274	253.8	263.2	355.5	326.1	293.6	293.7	212.7	178.3	203.7	205.6	226.8	207.1	229.8	179.5	177.8	234.1	221.6	239.6	219	189.3	211.8	210.4	423.9
PCDHGC3|Q9UN70	644.5	504	770.2	837.3	622.6	722	848.3	722.8	605.4	789.2	932.2	885.6	549.9	827	670.1	669.8	1074.5	1389.3	721	1368.8	1092.7	1133	898.9	1241.3	1179.8	881.4	991.7	1057.2	1339.4	1390.3	1045.3	981	648.7	682.5	496	552.5	920.7	778.7	734.7	537.1	775.6	739.3	768.1	783.4	723.7	521.3	686.7	700.8	884.8
AKR1B1|P15121	950.4	883.6	1078.9	1009.7	943.6	974.7	945.2	992.5	949.3	1096.9	1198.4	1043.2	1249.4	1183.4	1094	902.4	1034	925	929.1	1003.3	991.2	1297.7	1148.5	955.9	1080.8	924.5	877.9	1086.4	1125.4	1054.7	1065.8	973	1152.3	1027.2	914.9	1032.3	1190	1362.6	1062.8	1083.2	977.2	1747.4	1250.4	1174.2	1280.6	991.4	1191.3	1066	973.9
AMY2A|P04746	19.6	32.4	9.9	16.5	15.7	9.4	22.7	9.6	26.8	19	13.1	23.4	11.3	8.1	22.8	23.4	NA	NA	NA	NA	NA	NA	NA	NA	NA	NA	NA	NA	NA	NA	NA	NA	32.5	48.7	42.2	44.2	26.9	48.6	55.6	36	24.1	51.3	34.2	34.4	59.9	35.7	39.3	48.2	44.6
MAN2B1|O00754	857.8	715.3	1057	1041.4	827.2	757	1069.4	992.7	835	989.1	1022.7	1073.3	890.1	1253.4	867.7	855	637	722.3	382.5	685.3	578.9	841	642.5	742	791.6	559.6	579	668.8	707.1	724.5	637.7	594.6	941.8	970	881.5	804.7	1000.8	1072.6	1166.7	792.8	906.1	880.9	1053.9	962.6	1246.8	850.8	923.6	952.5	982.8
SIGLEC14|Q08ET2	1746.7	1402.4	1370.3	1457.2	1867.9	332.5	1920.4	1347.6	1759	2190.8	400.4	1074	1963.1	2439.6	1982.9	1522.5	1186.1	1661.9	765.2	700.4	1010.7	1844.5	969.9	1686.2	978	1061.1	1202.3	1394.5	227.2	1034.1	1373.7	1096.6	1591.7	942.5	766.8	2050.3	2074.7	1990.2	1482.6	818.2	1603.3	1719.8	2190.5	2175.7	2440	963.2	1806.6	1454.9	1356.7
TKT|P29401	602.4	388.8	406.9	669.5	525.2	614.6	470.5	468.7	698.9	713	842.4	475.4	670.5	755.5	640.6	549.7	1042.3	892	1062.8	1116.7	1156.1	1107.1	934.6	828.2	1250.5	944	970.1	989	1223	1121	1057.7	928.2	1365	1138.9	1039.2	1166.4	1095	1371.5	1303.8	1511.3	1518.7	2064.7	1468.3	1197.9	1712.9	1192.6	1440.8	1217.1	640.9
ERBB3|P21860	504.6	472.2	542.7	677	571.6	629.2	622.4	624.9	610.9	502.2	634.4	401	634.5	833.5	620.3	543.2	861.8	1273.4	608.5	1023.2	924.1	1195.4	736.6	772.8	1342	676	944.6	908.6	765.6	934.7	933.2	823.1	121.4	139.3	133	129.9	219.6	222.4	151.3	112.8	99	154.1	176	131.8	165.4	156.4	166.1	151	111.1
ADAMTS8|Q9UP79	1055.4	841.9	1381.7	974.3	885.1	1483.5	1035.5	1230.5	1169.2	1439.8	1279.4	1444.9	940.1	1256.5	1049.6	1061.8	918.4	1162.9	624.1	1002.1	1045.2	938.9	698.1	1082.2	1032.4	818.4	890.3	959	889.1	1180.3	899.7	860.8	762.7	682.7	754.1	739	554.6	964.3	727	638.1	622.7	877.9	692.9	877	671.7	625	747	768.7	835.8
PRRT2|Q7Z6L0	732.2	391	789.3	665.4	705	947.5	750.4	693	785.4	737.6	942.1	894.5	501.9	931.8	764.9	676.1	684.7	1005.5	321.7	751	871	920.9	573.9	695.2	912.5	534.1	566.1	611.3	746.3	1012.5	758	721.8	550	615.7	444.6	434	614.1	643.3	318.6	358.5	446.7	663.4	592.3	656.7	643.4	437	555	567	972.5
VASN|Q6EMK4	1583	1276.3	1521.2	1407.2	1677	2003.2	1817	1297.5	1715.6	1705.9	1749	1657.8	1680.3	1626.7	1783.7	1514.6	1348.5	1799.5	1340.6	1110.8	1429	1702.1	1479.9	1307.5	1756.7	1167.6	1431.5	1240.5	1405.8	1466.7	1480.4	1338.9	1885.2	1881.1	1615.3	1770.7	2057.8	1858.8	1587.9	1326.3	1568.1	1780.1	2226.8	1947	2203.1	1587.5	2069.3	1781.5	1545.4
DLD|P09622	818.6	447.8	1116.8	657.3	933.4	1019.2	627.1	810.9	853.6	998	1104.4	862.2	822.8	1192.5	905.9	867.9	399.1	402.8	268.7	447.9	473.2	447.5	359.8	416.7	549.4	273	361.9	359.7	462.1	547.1	589.7	674.9	708	593.6	681.4	676.6	699.1	887.2	579.2	544.5	674.3	879.2	809	877.2	868.1	771.8	836.9	802.9	639.2
CADM2|Q8N3J6	1888.4	1191.8	2117.5	2211.2	1765.7	2431.7	2194.7	1901.4	2342.2	2040.8	2307.5	2441	1556.1	2558.9	2076.6	1996.5	1206.3	1697.3	755	1174.1	1519.5	1275.9	931.8	1289.8	1510	924.3	1044	1049.7	1251.8	1650.1	1252.9	1248.2	930.8	924.8	695.3	792.8	1022.4	1064.1	734.3	513.5	766.6	962.7	934.9	989.3	1030.2	545.2	968.1	951.5	1108.5
CAMK2A|Q9UQM7	1711.2	1001.5	1607.5	1361.4	1551.8	1726.7	1712.7	1415.3	1955.6	1909.7	2495.6	1616	1887.2	2574.5	1684.2	1484	641.4	947.1	397	981.4	829.9	996.7	555	677.1	1089.6	595.4	565.1	658.3	991.7	775.3	684.1	569.9	908.5	815.4	676.8	832.1	1159.7	1129.2	630	515.5	606.6	940.3	938.2	828.6	1254.5	698.4	993.1	864.1	578.1
CA2|P00918	1145.1	209.4	498.2	1399.2	255	138.3	215.6	331.3	421.6	883.9	282.9	346.4	1485.5	278.7	391.1	501.5	762.4	164.3	336.9	258.9	161	258.8	1034.7	271.3	358.2	262.8	179	213.1	329.5	236.9	253.2	328.2	347	143.9	81.4	80.5	106.5	110.2	147.5	776.6	2714.2	592.9	65.6	90	118.1	97.9	153.8	134.5	469.3
PLXNA1|Q9UIW2	517.8	361.3	523.3	571.6	467.9	532	638.3	485.5	656.8	527.8	641.4	624.3	426.6	692.7	515.8	513.7	175	239.8	136.6	191.4	204.4	225.1	157.7	182.5	220.6	215.4	190.4	171.8	225.3	215	174.4	168.6	289.4	305.8	241.7	252.1	314.4	298.6	258.9	201.7	240.4	210.1	251.7	314.5	242.3	218.1	277.7	275.8	269.9
NLGN2|Q8NFZ4	1091.5	850.3	1151.1	1381.8	1063.2	1070.8	1382.6	1248.2	1150.2	1116.4	1375.9	1385.9	974	1377.5	1077.6	1055.1	653.3	788.7	462.8	839.3	701.6	682.2	620.7	787.5	781.7	625.3	610.8	648.3	834.2	706.7	657.5	645.6	467.1	477.6	353.5	426.5	702.4	538.3	457	319.1	369.4	515.8	531.5	535.4	498.2	349.9	463.4	486.7	689.5
FRRS1L|Q9P0K9	888.8	582.3	1100.9	1073.4	682.3	1033.4	1007	857.4	1084	910	1154.9	1280.4	536.2	975.4	915.5	870.7	939.3	1266.4	524.9	932.1	1108.7	1138.6	749	918.6	1048.8	690.1	819.2	830	914.1	1437.8	868.8	899.6	778.3	755.2	570	698.4	757.4	812.7	535.1	496.8	742.9	797.1	800.6	947.6	793.5	425.7	718.4	741.8	862.3
LY6H|O94772	2883	1855.5	2918.2	3172.5	2656.3	4669.7	4217.7	2809	3673.8	3175.2	3731.8	3342.2	2100.5	3461.3	3117.9	2947.9	3065.2	5161.2	1821.3	2167.2	4440.3	2924.4	2411.5	3565.1	3598.3	2038.6	2579.3	2651.5	2411.4	4674.1	3172.7	3194.4	3189.4	3949.5	2495.9	3130.3	3846.2	3570.6	2035.8	1635.2	2779	2727.9	3440	3932.5	3655.7	1651.8	3306.5	3349.7	2932.5
PPIA|P62937	2379.7	1693.7	2436.5	2830.8	2338.6	2471.3	2488.1	2367	2032.2	2748.9	2940.6	2340.4	2742.1	2899.5	2526.7	2062.9	1145.4	1034.1	958.7	1232	1213.9	1527	1151.7	1076.3	1429.4	939.4	879.6	1185.8	1537.3	1562.2	1295.8	998.1	1541	1272.4	1078.1	1193.9	1412.5	1762.3	1334.5	1540.5	1677.5	2178.5	1676.4	1334.5	1719.7	1248.2	1657.1	1377.8	1517.3
TUBB|P07437	NA	NA	NA	NA	NA	NA	NA	NA	NA	NA	NA	NA	NA	NA	NA	NA	NA	NA	NA	NA	NA	NA	NA	NA	NA	NA	NA	NA	NA	NA	NA	NA	NA	NA	NA	NA	NA	NA	NA	NA	NA	NA	NA	NA	NA	NA	NA	NA	NA
KIAA1549L|Q6ZVL6	1953.6	1224.1	2383.5	2218.7	1805.8	2942.7	2332.8	1987.3	2615.2	2134.5	2591.4	2821.9	1314.5	2510	1875.2	2044.3	1820.5	2993.7	1033.7	1809.1	2363.5	1921.8	1174.5	2263.9	2519	1453.4	1494.1	1585.9	2039.5	2687.1	1822.5	2080	2437.6	2772.1	1907.7	2260.5	2722.4	3093.9	1541.2	1210.7	1856.9	2547.8	2184.7	3264	2495.5	1238.3	2267.4	2696.4	2469.2
|P16112	1235.5	894.9	1633.7	1149.4	785.6	2174.7	1806.3	1944.3	1438.3	1549.7	1265.5	929	1235.8	768.5	1368.4	1031.7	400.6	281.1	180	392.1	404.7	263.2	561.4	225.2	374.4	298.6	274.7	283.7	304.4	511.5	446.9	320.4	1347.5	1105.6	928.8	1402.9	1150.4	2438.1	2705.7	1419.8	828.5	1298.1	1126	1086.6	875.2	875.8	1496.3	1074.1	888.3
GNS|P15586	1272.4	1125.8	1300.7	2587.6	1215.8	817	1513.6	1625.6	1391.1	1376.1	1790.3	1847.3	1380.4	1691.6	1278.5	1239.1	689	619.8	585.5	1146.3	729.8	1405.8	757.3	801.9	697.3	759.9	1027.5	997.1	1087.7	716.8	732.1	650.7	1024.6	1012.5	789.6	868.5	1277.6	1256.4	1634.2	770.6	926.9	1098.3	1039.8	875.3	981.3	904.5	984.7	970.9	352.6
NEFL|P07196	47.7	34.3	38.9	134	33.4	50.1	71.4	105	88.1	54.5	61.8	94	57.6	51.8	71.4	66	406.4	520.9	347.4	422.8	364.8	675.1	429.8	392.2	365.1	542.2	353.9	638.6	490.8	412	459.7	376.9	NA	NA	NA	NA	NA	NA	NA	NA	NA	NA	NA	NA	NA	NA	NA	NA	21.9
MET|P08581	520.3	417.3	589	653.4	431.9	583.5	548.4	518.5	632.2	632.5	687.1	733	445.9	614.3	487.4	510.3	197.9	190.4	185.1	188.2	204.8	203.1	150.8	175.6	193.4	170.7	190.8	231.1	181.3	239.5	176.5	205.1	484.1	550.5	471	452.1	529.2	651.7	431.7	352.9	401.8	482.9	444.7	509	497	410.1	482.7	494.9	292.3
NUTF2|P61970	913.4	579.5	1141.5	1340.1	952.6	1018.7	1021.2	963.2	1143.9	1149.6	1206.1	1242.8	866	1306.3	973.4	932.4	230.5	279	192.7	256.3	227.2	289.7	198.1	222.9	285.2	207.2	192.9	233.2	280.5	294.2	218.5	251.9	286.2	291.9	213	223.7	315.4	357.5	243.9	212.3	278	335.7	277.1	320.7	355.4	224	284.7	310.1	737.4
IGHV3-30; IGHV3-30-5|P0DP03	940	1549.3	875.2	548	727.5	1002.8	965.4	819.9	496.6	748	814.2	1113.2	1288.9	777.8	1037.5	1028.5	921	754.7	1728	626.1	657.8	552.5	1377.4	558.6	619.6	1511.3	932.8	1024.7	1085.6	596.3	938.9	978.6	840.1	1203.7	1051.7	758.1	482.7	706.1	1320.3	1091.7	903.7	559.2	770.9	679	1294.8	958.7	819.1	926.4	877.2
PLXDC1|Q8IUK5	821.6	703.5	1041.1	1068.4	953.5	938.6	859.9	924.5	1027.7	903.7	1101.9	1147	682.3	1097.2	891.7	921.6	551.8	748.5	402.5	706.8	612.8	599.9	521.7	551.3	644.3	515.2	532.3	524.9	482.4	640	580.6	570.4	709.9	764.8	617	673.2	876	876.2	677.6	606.8	555.1	832.1	694.2	1016.3	765.1	533.1	751.6	721	922.2
IGHD|P01880	829.5	5016.9	1955.8	235.3	1799.7	416.5	369.5	515.1	310.8	299.3	267.3	381.4	1523.7	456.5	541.1	847.7	577.1	435.7	192.1	280.9	171.2	191.7	307.3	181.8	164.4	391.8	1476.5	353.4	820.8	158.4	391.3	603.1	1229	594	1787.5	944.6	365.6	888.5	1196.7	1732.9	671.9	11403.6	668.4	1115	540.3	2046.3	906	1158.9	1090.1
HBG2|P69892	NA	NA	NA	NA	NA	NA	NA	NA	NA	NA	NA	NA	NA	NA	NA	NA	NA	NA	NA	NA	NA	NA	NA	NA	NA	NA	NA	NA	NA	NA	NA	NA	NA	NA	NA	NA	NA	NA	NA	NA	NA	NA	NA	NA	NA	NA	NA	NA	NA
FBLN7|Q53RD9	898.1	682.3	989.1	1107.3	753.2	1064.4	1028.2	913.4	786.5	883	1123.6	1298.9	529.5	1101.7	944	898.1	1101.3	1844.7	665.6	1240.3	1150.9	1224.6	940	1224.2	1238.7	875.5	1038.6	994.3	1214.5	1256.3	1101.5	1039.9	818.8	877.7	506.2	587.3	989.2	1003	780.8	436.2	671.8	854.7	770.8	821.6	865.7	560.7	823	754	1130
CRELD1|Q96HD1	1062.8	970.3	1535.6	1415.3	1071.1	1352.1	1103.7	835	1079.1	1306.3	1143.1	2249.5	868.7	1110.5	983.4	1066.3	982.4	1444.2	659.1	1202.8	1012.8	768.4	881	945.9	1055.3	807.8	710.1	733.7	1564.3	1087.1	819.5	867.1	860.6	723.1	666.9	1224.3	961.3	1085.6	722	495.9	798.4	1183.8	646.5	992.8	793.4	676.4	713.3	788.1	1058.5
LYZ|P61626	5032.1	5290.3	4400.2	6637.3	6540.3	4556.5	4665.1	5506.9	4660.5	5339.3	3677.4	4509.8	3480.6	3966.3	5249.4	4723.8	4530.2	3946.3	4252.7	3500.6	3649.5	4333.2	3859.1	2687.7	5278.2	3144	3805.5	5944.6	4574.1	3615.3	4660.2	4197	4817.2	4868	3324.1	3343	3190.5	6983.2	5014.5	4574.8	3787.8	4754.3	3888.5	4341.4	4547.3	4872.6	4692.3	4298.3	5620.9
BLVRB|P30043	NA	NA	NA	NA	NA	NA	NA	NA	NA	NA	NA	NA	NA	NA	NA	NA	396.6	155.4	302	170.5	211.1	126.4	365.5	192.7	227.6	228.8	187.3	192.6	174.4	175.6	228.1	210.8	461.8	472.9	285.5	224.4	256.9	281.9	268.4	659.6	1828.4	884.4	204.5	230.3	254	269.7	281.7	264	657.5
IGHV3-33|P01772	7160.6	11703.9	6830.3	4249.1	7486.9	6366.8	6985.1	6254.8	4583.2	6860.3	6669.2	8113	7765.4	6957.3	7709.2	7582	5869.4	4818.8	11875.3	3456.3	3978	4169.6	7717.6	4669.9	3384.9	6272.3	7999.5	4451.6	5522.2	3799.7	6053	5630.2	5476.4	6270.1	6759.6	5007.5	3455.7	4813.7	7158.1	6394	5763.5	4216.3	4240.3	5215.1	6722.3	6048.8	5496.7	5423.1	6047.6
NTNG1|Q9Y2I2	1086.5	652.5	1127.4	1532.7	979.7	994.7	1362.8	1232.1	1292.7	1050.8	1551.9	1633	1117.6	1510.6	1077	1121.1	916.9	1490.8	566.2	1322.9	1110.6	1452.1	825.4	1203.8	1485.7	840	964.9	1085.1	1197.2	1224.5	896	1003.2	1387.1	1345.9	1014.7	1242.2	1740.8	1496.4	1444.4	797.5	1145.4	1376.4	1392.1	1401	1346.6	843.1	1276.4	1384	684.7
CDH10|Q9Y6N8	1281.7	846.4	1415.6	1557.2	1134.6	1365.5	1771.9	1416.9	1399.9	1273.7	1697.5	1672.8	894.8	1833.5	1260	1267.1	1641.3	2188.4	843.1	2214.7	1698.1	1684.9	1273.1	1880.8	2328.3	1245.6	1445.7	1376.5	2147.1	2287.7	1536.1	1617.5	1159	1241.5	850.5	1005.9	1605.9	1345.7	1068.6	720.3	1012.1	1132.5	1179	1415.3	1326.5	668.2	1105.6	1171.2	958.8
MST1L|Q2TV78	156.8	190.3	130.2	106.9	215	164.5	65.6	100	175.9	109.9	135.5	162.2	172.5	114	127.4	124	241	202.7	392.3	280.7	243.3	218.5	308	219.1	206.4	322.9	334.4	285	239	228.5	242.8	236.6	585.5	411.4	794.2	593	441.9	498.4	685.7	585.7	647.8	444.2	398.5	549.9	569.3	778	591	525.2	366.3
ATP1A1|P05023	389.9	282.5	394.1	898.8	420	299.2	320.3	591.8	500	469.8	425.3	428.9	298.9	421.2	353.9	356.7	471	398.7	310.9	669.3	409	698.8	504.6	442.3	425.8	512.1	350.9	605.6	543.8	430.4	576.7	518.6	87.3	74.6	80	83.2	109	105	107.1	63.2	67.4	93.2	92.7	74.9	89.6	66.5	83.3	83.7	277.4
CDH8|P55286	1048.7	825.2	1042.1	1072	1049.4	1305.7	1268.2	1165.5	1229.9	1135	1168.8	1353.4	905.6	1336.6	1144.1	1148.5	388.7	576.2	211.3	328.6	446.2	363.9	226.3	421.9	504.4	399	384	335.8	320.9	570.6	443.3	414.8	781	942.7	691.1	695.7	1066.9	837.6	538.3	402.2	668.6	785.7	681.9	1006.1	963.1	417.5	821.3	836.4	595.5
IGHV3-23|P01764	27.9	246.4	29.5	NA	21.4	19.6	24.3	26.4	22.3	31.2	18.5	20.8	39.9	31.5	33.2	29.3	NA	NA	NA	NA	NA	NA	NA	NA	NA	NA	NA	NA	NA	NA	NA	NA	NA	NA	NA	NA	NA	NA	NA	NA	NA	NA	NA	NA	NA	NA	NA	NA	NA
CECR1; ADA2|Q9NZK5	1466	1279.3	1166.7	1411.6	1572.8	1295.5	1586.1	1544.7	1192.2	1377.7	1837.6	1728.2	1608.4	2001.6	1578.6	1434.2	972.1	868.6	674.9	945.7	1542.9	1476.5	858.4	1094.5	1092.8	777.7	913.4	1459	1203.6	1050.4	1066.7	907.6	1318.4	1100.9	966.4	1194.1	777.8	1410.2	1659.6	1224.7	1435.5	1343.1	1217.4	1092.1	1381.5	1135.1	1424.6	1284.9	1009.6
TYRO3|Q06418	835.9	542.7	937	861.6	869.2	1084.6	985.5	856.2	1014.2	770.2	1006.5	998.2	764.7	1058.8	875	848.9	642.1	1085.3	338.3	710.8	734.1	596	340.5	716.5	971.5	473.5	573	519.3	682.7	838.4	643.7	654.6	1462.8	1304.6	1071.9	1249	1770.3	1437.8	1087.2	846.2	1206.2	1520.3	1483.2	1504.5	1605.5	807.9	1546	1461.4	1128.3
TALDO1|P37837	2188	1518.2	2502.6	2181.9	2048.9	2470.7	2269.7	2007.5	2256.3	1997	2740.1	2304.2	2169	2799.8	2425	2100.5	1576.7	1835.7	976.5	1657.8	1715.3	1997.7	1496.9	1669.2	1908	1092.7	1355.3	1568.8	1838	1831.5	1798.7	1447.4	1979.7	1715.1	1506.6	1638.5	2014.3	2304.6	1554.2	1493.8	2034.8	2258.7	2160.9	2216.1	2210.4	1530.5	2094.8	1760.4	2615.8
CTSC|P53634	1154.5	1220	1418.3	2019.1	969.5	926	1077.7	1301.2	1268.1	1001.1	1376.6	1574.1	1228.4	1513.4	1079.1	1108.3	1008.4	844.2	929.9	1377.9	1084.4	1492.7	823.1	1035.4	963.7	940.7	1267.5	1346	1567.6	916.7	1008.7	994.3	1594.3	1765.8	1193.7	1334.8	2019.7	1769.9	4029.5	1466.6	1731.8	2122.5	1420.8	1302.1	1396.9	1326.8	1574.4	1567.8	1463.6
TUBB4A|P04350	NA	NA	NA	NA	NA	NA	NA	NA	NA	NA	NA	NA	NA	NA	NA	NA	NA	NA	NA	NA	NA	NA	NA	NA	NA	NA	NA	NA	NA	NA	NA	NA	NA	NA	NA	NA	NA	NA	NA	NA	NA	NA	NA	NA	NA	NA	NA	NA	NA
PLD4|Q96BZ4	839.2	566.3	910.9	1152.8	618.9	890.9	975.9	902	1163.7	957.9	628.6	1169.3	1410.5	1217.8	799.6	807.6	1412.2	2315.7	913.8	1228.1	2500.8	1723.5	1389.6	1792.4	2432.6	783.6	1153.2	1354.8	1129.7	1827.8	1366.8	1347.1	981.3	936.2	812.4	1121.4	1259.8	1178.7	707.5	670.4	691.8	870.5	1449.6	1026.8	995.3	710.6	915.8	977.4	1256.3
ENPP6|Q6UWR7	465.5	376.2	384.5	634.3	432	349.7	611.7	517.3	424.5	436.9	464	500.2	489.2	610	438.2	463.6	173.1	159.8	128.1	203.5	143.9	301.9	144	137.5	172.6	148.5	161.3	204.9	191.4	137.7	137.6	160.3	1051.9	811.9	1223.4	1019.9	1339.4	909.3	1135	1063.5	879.3	765.7	934.8	954.6	892	1167.4	936.6	942.3	830.9
APOM|O95445	943.9	1208.8	779.3	329	1125.4	572.3	619.4	724.5	740	925.7	582.1	627.1	1118.7	612	812.2	970.9	464	225.4	1065.5	309.1	534.3	261	468.1	446.3	317.2	818.6	504.2	449.1	421.3	287.9	477.3	468.6	1040.4	1238.4	1406.3	1516.7	499.4	500.5	1159.2	1445.2	1565.6	649.6	941.7	683.2	799.5	1356.5	888.8	1131.6	677.3
UNC5C|O95185	1361.1	922	1582	1655.9	1413.1	1588.1	1576.5	1676.9	1427.8	1493.6	1687.7	1667.3	1269.3	1834.4	1393.3	1472	1482.4	1566	1085.5	1498.6	1495	1501.9	1325.6	1422.8	1777.3	1154.6	1212.7	1358.6	1611.6	1977	1514.5	1397.9	1093.6	1017.6	957.8	1045.1	1368.7	1218.3	967.4	871.4	1026.8	1244.7	1170.1	1251.2	1137.9	866.7	1149.5	1161.8	997.7
MMRN2|Q9H8L6	677	501.2	793.8	715.1	726.4	781.8	737.7	725.4	739.6	773	715.8	755.3	605.7	767.3	678.6	673	613.5	714.4	576.6	568.2	730.7	605.2	536.8	633.8	629	573.3	583.4	473.6	638.1	627.3	607.7	656.5	854.5	854.3	744.6	782.7	964	1160.1	770.5	688.6	816.5	1206.9	786.1	909	832.2	656.3	820	899.3	1096.6
HLA-C|P10321	NA	NA	NA	NA	NA	NA	NA	NA	NA	NA	NA	NA	NA	NA	NA	NA	NA	NA	NA	NA	NA	NA	NA	NA	NA	NA	NA	NA	NA	NA	NA	NA	67.6	116.7	95.1	38.6	28.3	46.9	80.3	46.5	31.3	43.2	54.8	115.2	130	45.7	60.5	63.7	69.8
IGHV3-7|P01780	8107.3	10891.7	6656.6	7074.4	7318.4	6235.7	6662.9	7770.5	6263.5	12789	8922.6	9794.3	8223.5	5172.1	7601.3	7852.4	5160.2	3781.3	10426.2	4078.6	3724	2916.4	7883.1	4680.3	2894.9	5714	4667.9	5153.7	4385.2	3016	4947.2	4842.5	7166.3	6480.7	11045	6821.2	4258.6	5809.9	10537.2	8517.5	9279	5956.8	5528.1	6437.5	7327.7	10431.1	6777.1	6663.8	8531.5
CKB|P12277	653.5	526.6	714	553.8	618.6	624.6	562.1	634	489.2	711.4	787.6	554.3	860.4	683.9	623.9	568.5	256.4	251	259.6	301	298	316	330.1	266.9	304.9	290.4	260.8	334.4	347.1	311.9	298.5	282.6	338.5	265.8	229	237.3	289	417	253.8	643.9	267.7	507.1	406	438.9	468.6	246.8	357.2	337.9	382.2
COL5A1|P20908	567.2	689.4	504	686.8	490.1	715.7	736.5	658.4	553.5	653.9	560	622.4	565.1	512.6	625.5	550.7	743.8	749.1	704.1	752.4	676.7	846.4	663.9	650	881.5	675.7	869	883.6	724.4	837.8	802.1	716	753.7	735.9	680.4	753.8	1017.7	867.7	1220.3	833.5	739.3	708.7	679.3	691	719.4	790.8	778.1	752.5	657.2
FOLR2|P14207	1092.2	854.3	1144.2	894.7	1176.4	1379.8	909.5	1012.8	1137.8	974.6	1404.7	1128.5	1001.8	1401.8	1346.8	1186.2	808.2	875.9	651	664.9	976.5	865.3	504.6	718.6	808.7	664.5	625.3	683.9	725.7	895.8	917.7	772	618.8	533.2	548.6	746.6	574.4	605.8	557.1	559.4	591.3	737.3	558.7	864.6	660.6	508.1	678.3	622.2	891.1
ITM2B|Q9Y287	1607.8	879.7	1673.9	2905.3	1596	1470	1788.1	2464.1	2131.7	1900.6	2496	1941.8	1373.3	1927.7	1459.7	1406.6	2202.3	1892	1284.7	2997.9	2534.4	2371.2	2393.7	2367.7	2126.8	1672	1761.9	1566.4	2552.1	1967.6	1854.2	1863	1764.2	1874.6	1156.7	1633.2	2072.5	1778.1	2100.1	1408.7	1624.3	2114.6	1903.3	1894.7	2296.5	1292.3	1599.1	1645.5	1854.6
ACHE|P22303	372.5	273.2	564.5	528.3	310.8	449.8	435.2	423.5	310.5	804.7	752.6	442.4	282.2	385.9	473.6	360.3	999.6	1027.7	657.8	1240.8	1582.7	1163.3	980.2	1009.3	1742.8	925.6	864.9	991.3	1505.5	1699.5	1198.1	919.2	474.7	400.9	296.4	350.7	562.6	412	455.7	308.4	332.3	439.4	415.3	390	352.7	342.7	506.1	362.8	413.7
TUBB2A|Q13885	113.1	110.9	133.9	227.3	141.2	95	130.8	162.4	135.7	135.7	141.3	129.1	109.5	113.8	137.2	118.9	170.4	147	233.9	207.4	177.3	198.6	226.5	162.8	163.6	169	151.9	242.7	219.4	167.7	160.4	164.1	22.3	27.5	24.9	22.5	32.1	27.9	18.8	20.7	22.6	21.3	24.2	19.1	20.2	32.9	24.6	26.6	NA
HBG1|P69891	739.2	72.4	356.6	1055.8	52.5	41.1	47.6	74.3	68.1	260.3	58.8	30.8	839.1	59.3	208.2	259.7	518	158.8	479.6	169.1	142.2	142.3	2164.6	165.9	433.6	217.2	190.7	190	166.1	209.3	279.5	247	171.7	58.9	79.3	63.3	50.8	87.5	47.9	159.1	1094.6	548.5	26.4	84.5	63.6	53.1	89.3	78.1	330.3
IGHV3-53|P01767	21.6	20	19.4	30.7	25.8	14.8	15.6	14.2	14.8	16.2	16.7	20.3	27.2	34.1	18.8	17.5	NA	NA	NA	NA	NA	NA	NA	NA	NA	NA	NA	NA	NA	NA	NA	NA	NA	NA	NA	NA	NA	NA	NA	NA	NA	NA	NA	NA	NA	NA	NA	NA	NA
PTPRN|Q16849	1456	874.4	2038.9	1761.9	1359	2145.1	1733	1658.3	2052.8	1866.7	1840.9	2026.1	1074.6	1788.8	1484.5	1556.6	2157.2	3513.7	1162.5	1862.8	2411	1847.2	1556.7	2628.3	2346.6	1574.1	1839.2	1787.4	1895.6	3304.3	2027.9	2165.7	2869.2	3453.4	1947.9	2569.1	3450.8	2838.2	1649.6	1310.9	2521.2	3226.3	2443.5	3755.5	2764.5	1121.9	2659.5	3050.3	2638.3
PROZ|P22891	819.9	1248.9	925.7	454.2	805.2	810.3	577.5	790.5	353.6	769.2	512.6	628.3	1003.9	495.3	798.8	808.7	1245.4	671.9	2889.2	1390.9	1031.8	1047.1	1597.8	997	786.9	2427.6	1305	1384.3	1051.4	717.1	1192.6	1287.3	1463.8	1511	1771.2	2552	1306.2	1343.6	1748.9	2656.5	1919.4	1441.4	1136.1	1431.9	749.7	2191.8	1540.2	1510.7	1070.3
TUBA1C|Q9BQE3	NA	NA	NA	NA	NA	NA	NA	NA	NA	NA	NA	NA	NA	NA	NA	NA	NA	NA	NA	NA	NA	NA	NA	NA	NA	NA	NA	NA	NA	NA	NA	NA	NA	NA	NA	NA	NA	NA	NA	NA	NA	NA	NA	NA	NA	NA	NA	NA	NA
TXNRD1|Q16881	590.9	418.2	585.6	662.7	491.8	558	502.7	533.1	579.4	719.6	716	589.3	578.9	726.9	579.6	515.6	382.5	374.5	356.9	444.1	414	494.7	392.4	399.3	445.6	337.4	355.3	397	447.1	468.1	432.1	387.6	138.9	123.8	118.9	115.7	154.1	151	125	118.2	134	172	159.4	126.5	159.8	140.3	150.1	124.9	93
KRT4|P19013	NA	NA	NA	NA	NA	NA	NA	NA	NA	NA	NA	NA	NA	NA	NA	NA	NA	NA	NA	NA	NA	NA	NA	NA	NA	NA	NA	NA	NA	NA	NA	NA	NA	NA	NA	NA	NA	NA	NA	NA	NA	NA	NA	NA	NA	NA	NA	NA	NA
|P30530	1091.8	694.8	1182.7	1301.9	941.2	1132.8	1234.3	1263.4	1070	986.3	1390.9	1425.5	1028.3	1380.1	1163.5	1122.2	805.8	913.7	682.8	1082.8	993.1	897.4	821.5	777.7	1012	783.3	852	893.7	949	914.7	804.1	787.6	525.6	542.2	578.6	587.5	646	571.3	575.8	650	503.1	545.3	612	601.5	618.6	595.3	594.4	593.4	471.7
CAMK2D|Q13557	286.8	223	336.3	329.9	305	329.3	279.5	295.3	276.5	316.5	387.1	280	282.9	343.3	307.9	289.4	167.6	204	130.2	220.7	187.9	184.6	156.4	195.7	231.1	153.9	167.6	178.6	227.9	203.4	185	170.1	221.3	215.9	227.6	174.9	258.7	385.2	192.4	196.9	215.5	301.6	276	252	313.6	218.8	241.8	212.6	51.8
CDH22|Q9UJ99	904.7	584.1	1161.7	1282.2	887.3	1000.2	1228.3	1039.4	929.4	907.4	1250.8	1253.3	554.1	1191.3	855.6	914.7	405.8	539.2	308.6	465.8	469	403.6	401.2	479.7	478.6	343	396.5	370.9	515.1	542.9	464.3	424.2	737.5	857.8	724.6	580.2	802.2	811.8	588.5	521.7	699.6	964.6	806	882.1	756.5	503.5	685.8	739	650.5
ZP2|Q05996	1086.3	598.8	916.3	1347.2	910	1104.4	1568.3	2075	714.8	598.4	1397.4	1206.2	681.9	1609.2	866	1078.6	1160	1416.3	770.4	1144.9	1085.8	1139.9	980.5	1501.9	1151	855.9	685	679.7	1862.4	1236.7	984.4	1381.1	1203.9	1133.8	1364.7	1498.1	1329.9	1373	1032.4	545.3	1449.1	1270.8	1258.8	1296	1049.7	1065	950.5	1406.8	2013
LYVE1|Q9Y5Y7	3893	2794.6	5292.9	4097.6	3862.1	4743.4	3957.1	3766.6	4582.4	4240.5	4522.8	3770.6	2871.6	3580	4194.8	3984.6	3414.1	4157.5	2903.8	3201.8	3620.9	3626.7	3200.6	3210.9	3254.5	3392.2	3242.4	2977.1	3773	3269.5	3730	3596.4	3622.5	2357.6	3065.1	3367.3	3061.6	3641.2	3058.1	2078.5	3299.9	5266.1	3958.6	4857.2	3395.3	2524	3881.3	3753.8	3271.3
SPTAN1|Q13813	NA	NA	NA	NA	NA	NA	NA	NA	NA	NA	NA	NA	NA	NA	NA	NA	1118.2	1004.3	858.5	1515	854.2	1630.5	1359.8	1074.2	993.2	1336.8	860.9	1521.3	1258.7	1170	1158.9	1176.9	NA	NA	NA	NA	NA	NA	NA	NA	NA	NA	NA	NA	NA	NA	NA	NA	NA
LBP|P18428	1373.7	1819.9	1389.5	1591.3	1505.3	1852.6	1672.3	1488.9	1668.6	1097.1	843.2	1245.7	1474.8	962.3	1268.8	1332.4	1107.1	797.6	955.3	1011.6	865.4	942.6	1342.4	887.1	811	1161.7	1289.5	920.2	725.6	857.5	1008.9	1018.1	1132.4	1368.3	1306.7	1207.1	560	1299.3	1093.9	1072.7	1181.1	1762.7	970.3	860.7	1135.9	902.5	963.5	1075	1055.8
RARRES2|Q99969	1540.6	1473.3	1687	1956.3	1676	1501.6	1563.9	1698.6	1682.9	1597.5	1940.2	1707	1422.5	1626.3	1366.1	1498.6	1543.9	1484.3	1196.8	1445.1	1112.4	1902.1	1140.3	1538.9	1616.5	1444.8	1398.2	1946.4	1680.2	1629.2	1321.1	1498.9	1853.6	1571.1	1491.1	1802.3	1781.6	2001.3	1785.4	1551.3	1701.7	1947.5	2270.4	1884.2	2092.3	2125	1671	1873.8	1941.7
ADAMTS4|O75173	849.8	614.2	940.3	1473	740.2	990.4	1009.3	1066.7	1053.1	996.4	1066.6	980.2	1060.6	1245.2	882.9	965.3	858.9	886.5	513	886.7	668.3	1077.6	787.7	972.1	1198.7	864.6	718.7	745.2	822.8	1069.9	880.7	870.9	1066.8	839	788.2	1014.4	1171.3	1240.1	1019.1	754.9	887.9	1028.3	1168.5	1016.7	1144.7	846	991.6	1111.5	882.5
YWHAB|P31946	354.3	159	262.1	278.1	212.2	275.9	242.6	203	203.7	381.6	315.7	214.8	514.6	297.5	288.6	205.7	80.4	78.8	73.8	95.1	107.7	97.9	97.3	80.6	104.5	78	77.5	84.8	110.7	116.3	73	70.5	190.3	161.9	134.5	166.1	177.2	208.7	165.4	174.5	173.6	231.4	223.2	166.3	221.8	165.1	204.7	162.7	295.7
PDIA6|Q15084	685.8	442.5	710.7	642.1	606.2	751.8	702.9	631.3	714.9	682.8	789.7	709.9	589.1	746.6	676.3	608.9	580	657.1	388.5	685.6	590.8	742.7	557.7	644.1	751.1	544.8	546.9	587.2	684.9	728.7	541.7	510	700	779.7	649.2	671.3	815.2	834.9	642.7	565.1	623	918.6	829.1	884.5	796.9	586.9	722.9	695.6	476.6
HLA-A|P01891	NA	NA	NA	NA	NA	NA	NA	NA	NA	NA	NA	NA	NA	NA	NA	NA	NA	NA	NA	NA	NA	NA	NA	NA	NA	NA	NA	NA	NA	NA	NA	NA	NA	NA	NA	NA	NA	NA	NA	NA	NA	NA	NA	NA	NA	NA	NA	NA	NA
VLDLR|P98155	405.1	286.9	391	468.2	334.6	379.1	562.2	458.3	402.4	400.2	497.3	507.2	392.9	523.6	385.1	400.5	205.8	252.7	166.9	269	219.9	230.5	189.7	257.5	305.2	193.6	214.1	214.8	278.7	265.5	185.4	189.6	23.3	33.8	25.3	23.8	22.4	35.5	31	22.1	20.4	35.1	23.9	34.5	38.8	25.4	29.1	34.6	127.2
EPHA10|Q5JZY3	393.6	330.6	461.2	398.8	452.7	619.4	477.8	526.1	497.7	463.9	522.9	486.8	320.3	577.3	436.7	434.8	362.2	509.7	268.1	330.2	461.4	372.8	298.1	397.4	450.8	326.1	316.4	371.4	400.9	525.7	366.5	354.2	181.1	223.7	142.5	174.3	189.2	192.9	116.5	119.4	156.8	188.1	181	221.3	175.3	91.7	180.5	192.9	128.1
HSP90AB1|P08238	201.1	134.6	148.9	214.3	99.8	211.3	166.2	157.6	174	219.5	242.8	188.3	168.3	244.7	215.6	179.3	424.2	497.7	303.4	508.5	377.2	645.5	481.2	413.4	433.3	454.7	340.1	457.9	527.1	507.8	535.2	481.4	259	236.6	186.1	204.1	222	245.9	361	315.3	262.7	428.4	234.6	204.9	273.5	172.7	229.8	193.9	285.5
IGHV3-66|A0A0C4DH42	NA	NA	NA	NA	NA	NA	NA	NA	NA	NA	NA	NA	NA	NA	NA	NA	NA	NA	NA	NA	NA	NA	NA	NA	NA	NA	NA	NA	NA	NA	NA	NA	NA	NA	NA	NA	NA	NA	NA	NA	NA	NA	NA	NA	NA	NA	NA	NA	NA
SKP1|P63208	853.3	547.3	993.2	880.9	833.9	1084.6	816.1	680.3	785.2	969	1024.4	879.4	821	980.4	877.1	765	645.3	816.5	331.4	719.1	811.5	752.4	518.5	609.2	818.7	480.7	522.2	566	800.6	816.6	657.2	499.1	231.5	203.7	181	189.8	236.9	237.9	169.1	167.5	220.8	267.4	248.1	261.3	265.3	158.6	232.9	215.8	712.2
HYAL1|Q12794	552.7	551	585.7	1004	619.2	463.8	702	709.8	643.1	571.7	628.2	895.7	461.9	552.1	577.5	598.3	565.3	495.8	553.2	844.2	565.3	840.6	617.9	650.3	600.1	679.8	561.1	698.8	852.1	589.6	597.8	562.7	269.8	246.4	250	315.5	355.5	322.3	369.1	254.9	318.3	297	282.8	255.5	296.5	340.8	303.7	272	180.9
CPN1|P15169	1321.7	2213.1	1261.3	388.6	1288.5	839.9	786.6	1090.3	1103.7	1152.3	743.8	987.3	1359.8	715.1	1153.3	1388.2	1133.2	947.3	2140	923.7	1016.1	387.7	1048.7	1336.2	696.7	1132.3	1272.1	1327.5	798.6	674.6	1104.5	1199.4	1008.7	1124.6	891.4	1674.1	754.7	452.4	1303.6	1637.6	1327.1	808.5	819	515.5	736.7	1429.4	930.1	1021.6	1255.6
CDH1|P12830	761.1	1059.4	721	822.7	808.7	655	693.1	740.5	673.2	599.9	734.8	764.5	793.9	751.1	806.9	846	352.8	351.5	405.5	393.3	283.2	363.5	394.8	358.1	390.1	432.6	371.3	507.2	382.4	384.3	373	356.8	917.5	969	949.3	1027.2	976.6	855.6	897	954.1	871.1	751.6	815.6	887.7	807.9	1197.6	945.3	912.2	772.8
ADAM11|O75078	952.4	676.2	1166	1145	906	988.5	1189.9	1070.9	1040.1	954.6	1243.7	1329.6	719.3	1362.8	942.2	1009	489.5	560.1	460.6	660.7	573.1	469.4	530	585.4	615.3	478.7	564.1	402.9	584.9	577.9	491.4	485.5	692	776.1	573.1	622.4	925.5	731.3	586.5	458.7	596.4	738.9	754	825.5	720.3	551.6	706.9	737.9	664.5
FGFR2|P21802	2075	1528.5	2269.1	2815.6	2315.4	2544.1	2378.5	2415.1	2312.9	2382.6	2793.3	2670.9	2137.8	3371.7	2293.4	2235.5	2553.8	3661.7	1366.7	2889.5	2390.1	2903.1	2162.1	3112.8	3833.1	2373.5	2339.4	2594.9	2705.6	2788.5	2664.7	2565.5	2535.7	2180.5	1825.7	2408.8	2823.7	2855.4	2097	1621.8	1895.1	2533.3	2739.9	2857	2796.5	1756.9	2586.8	2621.6	3134.2
ACE|P12821	961.8	792.8	896.9	1175.4	1179.8	1029.3	1209.7	978.9	1066.5	980.6	1246.7	1251.2	798.5	960.7	1067.5	945.6	1110.8	1580.5	827.5	1056.2	1293.4	1115.6	1122.5	1228.7	1258.3	1023.9	1137.1	1286.3	1281.7	1317.8	1191.5	1329.5	695.7	700.2	588.3	589.2	895	676.3	732.3	554.2	616.2	612.2	569.5	685.5	787.6	510.2	691.9	664.3	545.6
DNER|Q8NFT8	1128.8	857.2	1351.9	1480.6	1219.1	1220	1317.9	1164.7	1176.2	1284.6	1296.5	1474.1	1018	1608.3	1157.5	1144.2	2226.6	3071	1454.7	2883.7	2367.2	2419	2118	2489.5	3096.2	1719.3	1975.3	2065.6	2984	2655.9	2379.5	2216.6	2408	2235.1	1868.7	2019.7	3033.8	2736.6	2128.9	1456.7	2325.3	2781.6	2444.1	2777.2	3146.8	1795.8	2365.9	2471.1	1801.8
MAN1A2|O60476	303.7	242.2	380	393.5	324.8	320.7	380.4	377.4	285.3	315.3	378	382.4	250.5	402.5	311.7	316.5	275.1	309.5	182.7	340.1	274.1	287.5	252.5	305	288.7	243.6	254.8	247.4	330.1	303.2	271.1	311.4	541.5	525.5	697.3	517.6	622.9	585.2	543.5	517.4	513.4	616.7	589	624.4	590.6	444.6	540.6	565.8	308.7
RECK|O95980	523.3	699.8	567.9	555.9	564.4	591.7	516.5	482.1	551.8	515.9	556.8	539.5	531.5	539.9	580	544.2	456.4	693.7	412.7	429.9	503.1	497.1	407.5	475.8	475.2	397.1	630.1	452.8	447	462.5	536.5	458.9	343.3	335.4	339.2	389.1	418.6	445.1	419.7	357.4	326.3	366.7	409.3	388.9	405.3	393.3	396.7	364.6	341.6
GALNT6|Q8NCL4	1344.5	840.7	1501.1	1665.8	1075.8	1952.9	1345.9	860.7	1484.3	1549	2159.5	1804.7	1462.2	2056.9	1470	1364.7	1479.5	1779.8	871.5	1534.6	1079.1	1631.4	1339.1	1616.1	2105.4	1578.5	1452.9	1789.7	1763.4	1507.6	1491.9	1419.9	2419.8	2649.3	2436.8	2689.1	2773.2	2482.8	2511.1	1405.9	1851.1	2467.6	3092	3323.9	2779.9	1619.7	2584	2492.3	1216.6
FGL2|Q14314	1868.5	1937.2	1914.2	2547	1974.6	1825.2	2127.7	1857.7	1875.7	1778.3	1889.7	2171.5	1804.1	1934.3	1912.7	1895.2	1084.6	1060.5	982.3	1047.4	1215.7	1278.9	675.3	1148.4	1142.5	991.3	1097.3	1485.2	1164.7	1191.8	1083.8	1107.7	1021.7	991.4	1092.1	1080.5	1234.1	1315.5	1227.5	884.6	1022.2	970.8	1114.3	1091.5	1028.8	1045	1118.3	1178.2	850.4
CFP|P27918	1559.2	2185.5	1291	659.7	1782.3	1721.4	979.8	1746.6	1236	996.6	1101	1098.6	1792	1037.3	1442.9	1564.9	959	566	1783.8	722.7	683.9	552.8	947.6	954.2	776.1	1393.3	861.4	808	607.9	727.4	878.6	972.1	882.7	1000.1	1252.2	836.5	670.3	706.7	1122.3	1277	1162.1	617.4	829.8	840.5	631.4	1105.1	806.6	860.7	1225.2
PVRL1; NECTIN1|Q15223	860.8	578.7	1009.1	924.2	940.8	1098.8	954.1	878.5	997.1	983.3	996.4	995	768.3	1230.9	963.3	930.8	1000.3	1500.2	614.1	916.7	1212.7	911.8	765.2	1079.2	1508.9	753.1	934	818.3	977.8	1207.6	1014.3	1040.8	1351.4	1259.1	1148	1187.2	1442.8	1607.9	988	825	1121.4	1425.1	1437.5	1520.5	1561.8	999.8	1394.1	1423.9	1455
CFL1|P23528	1734.8	972.5	1697.5	1760.2	1465.8	1747.6	1579.4	2205.8	1502.9	2252.2	2489.7	1403.7	1789	2187	1616	1405	1942	1526.3	1547.6	2300.3	2096.8	2962.1	2305.1	2003.7	1965.9	1960.7	1584.4	2130.6	2733.5	2427.6	1932.1	1858.7	1140.7	936.6	781.6	963.7	957.6	1339.5	1014.9	1442.8	1516.7	1869.4	1131.4	1041.7	1274.4	898	1079.4	1031.8	1164.2
EXT2|Q93063	746.1	517.5	835.6	831.3	737.6	775.8	791.9	831.1	835.9	837.4	869.4	997.8	626.5	796.8	724.1	765.1	582	736.7	438.8	615.6	578.6	537.5	494.3	531.1	596.4	530.4	524.6	543.4	582.9	660.3	569.4	538.3	405.8	417	387.7	355.8	463.7	453.5	473.1	385	397.3	483.9	434.6	407.5	392	343.7	429.2	445.1	173.9
PLD3|Q8IV08	1143.8	803.8	1191.6	1512	1098.8	1107.1	1499.6	1180.3	1046.3	1265.1	1731.1	1551.4	1218	1860.5	1149.8	1119.7	1556.1	2105.9	1006.4	2358.8	1895.2	2036.9	1382.4	1662.5	2088.7	1193.6	1444.6	1397.3	2323.2	1773.5	1578	1390.6	1571.9	1670.4	1094.4	1327.1	2186.2	1821.2	1753.7	1062.1	1251.5	1635.1	1732.8	1478.9	1854	1018.3	1553.6	1470.3	1342.6
IGLV1-44|P01699	51.7	51.1	22.1	31.8	45.1	57.2	34.4	39.5	50.4	33	41.9	65.5	38.5	32.9	52.1	48.8	53.2	34.4	101.4	31.2	52.4	51.4	47.7	37.8	38.6	51.4	43	51.3	36.6	53.6	55	46.6	87.6	126.4	132.6	95.8	81.3	99.3	154.4	130	165.7	60	48.5	121.5	130.5	144.7	103.5	97.9	54.2
NELL1|Q92832	601.8	469.5	676.3	785.2	514.6	778.4	638.5	541.5	786.6	837.7	860.8	852.3	439	830.1	631.2	614	458.2	573.8	221.5	492.4	538.8	506.8	383	452.1	627.8	328.6	379	391.9	597.5	580.7	455.1	455.8	430.4	496.9	332	396	549.7	560	263.3	230.1	338.9	432.1	357.6	481.7	451.2	218.6	438.4	465.4	88.3
KRT75|O95678	NA	NA	NA	NA	NA	NA	NA	NA	NA	NA	NA	NA	NA	NA	NA	NA	NA	NA	NA	NA	NA	NA	NA	NA	NA	NA	NA	NA	NA	NA	NA	NA	NA	NA	NA	NA	NA	NA	NA	NA	NA	NA	NA	NA	NA	NA	NA	NA	NA
SMOC1|Q9H4F8	2008.1	1126.8	1909.1	2606.4	2095.4	2384.7	2014.9	1645.4	1911.9	2414.8	2646.8	2191.7	2082.6	2983.9	2218.6	1681.2	1129.1	1132.5	541.2	1340.1	1225.3	1744.4	967.2	1061.4	1491.3	998.8	851.2	943.2	1409.8	1692.3	1194.7	877.6	1598.3	1161.9	1138.8	1086.5	1643.8	1808.2	1286.7	999.3	1207.1	1698.6	2495.3	1408.9	1942.1	1134.6	1688.1	1261.2	1992.2
GRN|P28799	1424.1	1191	1449.2	1761.2	1319	1385	1534.7	1367.9	1425.7	1528.2	1475.5	1471	1598.4	1650.1	1534.4	1444.6	995.8	1139.5	679.5	1128.7	1022.8	1181.6	921.7	1068.5	1160.8	832.6	816.8	1144.4	1209	1165	1041.2	1006.9	1456.8	1369.2	1101.1	1524.9	1427.9	1631.6	1693.5	1256.4	1636.8	1625.1	1753.2	1706.3	1522.5	1144.4	1562.7	1469.9	1317.6
IGLC7|A0M8Q6	245.2	2466.9	56.7	6.6	70.2	98.6	176.9	30.3	49.1	31	44.8	40.1	80	129	122.8	187.9	553.5	876.3	881	103.8	292.9	156.6	285.2	587.4	491.4	1250.1	421.6	208.3	223.2	449.4	560.6	628.3	334.8	374.3	241.3	194.2	272.6	207.9	1440.3	2319.7	163.9	122.1	1515.5	287.5	1690.1	653.9	266.3	305.9	654.8
PRRT3|Q5FWE3	1749.1	1181.6	1808.4	2048.9	1720.7	2278.5	1904.5	1833.3	2185.4	1823	2143.8	2320.4	1250.9	2199.5	1733.8	1791.6	2315.2	3317.5	1295.4	2026.2	2537.3	2200.4	1622	2417.5	2688.2	1770.5	1740.3	1726.3	2364.1	3060.4	2199.3	2284.4	2164.9	2161.4	1777.7	2000.9	2518.6	2619.9	1583.4	1302.3	1809	2352.8	2102.4	2665.8	2182.6	1350.2	2185.9	2293	1834.2
SLC39A10|Q9ULF5	1361.2	911.8	1648.2	1451.7	1315.9	1735.9	1519.8	1265.2	1763.3	1586.4	1709.6	1721.2	1046.2	1762.7	1402.8	1443.4	1020.2	1651.2	569.5	922.8	1290	1132.3	633.8	1258	1367.9	810	921.8	938	970.6	1621.9	1062.1	1174.2	1986	2273.1	1541.3	1762.1	2379.6	2336.3	1459.6	1090.9	1592.6	2275.3	1908.6	2175.3	2036	1030.3	1961.4	2071.3	2016.3
STC2|O76061	709.1	498.5	910.5	760.8	726.2	771.7	698.6	832.3	691	731.2	782.7	853.7	618.1	951	712.2	747.6	369.9	451.6	251.6	383.8	346.8	427.2	359.4	415.6	440.7	315.6	342.8	296.8	379.3	454.4	362.9	400.6	605.9	607.7	625	622.8	623.5	613.9	568.6	513.7	629.6	741	678.7	776.5	624.5	515	656.4	657.2	436.1
GSS|P48637	1991.6	1083.2	2113.9	1752.3	2048.9	2393.7	2078.3	1746.4	2011.2	2504.1	2215.2	2121.6	1866.7	2795.1	2094.3	1855.2	1830.6	2369.3	1082.5	1462.3	2257.2	2224.8	1425.7	1734.6	2350.4	1392.2	1546.4	1530.4	2395.8	2432	2005.3	1641.6	1763.5	1692.8	1385.8	1412.8	1717.2	1966.4	1252.4	1150.8	1596.9	2101.2	1914.2	1561.8	1837.3	1176	1865.5	1606	1564
GSTP1|P09211	754.9	610.7	899.6	903.2	632.8	877.9	819.2	758.9	846.5	814.5	856.4	812.7	852.4	941.5	790	737.5	614.4	624.9	591.3	649.8	546.2	628.5	636.8	515.9	631	584	638	627.3	706.4	614.9	605.4	574.9	697.9	542.7	643.2	662.6	648.4	707	689.8	712	635	749.1	690	715.6	669	645	689.6	634.3	846.1
CPAMD8|Q8IZJ3	106.7	100.4	107.4	216.4	116.4	98.8	142.2	137.1	118	103.6	136.2	121.5	147.4	98.9	130.1	105.9	248.3	234.4	207.6	263.6	237.4	430.5	328.6	229.9	193.9	332.5	246.8	405.7	301.4	205.5	270.2	305.5	151.5	133.9	172.4	124.3	186.4	212.9	157	81.9	152.1	134.3	189.8	166.8	132.9	233.3	182.8	168.6	118.4
TIE1|P35590	867.3	768.1	872.3	901.8	783.6	922.4	1064.1	805.5	961.4	936.9	1199.6	1128.4	735	1212.9	958.1	892.1	702.7	908	563	707.8	919.1	695.9	561.8	784.6	767.7	567.4	614	755.5	703.7	821.1	746.3	667	260.3	287.7	215.2	221.2	345	398	259.6	204.7	164.2	354.3	280.1	208.8	270	205.5	277.9	267.2	293.1
PCMT1|P22061	3796.3	2455.1	4242.6	4871	4255.3	4320.6	4651.9	4513.7	3551.1	4146.3	4142.6	5377.5	3061.5	4313.7	3652.7	3555	3979.8	5006.2	2665.3	4929.6	4241.1	3345.4	3786.7	3608.7	4041.5	3142.2	3387.5	4099.5	3757.5	4722.2	3608.9	3472.6	3762.6	2949.1	2416.3	3180.1	5039	5016.6	3173.4	2658	4112.9	4640.6	3258.7	4115.6	3982.7	2221.3	3374.3	3483.5	3693.5
FAM198B|Q6UWH4	1078.4	711.7	1185.3	1393.1	1059.2	1072.3	1456.3	1177.1	1147	1177.5	1154	1423.3	1158.5	1506.6	1126.2	1119.4	754.1	851.2	545.1	871.8	827.6	867.9	763.7	836.7	807	621.2	731.3	778.6	813.9	840.4	683.2	686.8	1031.3	1016.3	859.5	946.6	1290.7	1245.1	1012.7	670	989.1	1276.1	1055.7	1163.7	1087.1	732.4	1049.1	1050.3	928.2
GALNS|P34059	653.5	560.8	725.5	1011.6	744.4	495.9	847.6	971.2	626.7	688.1	942.4	934.7	627.8	962.8	629.2	615.8	594.1	845.3	329.1	737.1	531	1025.9	452.2	575.5	692.6	436.2	495.2	583.9	820.1	593.7	518.6	539.7	298.8	300.2	231.8	344.3	419.2	405.5	544.5	308.5	215.6	337.1	355.4	333.8	454.7	292.9	282	240.8	673.2
ANXA5|P08758	1027.6	773.7	984.5	1441.9	849	1055.4	1047.8	1098	848.1	1162.5	1192.5	727.6	1026.7	914.9	1125.7	905.6	732.8	632.2	937.1	625.2	751.8	696.4	809.1	661.5	716.1	640.3	674.6	781.3	673.1	867.7	821	654.9	666.5	501.9	568.7	693.7	622.4	870	659	770.3	503.3	1036.1	559.6	517.7	539	546	792.9	640	549.2
HLA-A|P04439	NA	NA	NA	NA	NA	NA	NA	NA	NA	NA	NA	NA	NA	NA	NA	NA	101.5	126.9	129.7	37	162.2	115.9	105	37.3	224.3	90.4	148.3	56.4	86.3	109.7	146.3	111.9	NA	NA	NA	NA	NA	NA	NA	NA	NA	NA	NA	NA	NA	NA	NA	NA	41
DBI|P07108	868.1	555.5	1023.9	1096.7	820.2	1169.6	982	777.8	940.9	1108.5	1089.3	1050.4	807.1	1152.2	939.6	823.9	1007.6	1086.4	774.7	1331	1091.2	1230.2	1074	1173.6	1220.6	883.4	1020.6	964.9	1274.4	1263.1	1057.2	997.3	1434.3	1225.4	1169.8	1162.7	1003.2	1742.7	1213.9	1123.8	1276.2	1729.9	1357.3	1721.4	1480	1175.5	1555.3	1380.9	658.7
GBA|P04062	567	435.7	600.1	811.4	593.3	580.2	804	718.6	752.9	678.7	767.3	683.7	597.3	731.5	601.9	613	596.1	645.1	427.1	756.4	621	894.3	673.2	626.3	707.1	543.3	527.9	597	680.2	715	589.5	537.5	772.7	756.2	710.7	831.6	946.7	881.1	913.5	681.1	821.6	744.5	881.3	756.9	829	465.9	852.2	770.5	597
ARSA|P15289	395.5	356.7	380.8	668.1	353.5	300.5	422.2	435.1	386.2	429.4	658.7	542.5	420.8	610.4	399.1	418	366.4	501.9	291	544.4	371.6	675.5	367.4	381.2	413.7	338.8	330.6	520.6	839.7	321.3	340.3	333.2	469.3	455.5	282.5	386.8	679.4	623.4	796.4	414.1	340.6	498.9	485.7	526.8	550.4	404.2	444.2	422.2	683.7
ST6GAL2|Q96JF0	1082.5	650.1	1388.3	2282.1	941.7	1217.5	1315	1250.2	1190.7	1142.6	1227.8	1588.7	913.1	1271.3	1062.8	1146	1401.4	1777.1	1058.3	1237.2	1393.6	1528.6	1284.4	1561.4	1683.9	1265	1210	1080.6	1540.2	1549.5	1283.5	1320.8	424.4	448	346.1	348.9	578.1	553.9	300.2	224.9	421.4	487	527.5	498.4	432.8	217.3	450	442.8	1161.2
RNF13|O43567	1617.6	1011.8	1942.2	1647.2	1283	1785.4	2101	1475.5	1635.9	1889.3	2134.5	2504.2	2011.8	2889.7	1692	1626	1431.1	2475.5	792.6	1801.9	1212.7	2099.7	1258.2	1611.4	2271.2	1153.4	1290.7	1677.1	1764.2	1503.1	1520.1	1380.7	1264.1	1188.5	836.4	1120.8	1814.4	1753.7	1252.5	675.4	952.4	1203.8	1423.9	1483.6	1466.6	960.3	1463.7	1300.4	928.4
PRDX2|P32119	3269.8	1245.9	2304.7	3050.9	1963.1	1860	2047	1708.3	2191.6	2650.4	2722.1	2084.2	4139.2	2590	2254	2124.2	2767.5	2160.9	1240.9	2147.5	2073.2	2347	2926.6	1860.9	2631	1564.8	1579.7	1502.2	2405.5	2290.4	1888	1870.7	1644.4	1001.4	706.1	722.8	1119.1	1123.6	641.9	2196.4	7547.2	2313.9	1016.3	974.2	1353.6	741.1	1096.5	1068.4	2240.3
CHID1|Q9BWS9	606.4	568.1	693.9	933.5	678.5	495.7	739.8	867.1	816	842.3	659.7	820.5	715.3	746.8	617.6	652.8	417.1	410	307.6	529.9	360.9	525.2	362.9	461	513.1	379.3	433.1	518.4	608.6	432.3	382.2	417.6	398.8	401.9	344.2	389.9	490.8	450	511.2	326	467	392.8	483.7	376.1	405.8	466.7	387.9	418	1017.2
HLA-A|P13746	NA	NA	NA	NA	NA	NA	NA	NA	NA	NA	NA	NA	NA	NA	NA	NA	NA	NA	NA	NA	NA	NA	NA	NA	NA	NA	NA	NA	NA	NA	NA	NA	NA	NA	NA	NA	NA	NA	NA	NA	NA	NA	NA	NA	NA	NA	NA	NA	23.1
APOC2|P02655	1912.1	2533	1568.9	601.2	1509.4	1215.6	1466	2627.7	1446.7	1362.4	1142.3	1448.7	1237.7	1862.4	1607.8	1992.2	1233.2	667.3	1951.3	762.4	934.5	697.6	1037.3	1637.1	701.2	2522.8	1320.6	1300	903.7	899	1058.6	1283.7	2730.8	2702	2210.9	4155.2	2092.3	2030.7	2045.5	2822.6	5183.6	2352.3	2700.2	1608.2	1930.9	3469.2	2460	3014.1	3026.8
GRIA2|P42262	198.2	130.9	217.3	214.3	193.5	208.3	250.8	227.1	266.2	221.2	274.4	249.9	179.4	272.4	191.8	215.4	402.5	517.4	244.1	450.6	465.6	446	293.5	404.1	475.2	281.3	366.2	353.2	380.4	430.3	369.1	352.9	474.4	577.2	357.5	438.4	637.6	591.6	390	317.4	381.5	501	476.3	560.7	501.7	267.7	463.9	473.3	370.6
PBXIP1|Q96AQ6	220.9	191.4	231.1	291.5	245.2	273.8	231.7	180	240.3	222.1	245.7	232	238.1	254.8	221.2	214	258.5	293.5	198	217.6	266.7	349.7	268.5	264.9	316.7	229.1	242	277.1	301.7	350	261.9	231.6	148	110.6	124.4	123.6	135.9	155	132.8	132.9	112.6	112	176.1	146.9	160.9	114.6	140.1	141.9	226
ESD|P10768	236.7	158.1	266.7	349.6	199	236.1	265.4	266.3	247.6	282.1	278.8	264	189.8	240.8	260.5	225.9	142.1	127.3	136.9	182.2	152.2	196.5	145	167.3	151.7	120.1	114.8	141	193.8	212.4	150.3	139.3	257.3	245.5	209.5	212.9	288.4	195.9	178.6	274.1	361.2	383.2	266.3	251.8	172.7	194.2	264.3	266.4	416.8
DPYSL2|Q16555	274	165.6	250.5	247.8	265.5	278.8	256.9	280.3	263.9	352.9	334.3	245.2	283.6	363.8	275.1	207.4	538.4	490	453.5	749.9	494.9	903.9	587.3	491.9	546.8	579.4	450.8	674.1	714.7	534.4	607.8	550.7	366.4	298.6	223.9	287.7	332	416.7	349.7	315.7	303.8	467.9	427.6	345.8	461.2	449.1	378.9	308.4	128.8
HLA-B|P10319	NA	NA	NA	NA	NA	NA	NA	NA	NA	NA	NA	NA	NA	NA	NA	NA	84.8	67.1	87.8	122.2	92.5	116.5	89.8	66.1	59.8	113.4	76.9	92.9	123.1	76.3	105.3	75.8	NA	NA	NA	NA	NA	NA	NA	NA	NA	NA	NA	NA	NA	NA	NA	NA	NA
EPHB2|P29323	278.5	211.2	303.9	307.8	265.8	353.2	312.8	297.5	387.2	291.9	337.4	396.3	298.8	370.5	325.1	278.6	373.5	573.3	284	437.1	464.8	444.5	353.4	430.5	511.9	392.5	362.2	528.4	442.1	504.3	395.5	474.9	415.4	391.4	371	416.3	440.2	413.3	351.3	305.7	365.2	341.5	437.4	434.4	431.6	336.4	419.7	406.3	750.3
SBSN|Q6UWP8	87.7	56.7	68.7	113.7	114.5	95.4	51	75.3	93	125.1	81.6	57.6	59.7	48	67.9	57.2	223.4	167.4	258.7	215.3	220.2	309.4	236.4	276.9	161	264.8	182.6	281.9	206.8	235.5	232	230.7	146.4	104.7	92.5	121.1	152.7	193.4	139	116.4	242.1	207.8	171	101	132	113.7	151.4	121.9	205.7
MXRA8|Q9BRK3	911.3	830.2	940.8	1011.8	934.7	1099.3	1150.9	860.4	934.2	851.1	1001.2	933.3	900.6	1117.9	1059.6	955.6	602.3	714.3	528.4	707.2	740.4	559.9	576.8	605.2	669.9	556.7	665.3	686.4	698.7	671.5	697.3	611.7	670.9	765.3	684.4	762.9	825.8	728.9	845.7	770.6	680.3	715.3	798.4	747.3	836.1	688.3	792.5	864.2	813.2
WFDC2|Q14508	491.7	360.4	572.7	734.3	519	637.5	638.8	635.9	616.4	556	618.1	661.9	370.9	622.6	570.8	562.3	1209.2	1447.7	728.9	1223.1	1221.2	1281.9	1141.2	1287.3	1375.8	1001.6	962.5	1202.6	1269.4	1577.8	1227.2	1299.9	890.9	902.1	680.6	851.9	1050	1132.2	819	530.5	759.8	952.1	971.5	988.8	878.2	623.7	971.2	938.4	636
AHNAK|Q09666	49.5	45.2	43.1	55.2	49.7	60.6	47.7	40.2	42.1	57.4	49.3	46.2	58.9	58.1	50.3	44.2	179	100.1	202.5	153.9	168.1	210.2	146.7	170.3	165.6	157.1	161.5	163.2	147.4	127.3	159.3	150.6	94.7	84.3	80.6	80.7	78.4	99.6	98.3	124.8	97.1	158.6	87.3	101.5	100	96.1	81.2	77.7	174.6
HLA-B|P30466	532.6	290.1	416.2	551.6	580.2	413.1	743	560.8	509.6	487.7	730.5	466.5	363	405.1	463.1	461.6	389.2	364.1	291.8	315.8	251.2	312	519.9	523.6	389.2	139	210	514.4	731.3	324.5	340.9	370.4	97.3	104.9	55.5	133.6	117.5	47.8	136.1	85.9	160.8	91.4	99.9	144.2	116.4	65.4	86.8	84.9	114.1
IGHV3-48|P01763	28.6	51.4	23.9	54.2	31.6	12.6	17.5	9.9	19.4	23	30.7	39.6	19	51.9	19.8	26.8	NA	NA	NA	NA	NA	NA	NA	NA	NA	NA	NA	NA	NA	NA	NA	NA	NA	NA	NA	NA	NA	NA	NA	NA	NA	NA	NA	NA	NA	NA	NA	NA	NA
FREM2|Q5SZK8	244.7	263	320.8	361.1	217.4	253.6	292.3	308.7	267.6	211.8	350.9	357.4	188.1	286.5	239.3	242.3	473.1	269.5	79.7	150.5	161.5	160.8	207.3	230.9	199.5	142.6	175.1	139.6	208.4	189.5	158.4	181.1	63.7	48.6	24.2	62.3	83.7	48.5	52.7	39.8	40.9	24.9	59.8	35.8	57.9	32	42.7	57.5	NA
CHAD|O15335	679.4	523.2	771.6	925.2	589.4	616.1	840.5	919.1	838.7	573.4	854.9	989.7	446.6	1038.3	615.9	679.2	471.5	439.8	357.9	637.7	389.5	567.1	480.4	515.5	655.2	375.5	437.4	497.8	646.7	646.9	453.3	446.6	1326	1320	1247.2	1187.5	1413.1	1202.8	1868.7	1281.7	1280.4	1474	1484.9	1452.8	1323	1189.4	1264.2	1332.1	533.8
PTN|P21246	1624.3	1294.2	1396.1	2817.6	1473.7	1478.5	1946.3	2251.7	1946.8	1775.6	1713.1	2040.5	1688.2	2304.8	1549.9	1606.6	1049.5	1352.4	549.7	1867.7	1029.6	1612.8	1118.3	1227	1447.2	974.2	1077.8	1555.5	1971.2	1444.3	1043.4	1031.9	2066.8	1984.3	1629.7	1758.1	3472.9	2488	1637.7	1748.2	1678.1	1868.6	2339.7	1897.5	2297.8	2240.5	1892.2	2052.7	1800.5
ADAM10|O14672	945.2	695.5	1015.3	1331.9	927.1	948.9	968.9	968.1	958.8	686.7	1025.7	1039.1	938.8	1098	985.7	922.2	546.5	522.3	469.1	575.9	489.1	414.6	579.2	589.1	618.8	617.8	539.9	635.8	623.9	629.6	516.9	594	1060.8	962.5	897.1	1023.5	1238.4	1152.4	980.9	890.1	990.5	1094.3	1100.5	966.9	1086.3	1031.1	1008.9	1059.7	972.3
SLC4A1|P02730	107	5.6	58	92.4	4.3	5	5.5	6	NA	51.1	1.3	NA	207.8	4	27.6	39.2	NA	NA	NA	NA	NA	NA	NA	NA	NA	NA	NA	NA	NA	NA	NA	NA	100.8	44	55.2	29.5	27.8	39.3	50.9	166.8	770	205.3	25.4	28.5	50.9	42.3	54.6	57.7	216.5
RCN2|Q14257	38.4	26.5	52.9	51	38.7	52.9	49.3	65	61.5	50.7	59.8	49.3	38.6	70.2	42.8	42.8	236.4	290.5	152	333.5	256.6	257	205.4	272.5	244.6	225.6	205.7	241.7	300.6	279.1	192.7	214.4	293.9	315.8	241.3	269.8	440.6	388.8	345	202.9	272.9	349.1	371.1	412.3	364.7	217	314	320.3	38.2
TWSG1|Q9GZX9	1079.9	969.1	1111.2	1229.1	1066.7	1144.9	1451.4	1176.1	1161.6	1196.3	1374.5	1438.4	1122.7	1372.1	1091.4	1104.7	729	870.3	521.8	892.1	720.7	866.6	610.2	760.3	947.8	568.4	654.6	791.3	886.3	772.3	705.1	722	669.7	601.9	531.5	684.9	811.6	783.4	688.7	510.4	642.7	769.4	678.5	670.4	685.2	621.9	668.4	654.7	420.2
GLOD4|Q9HC38	968.8	584.1	1056.8	1038.9	901.4	1170.1	970.8	913.5	932.8	1177.6	1249.7	1007.4	1066.6	1270.9	1070.3	851.1	1142.2	1198.6	923.8	1231.9	1323	1312.8	1056.3	1045.9	1442	863.7	996.4	1068.3	1396	1432.4	1241.9	1012.5	1047.3	932.3	747.9	867.6	1028.4	1095.5	897.2	905	1082.2	1443.7	1279.7	1097.7	1296.3	832.6	1152.4	913.5	1017.6
IGHV3-20|A0A0C4DH32	205.9	215.2	152.7	366.1	289.3	242.3	256.8	111	123	121	175.6	235.1	242	196.9	204.8	214.7	55.9	29.4	80	77.2	29.4	24.3	31.5	48.1	47.3	35.6	51.1	118.9	16.2	34.3	29.7	47	58.3	48.7	54.6	57.5	82	55.5	125.5	78.4	88.1	103	36.7	63.7	44.9	161.8	46.2	49.5	52.4
IGHV3-21|A0A0B4J1V1	NA	NA	NA	NA	NA	NA	NA	NA	NA	NA	NA	NA	NA	NA	NA	NA	NA	NA	NA	NA	NA	NA	NA	NA	NA	NA	NA	NA	NA	NA	NA	NA	47.3	36.6	47	45.6	48.5	36.6	58.9	51.1	35.6	33.8	40	38.3	39.2	45.3	35.2	39.4	35
EMILIN2|Q9BXX0	442.9	415.6	470.3	501.3	421	521	387.4	489.6	376.9	496.4	496.1	464.4	453.7	581.1	470.6	435.5	294.3	279.3	223.3	276.9	275.3	314.6	254.8	204.7	323.9	211	199.9	351.3	257.8	429.3	303	261.6	363	335.2	274.9	285.3	300.9	473.5	322.4	281.3	397.8	352.1	407	335.1	369.6	430.1	395.6	377.3	650.6
HLA-A|P30453	NA	NA	NA	NA	NA	NA	NA	NA	NA	NA	NA	NA	NA	NA	NA	NA	NA	NA	NA	NA	NA	NA	NA	NA	NA	NA	NA	NA	NA	NA	NA	NA	NA	NA	NA	NA	NA	NA	NA	NA	NA	NA	NA	NA	NA	NA	NA	NA	NA
MAN2B2|Q9Y2E5	581.8	570.3	685.9	555.8	455.1	608.8	623.9	677.8	700.6	583.2	843	751.5	632.2	594.2	592.9	621.9	547.3	510.4	540	824.8	520.3	804.3	557	536.1	627.1	557.9	528	725.3	719.9	529.5	561.1	512.6	393.4	368.8	286	322.6	473.8	428.6	629.1	369	436.1	372.7	397.6	404	476.4	379	367.1	360.2	306.9
PODXL2|Q9NZ53	1589.1	1095.3	1803.2	2009	1551	1845.5	1785.5	1598.7	1731.7	1511.3	1978.5	2156.8	1160	2073.2	1535.5	1617.3	1343.5	1755.3	894.5	1436.9	1544.3	1344.2	1366.8	1586.5	1714.6	1224.2	1360.8	1162	1814.8	1679.3	1359.4	1449.8	843.2	894.8	769.7	743.4	1106.8	953.4	812.9	623.1	667.8	988.7	932.1	900.5	898.5	604.2	872.6	852.2	1010.1
HLA-A|P30455	NA	NA	NA	NA	NA	NA	NA	NA	NA	NA	NA	NA	NA	NA	NA	NA	NA	NA	NA	NA	NA	NA	NA	NA	NA	NA	NA	NA	NA	NA	NA	NA	64.4	146.3	94.3	29.9	30.3	38.6	48.4	37.6	22.2	44.5	97.8	104.4	159.4	50.5	53.5	54.2	NA
IGHV3-74|A0A0B4J1X5	146	195.4	135.4	9.3	102.7	117.4	149.7	113.2	46.4	107.8	175.4	217.9	63.9	140.7	153.2	132	425.1	358.9	1122.1	177.1	401	218.1	719.5	287.1	211.9	560.9	593	373.2	355.5	362.6	424.1	339.4	NA	NA	NA	NA	NA	NA	NA	NA	NA	NA	NA	NA	NA	NA	NA	NA	308.2
WDR1|O75083	1122	829.6	1106.2	1218.7	1002.7	1490	1251.6	1222.5	937.9	1296.6	1198.9	829.2	1612.4	865.2	1211	935.8	837.8	707.6	918	571.3	875.5	866.4	1046.2	697.2	838	882.6	726.2	843.9	734.2	1100.5	827.2	789.1	718.7	521.3	578.1	600.2	493.9	983.9	492.3	832.6	585.5	934.4	589.7	492.3	582.2	541.7	744.9	622.2	831.1
SMPDL3B|Q92485	542.5	491.8	719.5	851.3	770.1	425.4	628.9	1018.1	601.5	622.9	687.9	1417.9	387.9	996.1	505.6	617.2	1017.3	920.7	456.4	1322.3	1006.5	939.1	668.1	1426.7	1475.9	866.1	812.3	928	1144	1210.6	868.9	1030.2	574.1	714.3	408.3	452.5	758.6	789.9	727.5	512.4	436.8	592	655.4	563.6	735.2	503.3	508.5	590.2	558.8
HLA-B|P30487	93.7	72.5	88.6	13.7	140.7	33	14.3	100.2	9.8	85.1	48.1	61.5	22.6	104.6	73.3	63.8	95.1	32.8	100.1	161.8	66	15.7	66.9	63.8	82.1	45.6	81.7	164.5	114.6	63.1	85.8	68.6	NA	NA	NA	NA	NA	NA	NA	NA	NA	NA	NA	NA	NA	NA	NA	NA	116.8
ABI3BP|Q7Z7G0	408.6	390.5	413.9	524.8	366.4	443.6	450.6	442.5	374.8	386.7	396	376.3	513.8	421.3	458	436.5	259.8	275.6	248.5	200.9	290.5	389.7	323.7	233.6	272.1	360.2	282	402.5	298.1	343	313.5	299.4	419	407.6	530.8	411.1	539.5	395.2	449.2	508	457.9	376	471.1	390.2	427.6	744.2	469.3	445.6	458.8
CALM3; CALM2; CALM1|P0DP25	2457.5	1562.2	2633.1	2553.6	2371.3	2957.2	2614.5	2173.3	2495.2	2863.5	3209.3	2649.3	2819.3	3383.9	2615.6	2135.1	2975.3	3398.6	1656.9	3403.6	3307.3	3954.3	2748.7	2736.6	3704.9	2362.1	2288.9	2611.5	3845.9	3734.1	3157.7	2537.4	2507.8	2316.3	1719.8	1815.5	2683.7	3308	2003.1	1944.6	2015.1	3084.5	2997.2	2260.3	3285.6	1718.2	2687.6	2248.3	3188.1
PRDX6|P30041	945.8	520.1	669.4	899.9	714.2	940.7	779	680.8	833.9	995.9	906.3	706	1058.2	852	784	717.7	1234.2	992.8	971.3	1015.2	1061.2	1181.7	1273.9	962	1182.4	972.9	862.4	1114.2	1096.6	1327.8	1059.3	929.3	1320.5	1031.9	875.4	817.4	927.8	1151.5	889.9	1475.2	3611.4	1757.7	1091.5	1130.3	1179.8	909	1021.6	1025.4	992
IGHV3-11|P01762	NA	NA	NA	NA	NA	NA	NA	NA	NA	NA	NA	NA	NA	NA	NA	NA	NA	NA	NA	NA	NA	NA	NA	NA	NA	NA	NA	NA	NA	NA	NA	NA	NA	NA	NA	NA	NA	NA	NA	NA	NA	NA	NA	NA	NA	NA	NA	NA	NA
ASTN1|O14525	391.3	295.8	347.6	471.6	330	388.8	420.9	415.6	415.9	405.3	435.8	444.5	319.4	422.2	389.9	358.9	116.5	160.7	57.6	157.1	149.8	153.7	93.4	127.7	183	84.2	115.7	144.8	143	140.9	119.8	128.7	181	189.8	106.6	145.9	255.1	194	154.4	72.4	119.4	170.3	168	196.1	180.3	93.8	174.1	174.9	41.5
CAMK2B|Q13554	634.8	313.8	670.1	547.6	530	603.7	593.3	567.4	560.6	592	811.9	598.4	578.5	727.9	622	576.9	557.3	610.7	391.7	782.7	635.3	593	620.4	629.5	715	503.2	563	577.8	761	665.7	533.7	526.4	199.4	166.3	194	200.8	201.1	214.6	194.4	202.8	186.6	256.9	202.6	201	236.4	202.7	215.4	190.5	248.2
CORO1A|P31146	1137.7	1068.6	967.3	1068	1074.8	1123	1021.4	1289.7	930.4	1321	1495.5	1049.2	1235.7	1475.3	1159.9	1138.4	458	390.2	406.5	376.5	575.5	516.3	427.5	385.8	452.8	478.2	456.2	444.7	440.2	413.4	417.9	417.7	298.6	268	273	285	303.4	242.1	337.1	299.1	307.5	476.2	278.3	293.8	324.4	238.8	306.2	273.8	138.8
SEMA3C|Q99985	479	393.6	508.9	846.5	370.6	443.6	614.4	635.7	509.6	568.4	667.4	643.8	584.4	630.1	459.5	486.1	270.7	378	174.1	711	313.4	502.2	285.9	340.9	402.4	260.3	295	341.3	453.6	290.1	313.3	301	224.2	226.2	155.6	204.8	311.3	249.8	370.2	166.3	173.1	201.5	225	203.5	260.3	160.3	177.6	201	286.6
CHI3L2|Q15782	683.1	644.9	621.6	945.4	610.5	559.7	1046.9	897	820.2	987	793.5	833.2	638.5	730.2	800.1	609	737.2	752	718.6	1006	987.5	1113.5	1277.3	595.6	966.2	617.3	890.8	695.6	810.3	760.8	860.9	699.9	633.8	470.4	365.6	482.9	734.2	896.7	999.4	572.8	739.9	785.9	733.3	599.4	491.8	694.7	676.8	566.6	841.3
LTBP3|Q9NS15	357.2	259.8	408.8	463.7	398.5	399	373.6	432.8	397.7	466.3	388.8	386.5	321.9	398.8	342.2	329.1	395.7	362.4	375.6	502.9	387.5	479.8	511	440.9	434.8	397.6	381.2	475.2	523	491.2	393.6	362	216	201.7	213.4	214.2	238.3	245.4	237.6	201.2	231.5	272.2	231.6	242.5	231.6	209.5	193.2	240.9	454.2
AP1B1|Q10567	203.5	106.1	191.8	157.9	128.7	175.5	157	149.9	147.6	177.7	190.2	189.3	130.6	172.8	138.3	145.8	183	182.6	183	190.2	168.1	183.6	170.7	159.7	159.9	183.6	175.3	164.1	183	179	166.4	161.7	117.7	125.4	79.1	127.3	81.8	103.7	88.3	78.9	117.1	105.6	111.6	109.8	120.3	68.6	117.8	92.4	NA
PYGB|P11216	51.1	27.4	39.7	72.9	37.5	44.2	40.4	43.9	48.1	44.1	62.1	37	45.3	40.5	37.9	29.4	80.5	56.1	114.5	62.6	67.3	105.1	85.2	65.6	83.2	74	73.1	85.2	94.6	62.1	79.3	65.4	NA	NA	NA	NA	NA	NA	NA	NA	NA	NA	NA	NA	NA	NA	NA	NA	NA
TMEM132B|Q14DG7	951.8	599.1	961.3	1111.5	827	1136	1017.3	909.4	1218.3	1080.2	1277	1183	729.2	1404.6	963.1	1024.2	754.9	1117.1	434.8	792.6	888.8	795.5	573.6	884	1144.2	583.5	754.7	683.6	809.5	992.7	808.4	756.1	1153.2	1273.2	840.9	1016.9	1670.6	1504.6	658.9	431	786.6	979.5	1053.5	1162.8	1268.2	582.3	1182.1	1198.3	1230.2
MAG|P20916	1317.8	1102.1	1286	1900.3	1197.2	1439.4	1326.5	1567.4	1582.8	1539.2	1503.9	1566.7	1798.2	2304.4	1478	1407.5	898.7	1083.3	552.6	1128.8	901.8	1172.3	938.1	987.1	1342.8	1013.6	934.9	959.9	994	896.4	922.7	879.8	1166.3	981.1	887.2	940.7	1598.3	1342.7	1102.2	809.1	1018.4	1237.9	1329.2	1069.2	1207.7	1179.7	1267.7	1146.1	1478.5
CST6|Q15828	678.5	493.6	632.8	633.6	611.8	961.1	947.1	722.5	778.9	736.6	718.5	560.6	551	607.1	753.6	728.8	858.9	674.5	694.2	773.5	1005.7	1103.2	731.8	867	965.5	640.2	1004.4	688.6	580.6	1017.6	886.9	931.3	432.5	503	361.6	351.8	577.6	470.9	305.8	419.4	376.9	470.9	412.3	513.2	547	400.5	405.2	476.2	563.2
LGI1|O95970	668.5	612.5	658	1062.9	627.2	541.6	761.5	864.1	808.1	777.7	725.1	809.9	689.9	753.6	710.2	662.1	469.1	414.7	387.8	633.7	437.6	702.4	501.6	452.7	483.2	595.3	463.2	524.8	552.9	477.9	464.7	477.9	160.6	140	93.4	168	190.1	147.9	212.6	118.3	147.7	179.5	172.8	163.6	169.9	141.8	147.2	143.6	261.4
MOG|Q16653	2290.5	1338.3	2227.3	2851	2043.2	2489.9	2726.7	2967	1951.1	2681.4	2660.6	2510.8	2487.6	3096.1	2432.4	2261.2	1623.8	1885.7	1077.8	1453.4	1366.5	1903.6	1375.5	1816.8	2394.9	1270.4	1515.5	1705.1	1841.9	1518.6	1731.5	1569.2	2274.4	1703.2	1717.8	2275.5	2241.7	2206.5	2296.9	1525	1826.8	3076.9	2370.1	2813.6	2080.5	1734.4	2307.7	2339.5	1887.3
JAG1|P78504	441	313	464	558.4	430.6	522.9	494.8	552.4	473.2	516.2	532	572.5	443.9	553.3	473.9	467.5	271	378.5	225.2	281.2	332.1	291.7	219.5	350.4	310.3	249.7	281.6	261.8	290.8	282.7	293.2	281.5	592.1	530	531.4	571.3	693.8	730.9	648.8	407.1	486.8	708.6	662.2	630.7	587.9	418.5	575.9	607.2	491.5
PNOC|Q13519	542.9	361.6	809.7	608.3	480.8	689.8	605.8	544.8	712.7	534.6	607.7	699.8	376.2	696	504.8	568.9	237.4	372.5	155.6	146.1	246.2	165.4	136.8	251.3	261.2	207.9	199.2	252	159.9	352.5	239.7	252.8	380.2	489	389.8	427.4	482	425.5	304.3	251.1	348.2	419.4	361.3	472	389.9	230.6	377.6	484.4	515.6
EEF1A1|P68104	303.6	225.6	261.8	387	352.4	270.3	213.1	307.4	306	352	359.2	227	250.3	433	364.4	301	197.3	122.8	280.4	196.9	247.7	194.7	197.2	159.7	207.7	199.8	227.1	226.5	211.4	210.1	198.1	207.7	208.1	205.2	218.3	259.9	239.7	176.2	313.9	308.9	186.8	322.7	181.5	184.9	193.6	228.3	203.3	224.8	170.2
YWHAG|P61981	441.6	250	435.8	405.1	412.8	471.5	359.2	353.6	370.1	489.7	584.4	416.7	525.6	628.3	469	326	549.2	589	330.9	818.5	578.8	885	577.5	499.2	597.9	477.2	428.1	547.4	697.3	644.9	725.9	510.4	241.3	172.2	128.5	149.6	214.4	319.4	135.1	175.1	174.3	338.2	375.7	203.1	421.6	213.9	258.4	170.7	175.6
PLBD2|Q8NHP8	824.3	528.4	911.2	1327.6	618.1	620.1	1048.8	1091.5	845.7	921.6	1210.1	1192	1128.4	1305.6	802.3	756.4	627.6	729.6	400.7	982.7	607	1303.7	605.7	563	809.4	586.4	590.3	780.3	970.7	601.9	568.7	525.1	1108.3	1077	817.8	988.1	1542	1463.3	2015.3	647.6	826.6	1106.2	1216	1096.4	1079.2	987.5	1019.1	1024.4	389.1
NOMO2|Q5JPE7	462.3	421.1	406.2	566.2	444.7	425.2	517	479.1	439.2	435.9	677.1	425.9	421	582.9	461.9	442.3	398.4	451.4	372.1	448.1	412.7	465.5	395.4	452.1	424.7	429.6	395.4	410	430.5	442.8	402.2	378	246.3	261.7	226.4	259.4	301.4	328	264.2	224	230.9	330.4	262.2	261.6	319.5	226.4	255.4	254.7	123.4
CBR1; SETD4|P16152	970.8	675.3	1111.6	1345.7	870.1	1203.3	1093.2	1013.3	1071.2	1198.1	1067.2	948.2	1073.9	1150.3	1078.7	856.8	174.7	167.9	236.7	191	257.8	201.4	196.8	181.3	222.7	178.5	209.7	189	236.4	192.6	226.9	183.8	245.4	232.8	216.7	222.1	231.6	210.3	223.7	236.7	263.7	255.8	272.1	232.9	233.1	244.7	255.7	236.1	180
IGJ; JCHAIN|P01591	1451.2	1030.4	926.9	785.4	2896.1	1041.4	532.1	698.2	884.3	964.7	402.6	781	1309.2	807.6	1156.1	1376.8	1177.9	482.9	1261.5	583.2	667.7	829.7	644.2	1035	556.1	1980	1410.4	1027.2	685.8	428.4	1043.7	1090.1	1290.1	1042.7	1365.4	1668.4	395.4	596.8	1851.2	2796.3	2219	323.9	1318.7	768.7	1615.2	1008.3	1038.1	1221.6	1121.9
GFRA3|O60609	59	54.9	76	64.8	64.2	52.9	76.5	57.8	48.5	46.4	72.6	76.7	42	66.3	61.7	63	86.3	109.1	82.6	118.3	98.3	59.4	88.8	111.8	121	84.2	128.4	106.7	134.9	105.9	83.5	90	189.9	212.8	224.7	209.3	211.9	230.3	228	222.3	172.2	137.7	184	196.4	192	227	194.5	186.9	228.5
SFRP4|Q6FHJ7	791.2	711.4	734.5	919.9	612.6	625.1	715	945.4	766.3	941.9	830.7	992.8	846.5	720.9	718.3	820.5	892.8	771.4	1050.5	968.9	644	1088.8	792.6	518.8	1108.3	1123.2	852	1300.7	872.5	746.8	700.5	852.8	648.9	773.7	538.5	642.3	664.6	650.6	1700.4	925.9	622.1	633.7	591.2	630.6	493.7	705.3	565.8	654.4	531.3
ATP1B1|P05026	656.2	396.4	820.8	981.7	760.9	728.2	690.5	790.8	801.2	816.2	845	827.7	553.1	990.8	679.2	694.3	1009.1	1147.1	816.9	1249.7	948.9	1278.9	1019.4	1136.2	1100.1	1033.3	905	983.9	1332.4	1248	961.4	1031.5	1089.6	974.3	839.6	973.2	1170.7	1162.2	1030.9	845.3	875.8	1120.1	1211.9	1019.4	1163.5	849.4	1050.9	1083.4	1120.7
CDH4|P55283	1380.8	954.7	1538.9	1411.5	1273.4	1831.8	1786.3	1381.8	1591.5	1622	1732.5	1644.8	1323.9	1830.6	1450.3	1464	1240.9	1747.4	778.4	1167.9	1438.8	1385.1	983.2	1228.2	1491.1	1119.8	1058	1186.7	1217	1571.8	1249.9	1234	1200.1	1173.6	868.9	1083	1256.6	1298.4	882.4	645.5	1074.3	1396	1282.9	1289.8	1301.1	698.7	1197	1249.8	1270.4
LRRN1|Q6UXK5	795.4	542.1	837.5	1044.1	698	814.7	903	917.6	838.6	766.5	947.4	1082.4	680.5	1066.5	784	838.2	347.6	424.7	267.1	417.7	389.5	401.4	359.7	356.2	392.1	328.8	294.7	340.4	375.1	421.8	385.6	346	422.9	405.9	342	381.1	538.1	439.3	402.3	251.7	369.5	432.4	401.9	488.1	452.8	333.9	430.6	407.4	410.5
PCDH8|O95206	968.7	562.4	1210	944.2	984.4	1283.7	997.8	907.8	1182.2	1143.8	1279.5	1200.6	738.3	1261.7	955.7	944.8	696.8	1022.5	472.5	700.4	946.6	865.8	581.7	744.6	958.9	565.1	635.2	689.6	642.1	1022.6	735.2	694.7	529	544.6	426	434.2	680.1	643.6	332.4	312.9	452.7	545.1	514	656.3	707.2	333.3	505	546.2	851.8
CDH9|Q9ULB4	130	121.7	131.7	165.3	111.8	141.8	168.7	120.5	166	140.5	159.2	155.8	101.5	137.3	130	134.3	414.6	500.1	425.5	420.2	546.2	426.3	420.6	488.7	575.8	457.7	454.1	502	492.7	506.3	448.1	471.2	264.9	341.2	243.6	282.3	365.7	303.1	222.3	101.9	234.6	304	209.8	324.3	321.8	106.7	295.7	276.9	401.6
CD59|P13987	7162.6	5341.9	8456.8	8040.1	6952.2	8801.9	7870.3	7082.4	8912	7387.1	8958.1	9794	5282.3	8674.3	7778	7262.2	7320.9	8752.2	4814.3	8060.8	8115.8	7768.4	6719.3	8341.5	7886.1	5418	6649.2	6651.2	7965.1	9653.8	7863.2	7262.1	6974.1	6185.7	5800.3	6192.2	7955.4	8965.5	6154.5	4852.4	6325.7	8166.9	7514.7	8305.3	6731.7	5209.2	7589.9	7154.9	6837.5
TMEM132E|Q6IEE7	406.1	310.2	528	396.1	395.7	471	538.2	463.6	446	431.3	568.9	593.3	308.6	540.1	454.2	429	261.3	287.8	192.2	349.9	297.2	279.9	295.9	289.2	331.6	258.6	276.2	226.7	347.5	369.6	274.5	245.7	538.1	448.1	371.7	369	569.6	654.1	482.6	392.7	491.5	630	656.2	618.6	490.9	375.4	485.6	489.6	699.6
CD200|P41217	267.5	245.6	324.9	341.2	255.7	286.6	368	343.7	344.6	257.9	426.4	414.6	270.3	410.4	302.1	288.7	265.6	417.1	167.5	287.3	268.9	242.1	265.4	232.4	378.8	174.5	232.6	296.2	235.4	317.5	221	252.7	431.9	463.9	356.1	423.7	671.3	587.2	496	332	391.8	457.8	423	562.3	513.9	310.9	458.2	435.2	526.2
TXNDC5|Q8NBS9	644.3	534.3	731.9	800.1	643.4	779.2	693.8	663.5	697	895.4	792.6	736.9	547.8	750.8	691.7	648.4	374.9	466.4	301.2	407.7	443.3	411.5	387.4	421.9	473.1	350.3	403.5	373.4	465.6	519.5	409.6	381.6	821.8	791.3	718.6	776.3	1013.9	948	782.3	626.2	776.1	928.8	993.2	904.8	901.9	681.2	891.5	826.7	509.8
COL28A1|Q2UY09	612	899.1	1044	966.9	770.9	341.5	583.2	518.4	413.9	398.7	390.5	479.3	536.7	572.5	725.1	638.8	635.7	581.6	876.7	586.4	564.9	962.5	596.1	667.7	661.4	889	1205.3	837.4	801.4	657.7	756.9	644.7	534.1	480.5	753.3	378.3	720	716.5	857.5	358.6	614.9	247.2	474.4	513.7	393.3	671.1	584.6	543	224.2
CXorf36|Q9H7Y0	406	281.1	406.4	359.6	520.2	398.6	460.6	481.6	446.4	436.4	568.8	478.4	371.5	533.2	413.7	412.1	301.2	393.9	192.2	405.3	355.2	320.6	191.2	316.4	357.1	211.4	274.3	284.2	330.8	370.7	296.1	282.3	435.4	399.4	339.9	441.2	643.2	441.6	409.2	335.8	439.2	573	442.8	559.5	452.4	303.2	401.7	441	202.7
HLA-A|P16188	NA	NA	NA	NA	NA	NA	NA	NA	NA	NA	NA	NA	NA	NA	NA	NA	NA	NA	NA	NA	NA	NA	NA	NA	NA	NA	NA	NA	NA	NA	NA	NA	NA	NA	NA	NA	NA	NA	NA	NA	NA	NA	NA	NA	NA	NA	NA	NA	NA
SAA4|P35542	4005.6	4671.7	4516.3	1750.6	3987.6	2875.6	2240.5	4569.2	3182.9	4315.8	1990.3	3179.7	4743.3	2496.8	3499.2	4277.1	9656.3	4494.1	15670.6	4420.7	5698	5862.4	12397.4	8120.8	5042.6	17448.4	8286.7	10411.5	7615.7	3704.6	8166.2	9522.2	6659.5	7124.2	5209.6	10366.1	4462.6	3493.3	8692.8	5588.3	7332.9	6910.2	6789	5616.5	4612.9	4685	5601	6697.9	6810.6
PLXNB3|Q9ULL4	628.5	436	650.2	819.1	629.5	644	719	604.6	666.1	548	783.6	714	766.5	801.2	607.4	658.9	591.3	815.1	455.6	723.8	629.2	748	630.7	656.7	807.3	620	596.2	650.4	659.6	655.2	648.4	653.8	844.8	747.2	676.1	706.6	1117.3	1044.7	836.3	524.2	633.7	921.4	970.1	886.6	823.6	580.6	831.8	857.9	845
COLEC12|Q5KU26	2691.4	1890.5	2914.9	3008	2869.1	2905.3	3733.9	2627.9	3153.1	2960.5	3518.2	3366	2128.2	3333.4	3075.8	2843	2516.5	2902.7	1781.3	2461	2726.4	3060	1986.6	2649.7	2733.6	2247.3	1951.2	2549.8	2581.3	2585.1	2698.2	2441.8	2918.7	2901.7	2064.4	2664.7	2972.4	2839.4	2653.1	1874.7	2880.6	3289.2	2857.6	3007.2	3378.4	2120.6	3150	2933.7	3280.4
GLDN|Q6ZMI3	2467.9	2471.2	1922.6	3081.3	2713.3	2552.1	3898.7	2318.8	1563.2	2191	2945.9	2972.8	2914.5	4632.8	2852	2673.8	1470.2	1926.4	1132.3	1729	1553.5	2074.7	1299.1	1382.1	2993.7	1476.6	1351.4	1760.4	1705.3	1389.4	1593.2	1436.4	2052.3	1529	1659.3	2168	3855.3	2366.5	2378.5	1136.8	1618.6	1462.8	1757.5	1842.1	1996.3	1626.4	2186.3	2094.8	2503.8
MAPT|P10636	240.6	88.3	253.4	191	221.3	270	193.5	160.1	197.6	289.5	342.5	224.7	253.5	369.8	243.1	164.4	321.3	401.1	129.5	412.8	446.9	665.1	248.5	273.8	584.6	188.1	203.2	266	678.8	607.2	425.9	261.6	317	206.8	170.9	171.2	251.3	362.9	169	194.6	201.2	508.4	519.3	253.8	880	211.6	410.4	225.4	261.2
DNM1|Q05193	395.5	329	518	649.9	413.8	442.9	460.8	486.7	510.6	474.5	553.2	528.7	324.9	528.4	442.4	376.4	45.7	46.9	30.7	58	48.8	38.2	44.2	37.1	49.3	28	33.7	16.5	61.7	39.3	41.2	40	148.9	146.8	102.9	126.2	122	150.3	130.8	124.9	237.7	151.9	149.1	142.3	176.9	102.7	150.5	120.5	168.4
COL6A2|P12110	993.1	688	991.3	1401	774	951.5	694.3	1284.8	923.2	1365.5	1063.9	1202.4	1375.1	1168.3	934.5	829.8	1136.9	1039	931.9	1349.9	904.5	1208.7	1188.4	1248.1	1471.1	1074	1001.3	1378.9	1208.2	1187.9	1172.4	975.8	472.1	438.6	376.9	520.5	550.8	617.5	599	491.4	389	531.1	527.4	502.9	502.8	470	510	486.9	1014.4
CTSS|P25774	1166.4	873.5	1377.9	1568.3	985.7	1201.5	1457.9	1427.6	1228.5	1628.3	1317.2	1257.7	1624.6	1753.7	1278.1	1130.7	979.9	1090.4	653.4	1205	1075.1	1365.3	838	1090.7	1048.8	629.7	678.2	1145.4	1109.9	1087.2	1060.2	903.4	1430.5	1195.6	867	1415.8	1379.6	1644	1550	1159.9	1765.1	1613.8	1715.7	1650.6	1279.6	1142.9	1521.6	1386.5	1501.2
YWHAH|Q04917	604.6	348.7	525	525.6	563.3	682.9	539.9	596.5	394.7	719.5	789.9	529.5	812.4	902.1	681.8	422.6	975.9	912.6	726.8	1261	1044	1576.7	982.2	825.4	1110.3	915.5	708.4	1031.7	1269.5	1322	1049.9	891.5	618.1	454.5	352.2	406.3	554.8	722.7	464.1	565	482.2	911.9	690.8	467.9	884.4	485.5	662.2	489.1	862.7
CHST10|O43529	1230.1	816.2	1590	1452.4	1290.4	1510.9	1559.7	1331.9	1413.4	1323.5	1728	1593	1094.4	1722.2	1279.4	1324	960.4	1272.5	655.3	1017.7	1121.3	943.7	824.1	1124.6	1218.8	831.6	860.5	851.6	1120.4	1274	909.4	902.5	1376	1415	1199.4	1232.5	1587.9	1551.9	1110.5	830.8	1172.1	1420.9	1452.8	1623.6	1272.2	826.7	1245.2	1394.6	1377.9
DYNC1H1|Q14204	NA	NA	NA	NA	NA	NA	NA	NA	NA	NA	NA	NA	NA	NA	NA	NA	NA	NA	NA	NA	NA	NA	NA	NA	NA	NA	NA	NA	NA	NA	NA	NA	NA	NA	NA	NA	NA	NA	NA	NA	NA	NA	NA	NA	NA	NA	NA	NA	NA
SELL|P14151	898	849.1	1043.2	1047.6	955.8	793.6	855.9	927.3	861.2	1955.5	724.6	789.7	1035.6	875.2	862.9	873.3	874.7	986.1	895.9	927.2	946.8	1001.1	945	757	887.2	910	814.1	677	959.6	1011.6	928.3	888.1	435.4	359.7	442	399.8	508.1	401.2	427.2	363.3	230.3	377.3	399	426.3	588	442.5	430.6	435.5	706.7
EFNB2|P52799	574.2	401.2	638	576.5	535.6	728.8	741.4	632.5	670.8	547.3	715	716.1	454.1	716.6	558	577.3	304.9	485	228.3	342.7	455.5	332.3	270.7	379.2	468.7	233.1	300.1	303.8	419.6	478.2	366.6	331.9	1307.5	1421.1	1094.9	1263.3	1591.8	1425.4	1139.4	890.5	1175.2	1499.5	1303.9	1476.1	1457.4	890	1343.9	1362.4	1116.4
A4GALT|Q9NPC4	345.4	405.7	426.3	372.1	385.2	316.5	419.3	349.1	335.3	321.1	326.8	377.9	373.3	383.9	403.6	376.5	208.4	221.5	233.5	237.6	336.9	241.4	157.4	240.1	302.1	247.4	201.7	228.9	209.6	240.3	197.8	216.9	270.9	277.6	256.3	276.1	432.3	291.1	270.7	270.7	295.2	309	287.8	281	294.5	371.6	258.4	253.4	335.9
BLMH|Q13867	882.1	586.4	997.2	1022	916.9	1077	920.2	858.9	1064.6	1004.7	1159.9	1011.5	816.1	1238.4	968.6	901.4	656.6	757.9	747.9	683	700.9	766.4	594.1	661.6	728.6	599.2	626.4	606.6	675.1	698.8	673.1	671.3	975.6	883.3	854.7	809.6	947.1	1007.1	779.7	784.8	884.2	1101.9	985.7	1049.3	1122.2	735.9	927.8	935	974.9
EMILIN1|Q9Y6C2	342.7	313.1	313.2	621	343.2	258.3	425.7	476.2	385.4	403.8	369.3	328.6	301.3	321.4	362.8	331.1	141.5	107.1	95.1	170	123.4	129.6	133.7	118.8	131.8	88.8	114.6	169.2	168	150.1	139.7	95.4	381	376.5	300	380.1	466.7	488.9	393.9	329.3	303.7	322.7	605.8	364.7	385.6	360.2	327.7	358.9	96
CETP|P11597	223.2	240	242.4	248.9	250.6	171.2	184.6	303	334.9	258.1	194	237.3	212.6	209.2	225.6	250.8	712.8	697	578	870.9	736.9	518.9	506.6	663.4	705.5	788.5	619.5	708.7	466.1	808.3	640.5	737.7	817.1	1034.6	1064.7	1156.9	589.7	473.5	1075.4	800.1	771.5	590.7	883	1027.3	651.3	1021	763	876.9	711.1
IGHV3-13|P01766	325.3	326.4	281.6	196.3	339.7	190.4	238.9	161.5	280.4	237.7	336.7	604.8	414.4	342.8	396.7	423.2	307.5	230.9	645.5	109.1	164.8	187.3	323.5	369.4	203.8	297.3	399.9	265	181.5	155.3	351.1	353.8	195.8	217.5	299.7	299.9	134.5	182.7	331.1	154.8	166.3	125.9	193.2	189.5	351.2	369.1	226.6	212.2	326
ITGBL1|O95965	623.7	469.3	536.2	940.7	703.9	946.3	1029.1	930.3	655.6	761.5	594.1	831.8	643.4	561.6	645.7	558.4	191.7	189.7	126.9	261.3	217.8	158	219.5	247.4	250.7	159.6	205.4	209.7	213.1	256.4	214	217.2	313.9	302.6	271.5	285.2	431.8	523.8	353.2	247.3	322.9	406.4	373.9	332.8	328.6	311.3	309.7	302.9	372
LINGO3|P0C6S8	246.5	146	318.9	367.9	239.2	171.7	252.8	257.6	334.7	226.1	312.1	196	161.5	265.9	242.8	283.7	475.6	631.4	314.6	762.4	564.9	392.6	527.3	647.5	638.5	394.8	469.7	410	626.3	667.2	425.9	500.1	122.5	153.5	136.3	91.9	184.7	188.1	157	80.8	93.9	127.6	135.9	141.9	165.4	90.1	129	143.1	402
TENM1|Q9UKZ4	481.3	387.2	561.1	556	433.1	492.1	575.5	511.2	502.1	458.4	701.1	588.5	388	621	467.1	486.2	399.3	458.5	242.9	536.9	392.9	370.3	360.2	463.8	518.1	292.5	397.4	327.5	550.1	439.4	369.6	369.5	477.3	452.7	408.6	450.4	616.4	628.1	460.2	355.2	406.9	500.1	544.5	499.1	519	338.5	488.7	486.4	296.5
FRZB|Q92765	1736.7	1283.2	1745.2	1749.6	1496.8	1931.5	2039.1	1953.3	1907.9	1866	1513.4	1742.6	2097.1	1942.3	1554.7	1551.2	3059.7	4172.2	1802.9	3278.3	2982.8	5254.1	2926	3585.4	3886.9	2901.3	2573.2	3986.6	4098.6	4046	2618.1	2764.5	2603	2242.2	2362.3	2247.5	2801	2972.4	1831.6	2005.4	2175	2278.4	2786.8	2325.4	3131.7	2557.1	2329.5	2426.5	3269.4
JUP|P14923	NA	NA	NA	NA	NA	NA	NA	NA	NA	NA	NA	NA	NA	NA	NA	NA	33.4	12.5	25	11.7	30.3	8.2	30.6	12.8	49.4	16.4	34.9	21.6	12.5	16.3	19.2	125.7	NA	NA	NA	NA	NA	NA	NA	NA	NA	NA	NA	NA	NA	NA	NA	NA	NA
DGCR2|P98153	1033.8	706.6	1223	1216.4	994	1261.7	1200.6	1117.9	1205.3	1130.5	1465.2	1337.6	850.3	1358.6	1098.6	1101.2	1518.8	1033.4	481	854.1	944.3	859.1	715.1	898.5	938.7	652.8	682.4	695.7	960.2	985.5	805.2	810.1	1001.3	918.2	721.2	807	1053.3	1071.7	850.1	641.9	738.6	974.8	1013.1	1046.4	955.3	647.6	922.5	956.2	944.1
C1QA|P02745	778.4	609.5	739.6	766.1	770.6	804.2	773.8	661.7	671.2	670.9	818.7	622.3	779.7	864.2	809.7	748.9	1431.6	1255.1	1067.6	1282.3	1533.7	1609	1290.9	1176.9	1316.4	1160.5	1188	1446.5	1130.8	1438.7	1418	1193.1	558.1	500.9	459.1	585.2	494.8	659.6	551.7	585.1	526.9	700.3	531.4	540.6	508.6	462.7	602.3	493.2	1091
NENF|Q9UMX5	1028.6	747.9	1046.9	1291	1047.3	1189.4	1099.6	1150.2	985.6	1216	1158.6	903.3	910.3	1235.7	1081	1041.8	811.6	957.7	730.4	970.4	807.7	964.5	814.4	884.2	990.1	878.8	744	893.4	962.5	1054.7	808.5	803.4	1270.3	1199.8	1048.6	1163.4	1393.2	1313.5	1225.3	1019.4	1125.2	1347.3	1218.6	1446.6	1363.6	1169.4	1277.3	1273.7	646.8
CTSZ|Q9UBR2	2793.8	2138.4	2762.8	4417.1	2455.2	2292.5	3813.4	3904.2	3490.8	3184.5	3371.4	3317.9	2799.6	4001.7	2906.4	2786.5	3685.2	3600.6	2331.8	5872.7	3877.6	5496.2	3299.5	4156.7	4373.6	3281.4	3714.2	4659.3	5362	3762	3726.4	3503.8	4221.6	4091	2717	3434.6	5946.2	5288.7	6607.5	2952.7	3810.5	5129.4	4603.4	3975.2	4481.7	3104	4364.5	4109.1	4016.8
UBB|P0CG47	8932.3	5465.5	10274.8	9517.5	8958.6	11351	9343.6	8350.4	9436.7	11058.6	12062.9	10711.9	8616.7	12454.3	9659.8	8453.1	12194.8	15765.8	6462.9	13197.9	13118.4	14162.3	9841.9	11837.7	15541.9	8377.8	9197.9	10037.4	14864.6	15546.9	13122.5	10963.3	10796.5	9595.7	7122	8727.9	11022.3	12357.7	7350	6518.6	9180.6	13106.2	12166.4	11790.2	12854	7068.9	11467.7	9834.8	11281.6
EGFLAM|Q63HQ2	343.8	344	323.4	332.7	377.6	367	322	325.3	334.7	325.7	331.8	331.6	318.9	371.1	330.4	343.8	121.3	141.6	86.1	188.8	127.5	137.8	95.9	130.3	155.1	117.5	121	249.9	144.4	105.5	105.8	119.1	340.5	280.3	332.4	339.6	387.8	332.6	360.7	317.2	240.9	294	351.9	280.4	335.3	318.4	306.9	337.5	320.6
VSIG4|Q9Y279	699.5	483.1	886.4	749	895.4	816.9	605.5	608.8	735.1	858.5	891.6	557.1	672.2	648.5	818.3	683.6	747.1	818.1	705.3	805	927.9	634.7	999.4	624.1	722.5	596.4	552.3	668	1042	689.7	874.8	755.2	800.8	740	565.1	800.5	588	816.1	635.1	708.9	689.9	1129.9	795.8	1011.8	909	688.8	942.9	791.1	1264.1
IL1RAP|Q9NPH3	1663.9	1571.1	1384.7	1541.1	1639.7	1387	2734.4	1362.3	1372.1	1424	1499.6	1457	1767.4	1593.1	1871.6	1834.5	818	840.4	787.2	926.6	777.9	801.9	832.2	1027.5	615.9	727.2	649.1	847.6	732	629.4	910.1	896.1	795.8	696.9	840.8	807.1	1171.7	675	753.4	909.2	635.9	617.3	699.5	663	998.3	820.2	852.9	875.6	755.9
MLEC|Q14165	1675	1487	1785.1	1739	1767.6	2009.4	1711.4	1578.8	1811.4	1772.2	1826.5	1726.2	1623.7	1837.5	1814.4	1672.9	1318.9	1706.5	864	1336.1	1441.8	1531.5	1137.8	1475	1656.7	1156.7	1261.2	1270.2	1343.4	1632.1	1419.5	1367.3	1054	1068.4	917.8	1020.6	1294.7	1143.6	927.2	763.6	853.9	1140.5	1222.4	1349	1181.8	814.2	1156.3	1052.6	789.9
MANSC1|Q9H8J5	326.4	232	389.7	375.4	319.4	458.8	420.6	315	373	349.4	433.6	403.8	275.9	434	330.4	350.5	671.7	828.3	471.9	715.9	730.6	644.5	627.6	697.5	836.2	569.1	572.8	582.2	686.9	855.4	679.9	693.2	514.7	559.1	533.6	543.5	458.9	528.9	486.5	528	481.6	447.4	521	510.1	528	545.9	529.7	529.8	469.8
CARTPT|Q16568	624.6	457	857.8	719.2	650.7	1122.4	759.5	607.5	643.2	889.4	725.7	747.3	522.7	676.8	678.9	644.7	1138.5	1379.7	802.3	1023.3	1091.9	1343.8	930.2	1279.4	1606.8	2528.7	1292.5	1241.1	946.8	1287.9	1237.6	1262.4	913.5	898	760.3	963.9	1070.5	1024.7	679	644.8	880.8	1107.6	798.7	1349.9	836.5	749.2	970.8	1026.4	689.5
VWA1|Q6PCB0	782.4	665.3	797.1	883.3	742.2	940.4	970.5	783.5	863.2	848.9	1140.4	880.5	784.1	992.7	783.2	791.9	1262.6	1847.3	840.8	1408.6	1130.9	1378.3	812.2	1392.4	1969.4	1209.6	1000.6	1311.2	1415.6	1279.5	1128.7	1160.4	99.2	83.2	87.3	183.5	95.4	94.8	110	102.2	103.2	68.6	84	104.5	76.5	110.9	85.5	93	1167.1
ALDH1A1|P00352	953.7	536.2	1261.2	1236.5	717.1	863.2	826.6	773.6	634.5	881.2	1223.5	1058.3	667.4	1177.8	829.9	971.4	460.3	422	521.8	754.1	423	564.3	536.1	488.4	420.9	467.5	616.4	489.3	758.6	594.2	494.2	508.4	593.5	550.7	535.9	433	442	458	522.8	746.2	963	699.2	526.4	564.4	476.2	427.3	560.2	566.3	1077.8
PLXNA2|O75051	489.2	416.2	505.1	672.7	535.2	464.5	565.4	493.2	572.5	502.6	637.5	653.6	438.3	583.8	508	501.8	103.6	172.4	63.6	147.9	112.9	109	100.9	129.4	158.2	76.7	101.6	106.9	134.2	108.2	123.2	113.9	47.7	64.4	54.3	56	90.5	65.2	61.6	39.2	60.6	81.2	80	64.9	77.1	49.5	67.5	59.5	248.5
GDF11|O95390	700.1	522.5	861.8	961.2	722.1	746.2	931.5	834.5	894.9	803.9	972.1	1026.4	600.1	982.6	765.9	788.8	1029.8	1335	740.5	1173	1189.7	1030.8	946	1316	1254.7	927.2	997	1062.9	1213.3	1309	1073.5	1060.2	1885.4	1862.1	1601.6	1590.6	2365.3	2042.9	1656	1525.6	1730.7	2084.5	2112.4	1971.2	1922.5	1479	1879.2	1920	1229.3
PEPD|P12955	893.9	1030.8	984.8	421.3	932.7	909	820.3	917.5	687.8	1035.4	866.9	746.6	857	699.2	928.3	985.8	641.1	530.5	1150.1	614.2	583.3	518	749.8	618.1	546.1	793.8	858.1	644.4	668.4	635.9	694.8	633.7	719.4	695.7	518.2	730	560.3	662.9	803.7	1020.7	710.3	669	720.6	786.2	701	772.2	729.1	707.3	543.1
OAF|Q86UD1	879.8	1174.5	1061.3	927.3	1000.5	864.9	1026	938.6	1180.6	987.5	984.6	785.7	825	945.8	997.2	952.3	637.7	672.3	718.3	544.2	740.1	734.5	662	698.8	812.6	797.5	675.8	731.5	649.1	782.7	767.2	672.9	642.4	677.2	614.2	693.3	646.4	689.8	700.2	527.5	683.7	617.6	604.6	679.4	720.8	701.5	663	675.8	704.8
PGAM2|P15259	NA	NA	NA	NA	NA	NA	NA	NA	NA	NA	NA	NA	NA	NA	NA	NA	NA	NA	NA	NA	NA	NA	NA	NA	NA	NA	NA	NA	NA	NA	NA	NA	NA	NA	NA	NA	NA	NA	NA	NA	NA	NA	NA	NA	NA	NA	NA	NA	NA
ADAMTSL2|Q86TH1	304.9	237.9	307.3	409	341	351.8	339.9	346.5	367.1	296.8	358.6	370.3	265.5	473.9	324.7	297.2	311.7	351.6	282.3	379.3	371.9	351.5	312.7	347.4	377.9	320.1	342	352.8	407.7	362.5	356.2	357.5	203.1	206.8	185	231.8	229.4	231.8	235.8	179.8	202.1	215.7	232.6	232.6	208.9	185.5	214.7	217.8	268.4
NLGN4X|Q8N0W4	154.7	147.7	169.3	223.5	154	156.4	193.3	192.8	185.1	177.9	198.4	209.1	141.6	205.7	170.2	151.2	NA	NA	NA	NA	NA	NA	NA	NA	NA	NA	NA	NA	NA	NA	NA	NA	136	137.9	132.6	118.6	132.2	131.7	151.5	124.4	123.9	133.1	146.1	163.7	144.7	144.3	112.6	110.9	394
ADAM15|Q13444	99.6	102.5	125.9	101	116.8	92.1	107.4	87.9	88.8	112.3	98.5	98	88.9	98.1	100.8	114.2	199.4	233.3	198	250.5	193.2	224.2	226.7	242	217.2	212.4	255.4	216.1	262	244.3	190.1	211.8	217	236	211.5	213.5	258.5	262.3	207.3	207.5	183.1	225.9	217.9	228.5	199.2	210.5	216.7	235.4	217.7
IGHV1OR15-1|P23083	1188	2459	882.8	498.2	822.2	1944.9	984.1	1034.5	655.9	836.2	975.9	1153	1013.4	771.6	1320.8	1212.5	3002.1	1901.7	4900.3	2580.9	1966	1942.2	3343.8	2293.1	1475.7	2617.9	2992.6	2181.9	2714.1	1928.5	2910.9	2941.4	1310.8	1512.9	1636.8	2220.2	851.1	1400	1938.8	1980.6	1425.9	769.7	1063.8	1642.7	1837.9	2064.3	1376.8	1289.4	1719.8
KIT|P10721	1172.4	752.7	1441.1	1164.4	1123.5	1270.3	1854.6	1115.1	1075.9	1106.4	1454.2	1789.6	767.5	1562.2	1145.4	1222.4	1492.7	1748.9	1013.1	2073.4	1820	1011.1	1426.6	1832	1546	1103.3	1409.7	1148.7	1752.9	2120.4	1482.3	1489.7	1884.6	1800.1	1381.6	1298.6	2594.6	1922.7	1563.5	1856.8	3608.3	2284.5	1960.2	1790.7	1559.7	1469.6	1563	1727.7	1719.1
EDIL3|O43854	368.6	345.4	475.4	621.5	347	299.4	316.6	429.8	400.5	370.2	306.6	370.1	306.7	382.4	356.5	398	674	644.6	564.3	955.8	478.6	903.1	680	658.6	702.5	740.5	572.5	1210.5	980	860.9	661.8	715.8	419.1	317.7	387.4	323.5	512.2	442.8	397.6	334	458.9	300.3	426.3	383.8	417.2	558.5	405.6	442.2	591.7
CD5L|O43866	681.4	546.4	415.3	497.5	646.3	711.1	317.6	463.7	705.6	653	303.7	358.5	1062.5	271.7	613	703	1851.6	1079	2659.3	1012.6	1544.2	1281.6	978.4	2513.2	1233.9	2879.9	2468.9	1311.8	820.6	1013.1	1662.3	1734.1	744.6	764.1	1125	680.9	387.9	603.2	847.7	1457	1214	444.3	1034.1	712.7	927.1	685.1	717.1	783.9	748.5
SH3BGRL|O75368	483.8	371.9	524.8	528.1	513.5	660.2	591	485.7	507.4	618.2	595.6	504.9	592.7	610.4	557.2	496	442.5	537.7	364.5	360.6	495.3	479	475.9	409.4	511.4	348.7	395.3	395.7	480.7	540.1	544.9	465.6	501.8	431.8	394	449	477.1	627.2	363.8	489	480.9	609.6	444	491.4	520.9	364.8	543	456.4	563
CA4|P22748	2556.4	1684.4	3422.6	2379.8	2426	2693.9	3726.3	2864.8	2860.6	2759.2	3231	3269	1244.8	2804.9	2622.6	2634.1	1421.9	1934.8	840.6	1657.5	1675.4	1505.2	1352.2	1602.8	1891.8	1170.2	1547.6	1191.5	1724.9	1836.7	1433.8	1514.3	1762.7	1930.1	1474.6	1594	2266.6	2004.4	1209	1397.5	1610.9	1831.1	2285.9	2326.1	1949.1	1432.1	1961.9	1815.7	1951.3
GGCT|O75223	605.6	410	643.9	704.8	623.6	679.8	589.5	495.7	628.2	841.6	708.9	655.9	609.6	878.8	651.9	646.4	515	603.4	454.2	551.9	582.1	711.7	482.2	458.5	667.3	445.8	439.8	504.1	594.7	755.1	584.7	563.3	230	201.7	200.8	182.7	231.9	234.4	182.4	186.5	228.9	245.7	233.9	239.3	270.3	219.8	222.5	215.6	632
PITHD1|Q9GZP4	880.6	688.7	1008.5	907	820.3	1056.8	900	850.6	913.8	1015	1080.1	1006.6	728.9	1131.4	930.3	846.4	608	739.5	470.7	705.8	707.3	686.6	586.9	651.1	781.2	465	500.8	534.8	736.8	775.8	661	538.7	752	691.6	572.1	653.5	830.6	815.2	618.6	540.7	707.2	857.8	856.1	825.2	864.2	573.6	785.6	684.2	1195.2
ANXA2|P07355	323.1	301.6	268.5	594.1	339.6	271.9	288	319.6	397.4	437.4	278.9	285.5	271	283.2	305.1	308.6	208.6	156.8	262.5	225.5	198	187	197.3	163.7	165.9	224.5	157.2	224.1	207.8	198.7	187.3	240.7	141.6	121.9	114.7	116.1	162.5	117	1007.5	186	121	298.2	153.4	100.4	108.1	133.3	114.4	117.8	88.6
IGLV1-51|P01701	809.8	849.3	77.3	1065.4	414.1	464.2	854.2	942.8	269.4	193.4	1106.1	652.1	789.8	636	866.4	754.3	2033.9	2537.8	781.6	917.9	1473.1	2572.8	1938.1	908	1017.3	3549.9	1466.4	1553.9	862.2	1411.9	2323.6	2191.5	1195.7	1763.8	1676.3	1007.2	1642.7	2307.5	2471	3170.1	1407.1	558.6	1156.9	1213.6	1599.4	1780.6	1189.5	1197.8	2117.4
SCUBE1|Q8IWY4	680.7	706.9	669.3	1135.3	694.6	627.1	854.8	852.5	805.4	798.6	740.1	856.3	912.4	923	772.2	753.4	795.9	970.4	691.8	924.7	831.3	1025.9	772.1	967	891.8	775	808.9	880.5	762.3	1077.5	909.1	873.3	600	452.9	432.2	710.3	816.1	647.6	680.6	472.6	614.4	681.1	563.7	485.8	661.4	705.7	629.3	645.3	398.2
BSG|P35613	1089	721.5	1173.4	1618	1091.2	1269.4	1161.5	1300.5	1288.9	1147.9	1286.1	1479.1	895	1438.3	1097.1	1022.3	1829.7	2332.6	1038.2	1944.7	1908.6	1966.3	1468.6	1955	2298.6	1374.5	1444.2	1586.8	1887.9	2290.3	1854.2	1727	1714.6	1731.1	1391.9	1461.1	1954.3	1958.4	1577.4	1218.5	1549.2	1821.6	1700.4	2029.8	1914.6	1270.4	1797.4	1817.1	1568.4
LOC643669; CCER2|I3L3R5	400.9	218.8	464.4	574.3	467.5	431.2	449.4	478.5	493.8	433.7	494.6	488.3	299.6	556.3	403.6	397	894.7	1213.9	574.3	741.8	866.1	1006.4	635.2	1174.7	1064.3	734.2	673.2	875.3	712.5	1274.6	805.8	924.2	598.2	575.4	505.7	535.2	796.9	671.6	411	404.6	533	665.7	590.4	641	566.4	368.8	560.2	667.1	261.2
|P17405	350.4	350.1	287.5	326.5	305.3	290	362.8	373.5	349.9	308.8	358.5	416.7	355.5	337.6	328.1	317.6	NA	NA	NA	NA	NA	NA	NA	NA	NA	NA	NA	NA	NA	NA	NA	NA	149.5	152.8	156.6	175.8	174.1	206	237.4	163.3	136.1	175.4	202.4	193.2	146.8	183.9	154.9	163.6	294
GMFB|P60983	828.8	511.2	981.3	907	801.1	954.7	833.8	864.5	888.6	994	1018.8	980.9	847.5	1080.5	835.4	728.5	743.7	856.4	469.6	814.1	790.3	964.7	650.7	723.5	926.3	608.5	623.6	732.2	959.4	999.1	736.1	671.8	1150.1	1024.8	824.4	936.6	1210	1226.6	1124.3	819.3	1015.2	1318.2	1328.7	1137.1	1293.1	920.7	1179.3	1097.4	316.2
MYH9|P35579	18.7	8.6	20.2	21	12.6	33.9	12	27.9	20.4	15.4	23.7	13	13.9	10.5	16.3	13.3	NA	NA	NA	NA	NA	NA	NA	NA	NA	NA	NA	NA	NA	NA	NA	NA	41.8	31.8	46.8	56.5	30.6	63.8	58.8	70.5	79.8	69.3	35	42.5	34	44.4	59.4	38.2	155.7
PVALB|P20472	1892.4	1644.9	2511.8	1870.2	1883.4	1834.5	1969.8	1967.8	1784.9	1949.2	2599.3	2756.5	1269.8	2116.9	1962.7	1925.5	2692.6	2630.9	1602.3	4074.8	2382.1	2414.9	3152.4	3434.3	2905.7	2426.3	1984.2	1912.3	4480.3	3855.8	2583.8	2618.4	2226.5	1906.8	1927.6	1734.1	2154.8	2852.5	2316.2	2561.3	1791.2	3379.8	2474.8	2365.6	2147.7	1873.8	2269.4	2161.3	3387.1
CRB2|Q5IJ48	530.2	366.1	512.8	637	408.5	594.7	609.6	445.6	534.4	645.2	551.3	732.5	465	714.7	525	526.6	197.5	285.3	144.9	314	192	304.9	182.3	213.7	249.1	291.4	217	248.2	299.6	281.8	217.9	231.8	394.7	354.5	338.9	359	493.2	410.1	385.3	309.7	363.6	372.3	468.8	422	354	296.1	386.5	387.4	388.8
EPDR1|Q9UM22	1015.7	757.1	1160.1	1559.7	676.8	644	1203	1362.4	912.9	867.3	1749.8	1422.4	711.4	2103.2	924.4	904.7	632.7	818.2	340.2	1547.3	773.8	1168.4	702.4	698.9	918.9	392.1	627.4	613.8	1185.8	619.2	599.4	563.8	836.8	1053.9	598.2	746.3	1224.5	1057.4	1306.5	699.6	637.8	747.5	875.1	927.2	922.6	681.6	774.5	769.1	1065.4
CASC4|Q6P4E1	534.6	320.8	578.7	619.3	533.7	671.1	588.2	546.5	659.5	531.2	633.2	616.5	440.4	623.9	503.8	548.6	1099.9	1407.9	756.6	1197.8	1339	1234.1	1063.6	1169.1	1230.9	976.9	1092.3	1068.1	1324.1	1349.7	1072.8	1057.4	1235.1	1125.8	931.7	953.2	1362.3	1454.5	1081.1	802.4	1038.3	1345.6	1353.3	1482.7	1351.2	770	1219.9	1201.4	1348.6
CA10|Q9NS85	763.5	491.9	862.8	1047.5	667	642.1	1168.3	987.5	860.8	712.3	1272	1194.2	461.5	1248.7	711.7	752	722.1	1137.1	349.6	1462.1	870.5	731.1	684.1	968.4	1040.8	490.6	715.9	571.7	1305	953.5	610.1	666.7	258.3	272.1	203	248.7	457.6	317.1	289.6	205.4	231.5	257.9	288.7	284.9	320.8	181.1	257.6	249.4	289.2
CEL|P19835	1007.4	653.8	684.7	1798.8	1142.1	638.1	953.8	1780.1	1448.3	821.9	1031.6	1161.8	616.5	1081.7	951.1	899.4	304	216.4	285.1	230.9	307.2	355.2	414	272.4	251.2	422.6	247.5	416.9	373.6	209.8	316.6	284.5	640	600.7	331.1	814.3	688.5	497.7	1063.1	616.3	492.1	599	743	663.6	498.6	485.8	567.1	561.4	805.2
MGAT2|Q10469	322.6	309.8	350.9	339.2	296.9	333	379.1	335.8	340.7	312.7	400.3	370.5	305.2	409.8	313.4	300.2	505.6	591	376.3	599.6	524	606.8	476.7	610.7	641	453.2	469.2	491.9	582.7	673.9	512.4	488.8	581.6	564.2	498	481.7	666.7	685.5	519.6	391.5	490.5	692.7	615.2	596.1	618.9	431.1	517.3	527.5	564.4
PCDH19|Q8TAB3	510.2	358.1	568.6	558.1	469.3	758	699.9	520.4	540	567.7	640.5	576.8	426.5	650.2	582.7	533.6	463.1	575.7	287.1	371.6	548.4	479.8	277.4	462.4	608.7	319.4	360.5	385.5	411.8	537.6	395.2	432.6	339.3	357.2	290.5	338.1	399.8	386.3	232	173	257.4	312	347.6	396.4	433.5	195.2	345	342.2	210.8
DTD1|Q8TEA8	190	139.3	254.5	215	225	260	216.1	180.3	229.6	271.9	175.1	174.9	223.2	312.7	247.2	188.8	311.3	442.6	157	365.8	390.6	408.5	217.6	308.4	418.7	234.4	220.6	279.3	359.3	459.5	334.4	278.9	76.6	64.2	55.8	67.7	97.3	88.7	63.1	51.6	55.1	101.4	97	91.2	118.1	53.7	84	79.6	453.7
CLN5|O75503	1350.7	1143.5	1115.3	2789.7	1320.6	1089	1810.7	1969.8	1821	931.3	1857.8	1601.7	1323.2	1939.3	1421.7	1349.7	1350	1489.1	900	2066.2	1500	2909.1	1530.9	1647.2	1762.6	1555.8	1446.8	1976.2	2633.2	1552	1403.8	1397.5	1598.3	1702.8	1356.3	1388.9	2204.5	1890.3	2546.8	1641.7	1086.6	1247.2	1603.4	1696.4	1933	1458.7	1736.4	1618.5	1349.5
B4GALNT1|Q00973	445.7	284.1	624.7	507.2	451.2	437.3	461.5	458.5	501.5	443.8	647	534.7	345.2	626.6	431.8	461.7	165.5	244.8	99.2	218.1	200.8	169.6	170.1	192.9	179.2	116	150.2	110.8	226.8	213.7	151.2	157.2	459.2	477.2	403	488.8	601.7	546.7	382.9	360	409.7	538.8	606.6	521.3	553.4	344.4	435.1	479.7	518.6
TNFRSF21|O75509	3702.6	2125.2	4438.1	4759.4	3335.3	4791.4	4058.3	3703.6	4688.5	3922.9	4737.9	4951.7	3096.1	4896.7	3828.9	3759.6	3906.6	5578.7	2133.7	3803.5	4661	3907.3	2930.6	4304.6	4814.7	2800	3161.9	3451.7	4216	5225.8	4169.9	3965.9	4122.7	4330.3	2951.6	3760.4	4901.1	4832	2696	2121.5	3206.7	4626.3	4220.6	5056	4523.9	2182.6	4345.4	4308.2	2709.4
HPRT1|P00492	538.3	386.4	615.5	503.8	553.5	617	473.3	463.6	608	637.8	730.8	590.6	614.2	827.3	577.8	500.7	531	578.9	351.1	655.9	691.9	739.8	523.4	519.4	685.2	421.3	461.2	430.9	724.7	711.5	575.9	480.1	545.5	489.9	377.3	407.3	484	594.5	302.6	432.7	591.9	694.5	685.9	516.7	771	367.4	587.1	491.7	721.9
|Q13555	80	48.3	87.7	70.2	95.4	99.1	79.4	76.2	84.9	88	112.1	94.7	80.6	124.1	81.7	78.3	55.3	55.7	54.1	45.9	53.3	54.5	56.8	55.1	68.6	56	59.1	34.5	60.3	52.6	56.3	54.9	118.5	105.1	95.1	113.4	117.7	158.9	87.3	76.6	95.2	139.2	105.2	120.8	129.1	102.9	119.5	110.3	67.8
NQO2|P16083	613.2	445.5	682.1	703.6	306.8	269.5	625.2	370.9	452.9	609	783.3	661.1	621.5	728.9	542.2	468.8	193.8	234	187.9	295.6	59.8	280.2	204.8	220.6	118.5	82.9	158	259	260	318.7	158.6	149.9	331.9	271.4	219.5	256.2	273.2	560.7	215.6	216.6	241.5	138.6	470	374.8	316.6	212.6	305.9	245.6	280
IGHV3-43|A0A0B4J1X8	114.5	167.8	74.7	91.4	91.1	148.2	188.8	176.1	41.8	33.7	86.8	156.8	171.6	128	150.1	119.3	613.3	428.4	1147.9	447.8	410.5	435.6	1941.6	362.6	406.8	715.9	472.8	366.2	845.4	369.2	568.9	530.2	604.7	441.1	864.1	622.9	559.4	434.4	1008.9	1149.4	654.7	472.9	568.3	519.2	871.3	686.9	562.1	593.6	43
CD248|Q9HCU0	661.5	564.7	629.1	686.9	616.9	736.7	844.7	642.2	651	738.6	735.9	669.4	570.8	621.5	661	663.7	831.8	1052.7	670.7	828	856.3	783.8	677.8	745.3	929.4	704.9	835.8	773.5	684.4	991.5	874.7	791.9	960.2	860.8	758.4	949.6	1178.8	975.3	953.5	626.6	828.7	950.2	888	836.3	1012.6	774.1	974.9	982.4	568
LAMP1|P11279	1325.5	958.4	1404.2	1676.2	1334.8	1425.8	1791.6	1183.3	1321.3	1375.9	1699.3	1509.7	1595.1	1996.3	1422.1	1308.3	1408	1858.6	1075.1	1982.7	1498.8	1926.6	1335.1	1466.3	1826.2	1142.3	1199.9	1436.7	1658.8	1460.7	1473.5	1304.6	976	894.9	786.6	932.5	1269.1	1100.6	1217.3	899.8	720.6	874.4	1031.8	957.6	1114.3	804.9	1036.2	955.8	1030
PDYN|P01213	1532.5	957	2198.8	1887.2	1223.8	1725.3	2063.3	1871.4	2045.7	1799.6	1961.6	2177.3	1717.5	1809.2	1311.2	1599.5	593.3	826.5	393.3	582.1	567.1	689.1	456.1	772.9	732.8	613.8	565.2	529.2	559.9	1032.6	515.8	616.7	1219.4	1243.7	992.1	1033	1477.9	1186.5	853.7	1139	1097.1	1416	1047.5	1467.3	1144.1	750.9	1084.9	1353	948.6
HLA-C|P04222	194.4	103.9	97.4	167.3	232.8	129.8	578.4	91.8	224	114.9	463.9	231.6	106.1	162.3	214.2	198.5	NA	NA	NA	NA	NA	NA	NA	NA	NA	NA	NA	NA	NA	NA	NA	NA	NA	NA	NA	NA	NA	NA	NA	NA	NA	NA	NA	NA	NA	NA	NA	NA	188
FKRP|Q9H9S5	506.2	392.2	591.1	575.7	541.1	547	619.3	528	743.8	546.4	712.1	716.3	543.1	689	523.8	698	248.7	390.4	163.8	296.8	227	319.8	225.7	321.6	344	179	228.5	206.5	293.8	365.3	224.9	273.5	346.2	389.1	325.3	329.6	441.3	385.4	294.2	200.3	271.1	381.8	409.4	345.9	412.3	243.7	346.8	330.5	622.3
PROCR|Q9UNN8	451	408.5	433.1	514.1	372.9	444.6	739.4	497.8	442.8	602.7	563.5	895.2	400.9	636.1	462.7	442.5	126.2	142	93.3	107.2	171.5	122.6	75.6	96	137.8	85.2	111.7	111.7	112.5	94.3	110.1	96.5	210	209.7	196.4	194.8	343.6	211.1	309.5	190.4	192.3	262.3	309.5	256.9	219.4	254.2	261.5	256.6	172.3
NAGA|P17050	258.5	251.3	286.7	436.6	242	205	337.7	397.9	281.3	269.6	356.1	326.5	304.6	392.8	278	257.5	231.8	228.5	178.3	351.6	235.6	336.4	204.4	215.2	231.9	190.3	224.1	274.2	356.4	214	213.5	240.3	357.1	419.4	292.3	365.5	492.4	420	506.1	231.9	316.6	354.1	211.4	339.7	334.8	288.9	338.5	334.9	334.7
AKR1A1|P14550	112.3	106.1	104.4	102.9	87.5	123.8	103.1	97.3	83.7	120.7	116.7	91	133	126	132.2	106.5	NA	NA	NA	NA	NA	NA	NA	NA	NA	NA	NA	NA	NA	NA	NA	NA	164.5	127.7	142.7	128.2	120.8	179.2	152.3	159.6	135.8	247.6	172.5	151.2	177.4	162.8	166.1	167.5	60.8
CRISP3|P54108	355.7	516.6	355.7	258.8	460.3	327.5	287.3	383.6	282.2	272.6	224.7	297.1	466.1	316.2	360.9	428.6	521.7	379.5	620.1	296.4	419.1	387	541	484.1	447	770.9	671.3	355.1	412.2	363.5	542.2	536.7	545	759.7	544.9	477.5	474.4	426.7	449.6	518.3	451.8	446.7	510.5	623.8	534.7	887.5	600.1	607.7	367.6
CTGF|P29279	962.8	573.1	954.1	952	831.4	1910.8	1241.9	1056	1042.3	1172.8	1105.4	898.8	1074.2	898	1077.7	879.2	790	756.9	586.9	644.9	891.1	728.9	846.6	633.8	836.8	625.2	652.1	664.2	690.1	1106.3	847.8	664.8	941.5	806.5	659.9	898.6	990	1331.6	770.5	971.4	822.7	800.7	896.9	983.1	1025.2	656.2	1104.4	932.3	707.2
GPNMB|Q14956	519.8	383.3	457	512.3	644	566.5	666.5	367.4	470.5	498.1	577.7	302.1	484.3	782.9	651.8	462.1	337	476.5	147.4	330.1	545.5	599.4	393.4	373	445.6	203.8	309.2	521.3	314.2	519.6	426.7	342.1	540.5	359.6	412.8	571.8	601.9	557.9	467.9	395.1	795.8	319.6	513.5	518.7	526.6	374.7	648.4	502.2	500.5
LFNG|Q8NES3	655	489.5	722.8	793.1	707.9	600.7	783	741.2	736.9	683.6	843	791	554.1	839.6	629.3	674	1288.1	1542.7	960.9	1591.1	1544.6	1471.5	1323.6	1608.6	1660.8	1270.7	1394.5	1355.1	1881.3	1608.5	1353.5	1340.5	1155.3	1133.5	977.5	1071.3	1461.5	1225.6	1376.8	926.6	1162.5	1492	1274.3	1253.2	1300.2	1009.4	1196.4	1195.9	999.4
PAMR1|Q6UXH9	518.8	406.8	502.5	554.7	544.3	476.6	587.4	566	508	586.7	551.5	631.5	584.4	558.5	512.3	507.7	214.8	232.4	189.9	249.3	192.2	261	188.2	212.4	244.1	202.1	210.3	250.2	233.2	207.9	194.9	201.3	370.6	341.6	327.4	309.5	414.4	439.7	379.1	270.1	309.3	360.3	422	321.6	445.4	390.1	404.9	379.7	525.4
IDH1|O75874	475.2	387.8	470.7	393.3	402.2	572.2	540.8	412.3	410	606.9	601.4	435.8	497	593.9	510.8	463.4	454.9	429.4	446.8	516.2	477.6	632.3	497	423.6	460.2	409.2	402.6	465.9	550.9	505.1	502.8	431.5	704.2	617.4	556.5	594.3	699.2	828.2	662.7	661.1	652.9	1073.2	745.6	569	792.3	561.6	784.2	664.5	661
COCH|O43405	913.3	525.4	801	902.7	783.7	1524.7	1032.3	829.1	827.2	955.4	889.2	978.9	996.3	988.2	1008.7	959.1	638.3	734.4	326.4	566.8	730	1036.4	507	605.4	622.8	783.6	572.5	659.2	1231.8	937	664.8	645.7	1052.9	1083.5	954.8	980	1020.8	1265.6	826.6	600.8	1039	1259.5	1120.2	1052.4	1063.6	649.4	1233	1154.2	733.7
IGLV1-47|P01700	1823	3037.3	1470.9	1116.7	1914.7	1938	1668.2	1379.4	1103.4	916.6	1068.7	1516.3	1573.7	973.6	1589.3	1716.5	1049.6	762.8	1775.8	677.1	831.1	729	805.6	551	742	1093.1	1138.6	660.4	1124	793.9	910.8	921.3	1406	1724.9	2198.7	1368.1	872.6	1806.2	1987	1512.6	1466.4	1059.3	900.9	1544.3	1772.5	1485.5	1290.5	1334.9	1086.4
CLUL1|Q15846	982.6	771.6	1130.5	1187	1437.3	897.3	1482.5	1083.6	978.4	882.4	1254.6	1145.4	1132.1	1354.1	981.7	1030.9	673.4	526.3	498.1	567.8	460.9	806.3	712.8	506.3	602.7	793.3	784.5	501.4	751	756.8	671.2	657.9	355.2	450.3	296.6	389	352.3	255.3	339.9	352.4	268.5	318.7	491	427.2	450.5	388.9	327.7	361.6	392.3
SPINT1|O43278	640.9	486.5	820	724.2	642.3	610.2	846.9	691.3	571.6	523.5	639.9	608.8	521.3	828.8	623.7	640.4	545.4	727.7	527.9	706.2	567.9	523.3	478.8	646.9	665.1	532.2	561.2	484.9	528.9	667.8	522.3	518.9	771.2	724	742.5	684.3	784.5	842.7	806.4	660.2	697	810.6	813	803.6	884.7	820.2	739.4	765.2	1297.8
IFI30|P13284	511.2	408.3	399.9	936.2	506.2	275.6	565.5	826.3	536.9	569.8	676.2	688.7	522.5	812.2	427.1	499.1	648.1	498.4	518.7	1163.6	622.2	1117.7	743.7	775.9	642	646.8	597.9	941.6	1279.7	616.3	578.7	635.5	351.4	359.9	238.1	395	510.6	476.5	727.3	258.3	365.7	448.2	377	282.5	342.2	332.9	334.5	394.7	451.7
ST6GALNAC1|Q9NSC7	790.9	505.6	1002.4	938.8	705.2	1021.6	979	985.2	942.8	917.2	1153.1	1008	499.9	1152	837.7	826.8	362.6	425.1	261.9	438.6	359.3	386.5	271.3	323.3	395.8	293	309.6	326	422.2	398.6	390.7	379.1	869.9	894.3	722.5	1009.4	1033.4	963	801.9	583.1	497.1	1160.5	933.1	1017.2	973.6	552.7	909.3	927.8	785.7
TUBB3|Q13509	NA	NA	NA	NA	NA	NA	NA	NA	NA	NA	NA	NA	NA	NA	NA	NA	NA	NA	NA	NA	NA	NA	NA	NA	NA	NA	NA	NA	NA	NA	NA	NA	NA	NA	NA	NA	NA	NA	NA	NA	NA	NA	NA	NA	NA	NA	NA	NA	NA
NEU1|Q99519	182.3	117.7	183.1	239.8	156.2	132.3	153.6	189.2	212.2	159.4	214.2	176.7	153.7	181.4	147	163.3	242.3	234.2	182.1	409.7	231.6	446.8	259	265.1	280.9	227.3	230.4	306.3	385	237.4	271.9	246.1	231.1	224.1	153.6	228.6	302.9	291.8	424.5	138.3	202.5	306.3	266.6	205.8	229.7	207.7	230.7	223.5	743.9
COL15A1|P39059	343.8	349.6	347.6	416.6	377.1	424.2	341	303.4	281.4	321.1	308.5	380.6	338.9	400.7	332.3	329	422.5	416	435.3	464.3	379.6	496.1	353.2	423.1	480.2	449.7	466.3	529.5	452.2	442.7	470.6	460	429	406.5	525.2	490.4	444.9	397.2	575.8	432.9	419.6	333.5	431.6	396.9	352.1	531.1	437.5	440	211
NTRK3|Q16288	1008.1	726.3	1198.7	1184.2	941.4	1189.7	1216.1	1054.2	1152.9	1065	1409.4	1412.8	780.7	1295	1077.9	1042.9	458.3	570.3	441.1	520.8	533.3	483.5	436.8	497.7	542	502.7	456.6	404.7	433.4	524	476.5	475.9	720.7	719.8	692.4	672.8	883.9	697.4	590.3	565.9	523	727.8	677.7	789.6	680	577.8	704.5	733.8	906.9
EFCAB14; KIAA0494|O75071	970.7	633.1	1089	1031.4	886.4	1139.6	1137.4	890.8	924	1112	1237.6	1164.2	714.5	1099.9	942.7	929	1245.3	1513.7	780.4	1297.1	1282.9	1135.6	828.3	1392.1	1651.8	1052.1	1149.3	1038.8	1294.8	1517.8	1194	1260.3	1408.5	1260.6	1188.1	1201.1	1452.5	1575.8	1135.7	978	1356.7	1709	1598.9	1753.6	1424.5	918.6	1342.9	1393.2	1544.3
PRKAR1A|P10644	303	186.5	386.4	326.8	285.3	390.6	337.2	283.4	296.1	386.7	410.3	360.9	325.9	431.2	329	280.7	128.1	175.5	79.5	94.5	160.3	136.9	101.9	122.2	162	98.8	149.2	131.5	177.7	168.6	120.3	107	428.4	415.8	303.6	380.8	402.3	475.3	333.8	328.6	341.2	517	502.7	449.3	552.4	291	442.3	396.7	297.4
MEGF9|Q9H1U4	1762.5	1366.2	2063.8	2185.8	1767.7	2185.2	2095.4	1806.1	1936.4	1755.5	2165.3	2266.9	1477.5	2280.7	1852	1794.2	2631.7	4085	1715.1	3123.1	3101.1	3347.1	2362.2	3331.9	3616.7	2338.9	2663.7	2531	3057.5	3792.1	2830.3	2829.7	1326.9	1310.8	1193	1265.2	1585.7	1477.8	1016.1	735.7	1078.3	1390.8	1321	1569.5	1406.5	917.6	1338.4	1278.6	1545.2
ICAM1|P05362	668.5	649.2	619.3	624.9	707	683.8	654.1	582.6	745.6	679.8	813.4	660.5	646.8	652	722.9	647.3	444.3	431.7	402.5	366	591.3	464.5	466.4	417.4	439.8	366.4	439.1	367	342.6	428.5	470.8	420.6	1122	1096.7	1020.9	1074.9	873.1	1118.6	1015	1099	967.6	1298.7	1085.9	1058.1	1228.8	959.6	1128.4	977.4	705.2
NCSTN|Q92542	331.1	200.3	345.5	334.9	274.8	315.4	450	255.1	341.2	328.5	469.5	413	349.3	524.5	325.3	300.8	239.3	330.1	169.8	234.7	216.1	312.1	238.4	225.4	313.6	208	229.6	240.2	279.3	215	198.9	237.7	121	119.4	123.7	143.9	189.8	180.4	137.2	119.4	123.7	126.2	133.5	130.1	160.6	149.4	157.6	140.4	357
SLITRK3|O94933	380.6	310.8	390.8	582.8	359.5	337.4	525.2	476.9	453	360.1	577.2	557.1	336.8	643.5	375.5	392.1	372.3	616.6	266.6	651	460.5	465.5	364.4	458	552.2	304.7	374.7	419.9	585.6	407.1	356.4	390.9	263.5	315.8	182.3	253.4	539.3	335.5	333.6	149.8	215.5	290.3	276.3	262	288.2	163.9	275	274.1	242.9
CYTL1|Q9NRR1	1130.7	779.3	1359.8	1221.1	1048.8	1889.6	1551.1	1190.9	1116.7	2110	1516.9	1164.7	650.9	1047.6	1147.3	1064.7	1098.3	1178.8	919.5	755	1197.6	1594.7	1148.6	563.1	1221.7	1251.7	1010.3	1045.8	597.3	1190.2	1130.2	1181.5	1204.5	868.4	1020.2	1044.5	1482.7	1842.2	1074.7	1123.6	560.1	1681.4	1538.7	1525.8	1422.3	859.7	1324.9	1253.4	1380
UNC5B|Q8IZJ1	95.6	80.2	113	97.5	891.4	104.2	91.5	144.4	109.5	92.3	139.6	129.6	84	153.9	99.4	109.6	290.5	348.9	208.9	293.7	278.9	295	286.8	315.4	395.2	243	285.1	287.2	401.5	344.5	288.7	294.6	247	189.9	172.5	189.8	230.1	322.7	253.3	191.3	187.6	242.1	244.9	268	215.2	173.2	226.1	230.4	354.4
UQCRFS1P1|P0C7P4	NA	NA	NA	NA	NA	NA	NA	NA	NA	NA	NA	NA	NA	NA	NA	NA	NA	NA	NA	NA	NA	NA	NA	NA	NA	NA	NA	NA	NA	NA	NA	NA	NA	NA	NA	NA	NA	NA	NA	NA	NA	NA	NA	NA	NA	NA	NA	NA	NA
GPR37|O15354	1180.3	633.9	1288.8	1410.1	1058.6	1421.7	1447.7	1217.9	1212.8	1337.3	1333	1339.1	1175	1543.4	1196.8	1243.8	924.1	1289.9	494.5	862.7	854.1	1096.5	770.6	1019	1283.5	845.3	807.3	919.5	1001.5	1138.8	980.8	1004.2	809.4	785.9	712.2	796.1	923.2	962.7	673.1	493.3	644.9	901	910.2	964.1	915.8	605.1	813.3	891.2	1139.2
PODN|Q7Z5L7	460.8	465.9	460.7	549.7	383.2	447.6	415.6	424.4	367.2	516.6	426.5	410	449	385.9	434.1	398.6	390.6	316	293.5	364.3	310.8	366.8	382.4	306.2	452	344.1	323.3	438.9	415.9	342.3	326	319.5	151.4	106.5	128.2	132.4	156.5	152.1	177.2	186.8	136.5	130.1	153	146.1	107.1	209.7	144	118.8	181.9
HLA-B|P30479	197.1	193.6	121	109.3	158.8	171.9	399.6	116.5	174.8	142	356.8	219.5	178.3	142.7	186.9	184.7	165.9	178.4	104	178.7	241.4	79.1	283.9	576.8	245.3	16.9	197.9	101.1	321	114.2	163.4	171.9	58.8	64.6	42.6	157.6	77.7	NA	48.8	84.6	146.5	12.3	120.9	119.2	101.2	68.2	62.2	55.6	71.5
HLA-C|P30510	NA	NA	NA	NA	NA	NA	NA	NA	NA	NA	NA	NA	NA	NA	NA	NA	134.4	96.9	137.5	52.4	56	45	228.7	333.6	130.4	52	104.3	53.6	316.2	91.2	89.7	114.3	NA	NA	NA	NA	NA	NA	NA	NA	NA	NA	NA	NA	NA	NA	NA	NA	95.3
PGLS|O95336	203.6	202.7	223	288.6	204.5	225.7	245.4	228.7	227.8	252.9	255	236.2	208.6	220.9	235.2	222.8	116.7	110.8	100.3	111.2	110.7	95.1	109.5	116.1	118.8	80.8	109.6	93.1	115.2	112.6	108.7	93.9	216.7	197.1	170.2	207	227.2	265.3	216.4	228.8	255.2	255.6	245.2	189.5	255.5	225.8	247.5	246.1	205.1
BRINP1; DBC1|O60477	511.8	321.9	537.4	621.4	455.9	505.4	618.1	549.8	541.2	503.8	652.5	642.1	374.9	730.2	499.9	502	136	168.6	61.2	152.9	153.8	156.6	133.4	159.2	162.7	99.6	136.6	112.7	160.3	200.2	133.3	134.2	325	367.3	294.8	302.7	444.4	421.2	280.8	277.5	366.1	405.2	388.4	391.8	351.8	272.7	358.1	355.5	238.3
LTA4H|P09960	365.6	291.6	348.9	324.4	306.5	333.3	403.2	314.7	275.1	372.8	364.8	280.6	356.4	354	337.3	328.7	417.7	325.7	509.1	381.2	464.2	384.8	408.1	410.7	438.7	353.6	459.4	379.8	365.1	527	469.1	394.4	402.1	385	375.1	343.5	369.7	457.6	354.4	630.9	502.7	482.6	398.9	392.6	450.8	521	422.2	385.9	596.3
LRRTM2|O43300	803.9	724.5	901	852.7	796.1	1003	922.6	854.6	1055.7	921.9	1039.4	1117.1	739.6	1002	860.7	820.5	445.2	568.4	274.8	531.3	539.7	397.8	403	488.4	599	357.3	388.3	360	562.8	629.1	525.8	424.6	507	535.1	439.6	517.1	669.6	645.5	411.7	281.1	426.5	602	593.8	594.4	621	323	563.1	540.7	381.5
GSTM2|P28161	479	310	540	777.4	516.8	473.8	601.9	563.5	512.8	567.4	510.4	592.5	398.6	535	497	487	462.1	492.9	431.2	466.3	389.9	405.5	464.6	454.8	578.9	371.4	340.5	510.2	455.9	625.7	485.8	456.4	271.3	241	218	210.1	298.9	264.9	309.5	270.4	301	435.8	246.6	258.7	377.3	222.7	246.4	292.9	306.2
NPNT|Q6UXI9	89.9	67.9	89.2	88.9	94.1	149.9	102.3	123.5	133.4	122.4	96.1	85.5	108.7	85.8	106.9	97.2	125.8	100.2	107	155.2	158.3	158.1	148.2	129.9	130.3	118.2	119.6	146.3	154.9	129.1	145.3	120.7	100.9	101.3	124.7	116.4	112.2	98.3	88.6	111.4	116.4	126	107.3	94.6	101.5	96.7	98	103.5	46
PNP|P00491	41	12.7	18.4	63.7	35.5	20.8	28.8	17.3	26	27.1	35.1	5.2	33.3	6	13	16.6	NA	NA	NA	NA	NA	NA	NA	NA	NA	NA	NA	NA	NA	NA	NA	NA	NA	NA	NA	NA	NA	NA	NA	NA	NA	NA	NA	NA	NA	NA	NA	NA	NA
BIN1|O00499	172.8	138.5	178.3	187.4	150	218.2	190.7	146.3	150	207.9	226.1	197	188.9	240.1	196.3	175.3	72.9	87	67.9	67.6	103.1	114.5	66.6	61.6	101.2	66.4	67.2	84.8	100.6	97	89.3	67.9	NA	NA	NA	NA	NA	NA	NA	NA	NA	NA	NA	NA	NA	NA	NA	NA	34.3
SERPINA10|Q9UK55	711.2	799.2	604.1	529.5	913.2	620	528.9	727.3	660.7	619.8	560.4	633.7	832.4	551.6	646.9	745	719.9	523.6	1170.3	641.1	733.8	679.7	703.4	618.4	477.1	1189.5	579.5	821.5	712.7	432.7	669.9	678.5	257.6	256.9	210.2	376	237.5	239.1	326.9	307.7	274.4	225	261.4	230.2	217.8	275.7	261.4	263.1	761.1
B3GALNT1|O75752	240.4	184.2	253.1	305.2	227.2	282.4	312.1	275.7	277.9	290.5	346.6	317.6	196.3	328	256.1	241.4	499.4	615.7	371.3	616.7	530.4	531.8	468.2	561.1	591.4	385.4	468.5	526.2	580.9	678	503	460.5	652.2	667.3	552.3	542.4	690.3	728.5	500.7	476.9	582	710.4	712.4	720.4	714.9	487.4	682.5	659.9	681.2
CFL2|Q9Y281	185.7	133.7	201	200.6	182	209.3	214.4	167.1	160.4	210.7	212.2	171.7	235.5	202.6	187	169.1	NA	NA	NA	NA	NA	NA	NA	NA	NA	NA	NA	NA	NA	NA	NA	NA	NA	NA	NA	NA	NA	NA	NA	NA	NA	NA	NA	NA	NA	NA	NA	NA	48.4
OLFML2A|Q68BL7	584.5	455.6	618.6	772.2	662.6	882.2	685.5	649.9	681.6	638.3	663	636.2	283.3	572.2	665.9	584.5	997.9	960.9	1077.6	877.1	1108.3	906.1	779.4	1027	1032.2	1124.4	883.6	1036.7	785.9	1070.6	946.4	973.2	317.5	297.6	252.7	260.3	320.1	413.4	232.4	214.3	255.8	381.8	280.8	314	388.7	242.2	333.5	321.1	224.2
ATP5A1|P25705	NA	NA	NA	NA	NA	NA	NA	NA	NA	NA	NA	NA	NA	NA	NA	NA	256.5	162.6	215.5	316.1	203.1	391.3	311.8	257.6	209.1	329.3	225.7	324.8	288.3	267.1	260.7	266.2	1734.2	1599	1852.8	1544	2322	1844.7	2158.1	1235.3	1674	1615	1541.7	1379.1	1328.2	1915.8	1517.8	1584.6	NA
FAM49B|Q9NUQ9	130.3	89.4	120.5	108.9	94.4	148.6	133.1	124.5	136.5	170.8	200.2	128.7	147.3	202.6	147.7	119.7	128.9	104.1	100.5	107.9	136.3	139.1	103.8	108.6	140.9	107.3	94.4	101.9	159.1	181.5	130.2	118.5	349.6	279.5	257.4	298.4	363.9	329.7	307.6	349.7	287.8	451.2	370.3	363	442.6	380.1	390.3	333.9	150.7
KRT8|P05787	NA	NA	NA	NA	NA	NA	NA	NA	NA	NA	NA	NA	NA	NA	NA	NA	NA	NA	NA	NA	NA	NA	NA	NA	NA	NA	NA	NA	NA	NA	NA	NA	NA	NA	NA	NA	NA	NA	NA	NA	NA	NA	NA	NA	NA	NA	NA	NA	NA
PCYOX1|Q9UHG3	733.9	485.9	825.9	457.3	733.9	819	672.3	731.4	800.2	629	763.3	853.9	391.7	906.7	657.1	723.5	856.7	882.2	760.6	1162	950.2	749.1	935.4	1108.6	904.4	1057.1	1492.5	807.2	967.9	1019.2	892.3	976.8	888.1	1073.3	716.1	517.9	1039.5	875.1	1025.6	938	1045	794.2	898.9	834.6	745.8	652.2	863.5	915.2	889.2
ADCYAP1|P18509	209	159.3	281.1	295.9	197.7	245.8	221.4	237.4	210.7	263.7	224.1	224.6	178.3	171.7	201.7	237.3	63.9	7.6	34.6	44.1	72.3	70.9	50.3	48.3	88.5	53.3	11	73.9	73.5	113.4	63.7	67.3	119.3	92.4	91.4	125	162	153.2	125.1	86.9	137.1	36.8	111.6	167.6	97.2	92	126.2	137.1	64.9
FAM20B|O75063	536.3	397.8	661.6	667.8	561.6	540.2	729.3	688.3	562.3	506.6	687.1	726.9	487.7	708.6	530.5	556.9	718.5	860.8	547.9	921.9	827.9	743.6	696.3	790.3	826.1	607.6	719.4	734.9	941.7	894	706.5	729.3	399	424.7	326.3	317.4	481.2	435.2	375.7	237.1	382.7	461.6	518.2	444.8	350.6	321.3	386.9	379.5	687.5
NRN1|Q9NPD7	457.5	375.7	533.1	644	439.2	528.6	510.2	465.2	640.3	516.6	578.2	619.7	341.9	559.9	444.7	419.5	1462	1998.4	1262.1	1662.3	1698.4	1556.5	1444.5	1643.5	1597.3	1279.4	1437.2	1413	1500.8	1890.2	1439.2	1450.9	1671.1	1683.3	1355.8	1649.9	1935.5	1837.7	1455.9	1242.1	1583.6	1783.6	1726.1	2126.5	1667	1291.7	1591.9	1661.2	1975.4
SCN3B|Q9NY72	587	359.3	715.7	701.5	487.1	865.2	696.7	561.7	933.2	681.8	745.6	764.5	397.5	886.8	594.8	634.8	640.4	1015.7	387.6	635.2	876.4	670	470.9	821.4	942.8	476.1	618.3	659.2	633.8	968.7	728.1	737.1	616	820.6	552.2	660.5	775.5	790.5	413.6	313.9	509.2	532.4	661.4	819.5	715.8	332	669.1	672.2	621.2
CXCL16|Q9H2A7	853.2	721.1	1058.3	1191.8	858.5	921.8	1106.3	1104.7	1057.9	1057.4	1215.7	971.4	1001.8	1104.8	912	863.8	541.7	653.6	338	583.4	447.1	711.1	651.3	599	706.8	495.3	497.4	555.5	661.8	654.1	545.4	512.2	308.5	251.9	251.2	258.5	319	290.8	286	239.4	252.8	319.9	316.8	370.4	372.7	251.7	307.1	270.9	498.4
COL4A1|P02462	191.2	157.6	223	271.7	201.9	244.9	221.3	222.7	243.4	244.9	225.1	230.2	217.4	240.8	228.6	204	453.4	502.5	395.6	538.6	519.2	501.1	461.2	533.3	547.7	475.8	371	490.7	558	556.5	465.7	472.6	319.7	293.7	263.5	358.5	390.7	493.9	352	304.3	312.2	405.1	353.9	357.1	346.5	303.6	370.2	345.2	265.6
YWHAQ|P27348	62.9	65.4	72.9	102.9	86.6	72.1	68.2	65.3	54.4	80.8	76.5	51.2	81.4	60.7	80.6	88.8	NA	NA	NA	NA	NA	NA	NA	NA	NA	NA	NA	NA	NA	NA	NA	NA	NA	NA	NA	NA	NA	NA	NA	NA	NA	NA	NA	NA	NA	NA	NA	NA	NA
PRL|P01236	135.5	105.2	103.7	461	105	96.1	153.4	183.8	134.5	319.9	127.7	139.5	131.6	105.5	142.9	146.7	107.4	78.4	92.9	137.3	80.9	125.2	127.5	113.8	66.2	105.8	91.1	123.7	134	83.8	103.4	98.7	112.9	85.6	74.8	134.5	115.3	116	189.6	142.6	90.6	129.1	122.1	109.7	243.4	78.4	117.4	155	171.4
ADAMTSL3|P82987	174.8	165.7	164.9	140	148.4	122.8	209.7	177.3	171.6	190.4	148.2	229.7	169.3	189.7	170.5	169.9	232.3	277.9	175.5	352.7	217.3	325.6	172	247.5	276	245.7	207	277.3	243.2	280.7	225.6	249.1	438.8	349.4	349.9	396	491.3	496.2	355.3	336.9	368.1	372.7	403.9	313.9	334.2	477.4	369.3	393.5	249.8
C2orf40|Q9H1Z8	5430.1	3578.3	4802.9	11267.9	6215.7	2222.5	7204.6	8746.6	7772.3	5851.7	4411	5833.5	4786.1	5644.8	4981.5	5426.6	4557.8	3705.5	3455.6	5903.3	2871.1	7641	4412.8	4659.4	2935	6476.8	4136.7	5193.9	5617.1	6064.1	4177.5	4381.9	3061.3	3261.1	2197.5	2657.1	4109.5	2065.3	3892.1	2132.4	3664.1	3503.7	2801.2	3047.6	3784.9	3587.4	2863.5	3346.1	2468.1
METRNL|Q641Q3	1006.4	1010.2	1060.9	1376.3	1191.9	800.1	1162	893.3	944.1	1027.1	1124	1129.9	788.1	920.4	952.3	918.2	730.4	727.4	676.7	787.1	599.9	816.9	702.7	688.7	703.9	750.3	767.1	844	810.9	812.5	688.5	714.6	826.4	772.7	723.4	718.4	885.9	849.9	839.4	827.5	779	803.9	909.7	831.3	785.4	984.2	846.2	854.1	1077.3
FABP3|P05413	1620.9	1025.1	1616.5	1358.2	1775.4	2163.5	1529.9	1054	1425	1823.4	2066	1306.5	2426.9	2023.6	1857.6	1255.6	1017.5	991.9	883.8	1271.8	1310	1598.7	897	711.2	1362.6	639.1	700.3	812	1199.3	1649.9	1175.2	759.1	1145.5	825.1	686.8	790.7	845.7	1509	763.3	1332.4	613.2	1401.7	1762.7	978.8	1796.5	1163.6	1247.8	835	718.4
ITGB1|P05556	472	402.4	473.6	568.7	424.2	654.1	552.1	525.4	450.3	508.6	678.6	528.3	482.4	500.1	487.4	458.1	113.8	134.6	87.1	145.7	138.1	140.6	125.3	108.9	157.3	119	110.6	120.7	141.8	130.6	151.1	130	370.5	372.5	336.9	372.6	397.7	433.5	430.3	348.1	355.4	359.8	395.9	422.1	393.8	334.3	422.6	374.5	214.6
HS6ST1|O60243	622.8	472.2	647.5	603.2	567.4	597.1	649.9	622.2	664.3	627.6	786.8	657.1	568.9	754	591.7	585.6	439.1	540.4	301.9	525.1	512.4	548.9	428.6	494.5	553.1	436.5	405.1	451.2	587.3	547.6	424.6	437.5	340.1	273.6	258	351.3	314.3	348.9	322.7	273.4	265.3	357.2	377.8	350.1	375.5	301.5	303.1	347.6	425.2
C1QL3|Q5VWW1	105.5	135.6	113.1	89.4	89.5	113.7	98.5	77.3	99.9	103.5	98	85.3	86.5	93.6	108.8	97	295.2	316.4	179.8	273.3	319	300.5	209.7	311.4	341	212.1	221.9	195.2	283.7	377.4	274.7	244.9	140.6	118.5	113	121.4	128.3	114.2	97.9	88.7	115.9	112	128.7	111.8	147.9	111.9	127.7	119.5	461
SEMA6B|Q9H3T3	666.1	441.4	719.5	901.8	515.9	549	1042.1	891.1	690.9	592.9	1037.8	990.5	524.4	1053.8	659.1	627.5	486.5	736.5	200.7	731.5	566.8	537.5	396.8	587.6	628.5	316.3	457.8	476.8	699.8	525.7	454.4	429.8	562.2	644.1	355.8	514.4	1007.7	630	740.5	331.6	446.7	678.2	617.7	590.1	535.1	276	529.6	529	351
HIST2H2BF|Q5QNW6	93.5	76.5	56.7	103.4	62.7	58.4	65.8	91.2	97.8	110.5	182.5	114.1	53.6	260.4	105.4	115.8	215.6	114.2	162.3	168.8	543.9	226.7	201.6	231.7	164.6	173.1	183	321.2	182.3	131.3	194.4	231.6	158.8	110.2	116.8	278.5	139.3	136.2	188.7	130.6	304.1	334	66.3	108.1	137.3	80.1	159.4	160.9	122.2
PIK3IP1|Q96FE7	2700.6	1666.1	3033.2	3067.9	2611.1	3120.9	3097.3	2732.4	2952.8	2870	3275.2	3170.2	2093.6	3402.5	2771.5	2666.7	2794.1	4093.5	1388.2	2794.9	3280.5	2957.5	2341.2	3080.8	3639.6	2335.9	2329.9	2499.8	3202.2	3777	3155.4	2913.1	3878.7	3489.3	2949.7	3523.6	4333.9	4470.3	2812	2184	3378.9	4443	4090.5	4647.9	4267.6	2429	4044.3	4087.4	3255.6
HSPB1|P04792	564.1	535.7	567.3	653.7	539.9	620.1	562.7	511.4	582.9	702.8	537.8	431.9	653.3	415.1	573	583.4	408.2	301	452.7	307.4	374.1	426.2	528.1	307	454.7	404.3	355.2	368.7	336.4	523.2	400.4	376.6	61.2	44.4	35.2	55.4	43.4	90.3	58.5	95.6	43.6	72.4	51.2	43.7	52.9	43.1	71.5	41	309.4
MMP17|Q9ULZ9	305.3	149.9	411.1	330.8	310.2	365.4	326.7	263.9	400.8	353.7	427.7	408.2	184.1	484.1	331.3	312.7	112.5	173.9	74.4	147	141.2	144.4	78	124.8	171.1	103.2	102.3	96.4	98	130.1	123.5	131.7	31.2	40.5	22.4	20.4	35.8	41.1	28.2	16.1	23.2	28.7	21.8	33.5	41.9	19.7	26.3	27.1	87.4
B3GNT9|Q6UX72	478.4	394.2	427.1	634.4	431.5	412	641.7	540.8	576	509.8	604.2	601.9	573.5	575	465	493.7	630.4	827.1	455.2	772.1	619.2	775.4	582.6	686.1	734.9	620.7	606.8	726.2	700.2	608.3	623.1	635.2	477.1	430.8	443.7	460.8	598.1	627.1	559.1	433.5	478	536.2	529.7	474.2	485.9	491	487.5	469.2	301.9
ICOSLG; LOC102723996|O75144	1230.1	1002.1	1187.6	1061.2	1317.9	1222.4	1333.7	1547	1586.1	1344.9	1226.3	1588.6	1690.6	2209.7	1536.5	1247.9	851	1386.4	570.7	681.9	926	1171.2	496.7	1104.4	1336.3	794.8	895.1	830.4	882.4	1007	1057.1	922.7	1343.7	1281.3	764.5	1085.5	1119	1292.3	1423.4	683.1	1066	1143.1	1404.9	992	1676.6	882	1592.6	1516.4	1266.9
CBLN1|P23435	1724	1224.6	2004.2	2339.6	1389.2	1603.9	2084.4	2321.4	1710.8	1469.3	2494.5	2616.5	1035.4	2312.7	1585.3	1648.9	1782.7	2395	874	3218.4	2381.2	1982.5	1959.5	2307.9	2335.4	1465.6	1845.7	1575.5	3586.3	2585.2	1737.9	1773.5	1863.1	1916.8	1206.6	1677.6	2453.7	2223.2	1800.1	1394.6	1713	2084.3	2348.7	2471.1	1998.1	1212.6	1725.3	1827.4	993.5
CTSA|P10619	621.5	502.3	657.3	1172	590.2	490.1	776.6	903.9	756.2	740.3	857.3	853.8	673.6	683.4	663	643.7	453.8	429.7	396.3	725.7	432.7	799.1	533.5	503.4	497.2	480	437.2	697.5	753.9	520.5	425.1	455.9	136.1	137.6	99.7	98.3	193.2	156.2	304.3	80.1	125.5	137.4	124.4	85	131.6	121	119.5	125.6	168.7
PTPRJ|Q12913	459.5	472.2	510.3	479	501.5	468.4	480.8	431.7	493.2	474.9	421.3	489.2	458.8	466.1	512.2	509.2	423.5	426.9	426.8	395.9	432.4	433.4	411.6	418.4	420	450.7	405.8	384.6	433.1	394.1	412.4	430.2	245.3	226.6	218	230.1	250.3	218.5	283.6	261.1	197.8	215.5	203.4	236.6	223.3	206.9	190.7	194.1	263.1
SEPP1; SELENOP|P49908	2534.7	2441.9	2241.8	2396.3	2441.7	2842.5	2419.4	2314.3	2405.3	2266.1	2405.7	2336.3	2277.8	2643.5	2511.5	2527.3	2030.8	1804.8	1984.3	1785.4	1944.7	2178	2117.9	2086.5	1870.1	2173.4	2050.4	1894	1912.1	2096.4	2030.7	1912.1	2406.5	2510.8	2340.6	2505.8	2193.4	2290	2220	2538.3	2287.9	2214	2616.1	2403	2673.3	2576	2377.3	2419.8	3931.7
ERBB4|Q15303	690.2	448.9	671.9	933.5	660.4	707.7	996.5	727.7	793.6	687.7	933.2	942.7	660	957.1	738.9	667.9	569	936.8	312.1	824.3	783.7	779.3	445.6	658.3	953.2	463.8	563.3	579.1	728.5	703.2	619.1	557.7	348	346.1	214.7	265.9	429.6	378	346.9	228.3	251.2	348.9	385.2	368.9	390.1	196.3	308.3	310	282.1
EFNB1|P98172	1578.8	1440.9	1622.8	1636.4	1592.2	1867.9	1696.4	1436.9	1775.1	1701.1	1810	1797.9	1475.1	1841.2	1699.7	1661	1100.2	1325.8	936.8	1290.4	1455.8	1283.1	1117	1216.6	1435.9	1068.4	1180	1294.6	1310.4	1366.9	1304.7	1184.8	932.9	956.1	788	1019.9	1107.6	958.2	768.1	698.9	840.2	1017.3	1050.6	1159.2	1036.4	852.7	1053.8	1011.5	1454.5
B4GALNT4|Q76KP1	261.1	170.4	267.2	295.7	263	303.5	385.3	267.1	295.5	307.8	381	272.6	235.5	356.4	263.1	281.6	75.9	81.3	52.1	86.7	75.6	75.3	78.9	95.9	93	53.1	71.4	74.5	100.7	123.5	83.7	63.8	193.5	158.5	283.3	162.9	199	221.1	156.3	118.8	144	173.2	204.2	198.1	219.4	142	171.2	202.4	130.3
CFHR5|Q9BXR6	272.7	271.2	297.9	239.5	240.5	277.9	233	217.2	253.7	229	227.5	256.2	317.3	235.5	256.1	285.8	176.8	116.8	309.4	161.3	182.6	130	215.1	226	118.7	312.5	234.5	327.5	135.2	190.3	166	218.1	541.1	306.2	745.9	501.3	267.2	260.5	588.9	518.8	485.7	504.3	420.1	527.5	620.8	836.7	540	581.7	403.3
LGMN|Q99538	1012.2	674.1	1039.3	2117.7	983.9	711.6	1051.2	1459.2	1264.3	1117.9	1257.7	1052	828.2	1110.3	1013.8	1018.7	424.5	339.8	329	531	364.7	622.5	503.7	429.5	387.5	458.8	360.9	567.5	609.5	461.4	424.6	433.6	360.9	295.5	268.6	368.7	411.4	379.5	759.2	223	446	444.3	317.4	359.6	283.8	296.6	329.5	375	377.4
SERPINB1|P30740	376.4	356.5	447.1	505.6	373.9	357.6	514.8	381.5	366.8	328.1	415.4	446.7	348.7	453.4	375.5	361.6	303.4	367.4	311.8	305.6	355.2	402.2	307	321.4	387.3	252.6	313.4	320.7	290.1	319.2	340.3	286.9	327.7	296.8	288.8	282.4	375	344	276.1	272.4	315	348.5	333.8	338.6	351.3	249.5	318.9	314.7	404.9
SULF2|Q8IWU5	416.5	315.8	449.7	580.8	409	444.2	408	431.1	429.1	465.6	503.8	498	386.4	426.6	426	428.8	386.4	469.4	305.7	366.1	414.1	397.1	392.5	467.3	439.7	374.2	364.7	395.7	390.4	460.7	367.2	414.2	901.3	849.3	780.6	811.1	1004.6	1037.3	1070.2	693	726.2	933.3	893.2	965.5	877.1	834.5	832	861.7	420.2
FAIM2|Q9BWQ8	366.1	235.6	430.9	468.1	406.7	516	399.3	349.1	478.9	431.5	498	476	306.6	474.8	393.4	389.2	446.4	606.7	267.6	461	537.8	545.9	372.5	446.9	594.9	389.1	382.7	395.9	538.8	516.7	468.1	426.5	830.6	846.6	564.2	793.9	947.6	986.9	529	526.6	668	1002	908.5	1033.4	983.1	480.7	905.3	813.9	652.1
BACE1|P56817	501.8	328.4	594.9	590.8	470.2	565.3	539.3	488.2	556.9	564.1	629.2	567.8	478.5	721.8	547	498.5	410.2	554	392.4	556	472.2	539.9	433.6	424.8	567.5	437.8	467.3	501.9	550.9	460	457.5	470.8	348.1	320.2	241.1	249.7	438.5	433.2	265.5	208.7	265.4	391	410	399.2	412.7	214.9	365.2	311.8	271.6
COL21A1|Q96P44	782.1	953.9	811.5	470.8	1095.6	785.8	1024	708	787.1	698.9	769.7	688.6	978.8	989.6	892.1	844.3	618.1	997.5	1087.6	566.1	554.2	757.8	561.5	619.1	690.4	503.8	579.7	703.7	734.7	714.7	672	631.3	630.4	496.6	565.9	740.1	648.9	769.4	557.1	460.2	638.3	434.6	656.6	792	670.5	718.6	672.1	623.9	538
AK1|P00568	448.1	262.9	429.7	468.3	308.8	359.3	399.4	389.5	417.6	442.9	397	366.7	483.3	377.5	384.9	351.4	266.8	154.2	192.5	213.2	167.8	247.3	267.3	166.3	254.7	179.5	174	206.9	251.5	231.5	219.2	180.7	117.1	81.3	62.8	71.8	84.7	99.7	96	125.9	313.8	145.4	100.7	89.8	91.3	79.6	109.8	77.5	NA
FOLR1|P15328	1225.2	966	1120.1	3208.1	1573.1	949.3	1038.2	1836.9	1526.9	1446.1	1542.3	1406.2	981.7	1105.2	1111.9	1136.6	724.5	595.9	528.9	1051.4	605.1	1065.7	792.8	797.1	590.5	708.2	709.8	822.3	1313.8	686.2	714.2	646.9	1234.1	1101.2	842.7	1305.4	1664.4	1539.8	1583.9	1010.8	1362.1	1396.1	1508.3	1257.8	1156.1	1345.2	1200.6	1253.7	1101.9
CCT6A|P40227	NA	NA	NA	NA	NA	NA	NA	NA	NA	NA	NA	NA	NA	NA	NA	NA	NA	NA	NA	NA	NA	NA	NA	NA	NA	NA	NA	NA	NA	NA	NA	NA	NA	NA	NA	NA	NA	NA	NA	NA	NA	NA	NA	NA	NA	NA	NA	NA	39.1
CDH20|Q9HBT6	364.5	252.7	330.5	413.8	409.1	437.1	480.7	351.3	358	389.3	414	389.1	433.1	474	407.9	398.5	216.9	266.3	222	234.4	236	278.2	225.7	223	234.6	230.6	226.3	237.9	241.6	245.5	220.2	244.9	310.9	264.5	311.6	251.5	340.1	322.5	283.7	237.8	255.5	291.1	278.9	304.8	386.2	280	309	303.5	156.6
OXT|P01178	433.4	321.7	417.7	637.7	463.6	395.5	479.6	432.3	470.8	463.3	499.8	464.9	605.7	492.1	430.6	459.4	652.2	697.9	493	679.5	494.1	1230	645.7	937.3	813.6	744	674.6	599.7	935.5	766.8	680.1	677.5	432.2	349.3	313.2	443.1	466.9	425.7	372.4	420.8	449.7	535.9	531.2	504.2	483.9	453.4	432.6	484.6	763.5
CD93|Q9NPY3	510.5	474.8	511.7	515.8	524.2	668.2	538	632.1	488.7	547.8	525.6	482.7	483.9	480.4	544.3	490.6	279.9	296.6	233.9	270.3	274.8	233.5	266.5	255	269	228.6	269.9	296.6	262.8	263	296.6	273.6	160.6	114.1	119.2	138.6	144.2	205.4	155.8	118.7	161.7	204.3	125.9	162.5	145	147	164.2	159	279.6
GPR37L1|O60883	6904.5	3202.3	6752.1	7814.4	5128.3	6842	7422.2	6146.1	8747.8	6291.7	6866.6	8636.1	4492.5	7682.4	6594.2	6704.7	5352.4	8246.4	3222.1	5719.2	6726.4	5753.5	3991.9	6489.2	6906.1	4468.5	4662.6	4945.6	6804	7814.9	6188.4	5867.9	6070.1	6737.6	4524.2	5281.7	6967.2	7126.9	4708.8	3147.6	5218.7	7459.5	6743.3	7776	6467.1	3788.9	6716	6618.4	3349.8
CNTN5|O94779	410.6	316.2	413.6	504.7	407.4	413.8	429.5	406	434.5	507.5	477.7	601	362.6	420.6	422.3	413.1	105.1	191	62.6	75.5	130.5	129	69.5	137.4	161.1	72.7	90	80.5	109.2	151.3	108.9	127.1	191.8	219.6	176.6	173.1	236.2	216.4	161.7	107.5	155.4	205.3	208.2	186.8	260.5	110.4	208.7	212.4	125.6
ANG|P03950	1518.4	1926.7	1843	2062	1787.5	1493.9	1316.5	2013	1682	1767.6	1813.3	1391.8	1143.8	1450.3	1562.1	1470.7	1056.7	732.3	1251.1	1408.4	925.1	1213.3	948.2	866.8	1290.7	931	799.4	1538.6	1365.8	1116.5	1150.4	1026	2118.7	1804.7	2042.8	1669.4	2222.6	2437.6	2479	2097.9	2392.3	2576.6	2792.4	1996	1745	2633.2	2130.5	2074.8	2187
PLAUR|Q03405	52	57.5	77.4	102.5	82.4	71.9	88.9	63.6	66.8	72.7	70.8	99.6	56.2	95.7	72	52.6	44.5	52.1	23.5	34.2	37.2	44.3	32.6	42	49.8	41.6	37	50	43	48.7	53.4	39.1	34.5	31.3	32.7	37.3	29	23.1	39.3	33.4	33.6	31.3	24.1	29.1	29.4	23.9	32.8	34.6	75.1
PLA2G15|Q8NCC3	546.3	328.2	579.1	643.9	565.8	519.7	656	657.7	616.2	551.4	797.1	640.4	534.8	762.9	519	500.4	913.6	1027.5	644.8	1306.9	991.8	1247.3	1031.6	1034.3	1085.1	775.6	820.5	970.4	1180	932.8	920.6	846.5	765.3	766.5	618.5	798.6	1055.8	956.3	1108.8	677.3	715	990.3	899.1	899.1	935.5	619.8	805.1	802.3	904.7
VCP|P55072	NA	NA	NA	NA	NA	NA	NA	NA	NA	NA	NA	NA	NA	NA	NA	NA	535.1	427.3	487.5	725	452.3	765.1	639.5	480.8	475.8	697.1	569.6	724.4	579.7	544.4	620.2	571.2	39	28.1	24.5	26.1	18	34.4	31.8	30.7	64.7	51	18.7	28.2	26.2	33	19.7	26.8	NA
GALNT15; GALNTL2|Q8N3T1	231.3	116.9	122.8	314.3	232.2	277.9	269.5	318.1	295.4	113.6	202.8	202	358	329.4	273.6	233.3	353.8	490.8	257.4	441.6	453	552	386.3	549.2	401.4	351.6	355.8	340	388.5	499.5	494.1	422	532	550.7	522	632.9	439.5	503.5	731.4	399.6	600.8	555.2	818.3	398.6	590.7	396.6	645.1	620	520
UBE2L3|P68036	504	345.3	568.5	594.3	503.6	513.4	519.1	509.3	522.2	644.3	588.2	554.4	527.3	699.8	529.9	462.1	325	337.6	212.4	368.3	341.5	414	322.5	334	423.2	240.9	258.6	300.9	449.2	345.2	315.9	285.8	361.4	353.5	286.7	323.4	338.3	408.8	351.9	321.1	365.4	417.3	371.7	406.7	373.2	326.6	358.8	365.8	489.6
NPDC1|Q9NQX5	210.7	162.2	245.3	296.6	211.4	255.9	245.4	248.7	294.8	245.3	263.4	248.8	218.2	259.3	222.2	246.5	151.6	185.1	110.6	181.5	159.9	177.7	152.5	183.2	183.3	132.3	147.4	155.7	134.8	169.7	176	154.7	205.1	200.1	183.1	195.4	224.9	223.1	186.7	125.7	196.3	212.9	170.2	208.1	184.5	164.4	196.2	183.4	195.9
UCHL1|P09936	803.6	377	869.8	666.1	931.2	755	559.5	615	701.6	1056.7	1209.8	577.2	1099.6	1078.1	891.7	527.5	1406.2	1251.6	1160	2402	1544.3	2458	1564.5	1237.4	2075.6	1105.6	1102	1506.1	2668.2	1837.2	1565.7	1179.5	961	761	596.5	637.9	852.2	1201.9	751.6	894.1	587.4	1418.4	1509	928.9	1251.6	925.6	1127.3	714.3	839.9
MAMDC2|Q7Z304	596	577.3	600.1	730.7	720	622.5	570.6	636.9	629.1	796.4	739.6	654.8	672.6	598.7	648.5	589.6	401.9	448.7	317.7	423.6	360.4	489.7	426.2	360.6	423.8	360.1	352.5	497.9	430	413.6	387.5	370.8	316.2	213.6	254.7	273.3	322.9	392.6	268.9	367.6	265	306.2	331	299.8	275.6	315.7	301.1	256.6	181.3
UBE2N|P61088	388.2	243.2	383.2	406.2	394.2	369.8	375.2	355.6	390.1	432.3	495.6	368.4	495.8	518.8	371.2	338.9	602.9	632	493	724.1	725.8	871	622.1	583.8	844.5	495.1	545.6	547.3	866.1	774.5	641.5	536.6	432.4	314.7	284	299.4	371	467.8	303.2	365.5	562.6	545.6	488.9	358.5	511.2	286.3	408.3	329.9	389.7
RAD23A|P54725	964.6	629.7	983.4	949.7	890	1126.8	907.6	836.1	938.3	1138.4	1173.7	1090.7	948.3	1243	1009.6	870.6	737.9	851.9	548.2	729.9	790.7	927.6	642.6	751.5	889.3	683.9	597.5	636	852.4	937	695.5	618.4	530.3	410.2	329.9	418.5	445.3	570	366.4	429.7	544.3	657.6	621.8	544.2	629.7	337.6	511.7	490.1	674.1
SNCG|O76070	684.9	465.6	998	713.7	879.7	1047.6	773.6	752.7	617.7	607.6	990	601.8	904.7	1130.1	677.1	641.1	212.3	235.8	162.4	243.2	222.6	295.1	232.2	221.5	242.9	224.9	185.5	219.9	288.8	303.5	241.1	207.8	624.1	291.1	355.7	518.3	630	714.4	403.4	589.3	475.2	655.4	843.2	754.4	945.2	485.9	662.9	591.9	595.6
HAVCR2|Q8TDQ0	1125.2	780.3	1195.7	1042.2	1140.4	1199.2	1043.8	1072.1	1047.4	1262.8	1340	1007.4	804.6	1228	1296.4	1117.6	829	845.9	733.5	753.7	999.2	890.2	850.6	751.9	1027.9	719.4	730.8	746	772.7	788.2	896.4	816.9	494.6	458.8	401.7	531	539.8	463	494.3	348	437.1	517	520.9	574.4	484.3	374.4	546.7	501.8	519
CYCS|P99999	1610.8	1301.6	2376.1	2035.7	1841.4	2294.8	2075.6	1722.3	2152.8	1948.1	1959.1	2207.5	1555.1	2237.8	1628.1	1550.5	1121.4	1301.7	945.5	1088	1173.9	1229.8	1041.7	1096.9	1269.8	1090.8	1043.4	992.4	1293.1	1317.2	1253.8	1206.5	1465.2	1373	1224.6	1446.5	1380.2	1386.7	1371.9	1139.8	1358.3	1562.8	1659.3	1499.2	1423.7	1144.6	1462.3	1534.8	1431
GLA|P06280	320.5	289.5	349.1	496.3	294.7	265.1	389	410.9	365.2	320.7	417.1	421.7	339.1	373.6	304.6	319.9	770.1	841.2	615	955.1	814.1	1106	672.2	842.8	862.5	1081.1	768.4	875.8	923.1	875.1	732.4	752.8	403.4	397.8	410.7	414.2	491	433.2	482.3	394.7	415.1	449.9	474	474.6	458.8	437.7	423.6	415.4	775.7
ENO3|P13929	NA	NA	NA	NA	NA	NA	NA	NA	NA	NA	NA	NA	NA	NA	NA	NA	NA	NA	NA	NA	NA	NA	NA	NA	NA	NA	NA	NA	NA	NA	NA	NA	NA	NA	NA	NA	NA	NA	NA	NA	NA	NA	NA	NA	NA	NA	NA	NA	26.7
APOA1BP; NAXE|Q8NCW5	619.5	507	879	771	649.2	791.9	725.5	724.1	765.7	815.4	740.8	840.8	685.7	968.7	692.7	626.8	234.9	244.1	177.2	165	239.5	217.9	231.3	213.5	275.9	212.9	215.3	190.4	245.8	266.5	217.5	197.3	455.9	457.4	372	399.2	546.6	469.3	356.2	386.1	427.2	521.4	476.3	524.5	468	455.3	476.4	432.3	627
IGSF1|Q8N6C5	478.3	301	545.2	726.4	327.4	537.1	613.9	485.5	461.7	502	510.2	717.3	546.1	496.4	457	508.7	493.8	664.2	338.4	602.5	679.8	534.1	534.8	702.7	612	383.5	565.6	530.6	619.2	591	537.8	489.5	240.5	271.7	201	166.5	300.1	353.2	236.9	152.1	191.1	261	271.2	236.9	280.7	195.9	245.9	251.1	273
BAI3; ADGRB3|O60242	479.9	354.1	507.2	725.3	463	398.5	716.7	681	641.4	515.9	784.9	767.3	426.8	722.7	472.3	472.6	465.9	681.8	269.9	885	598.3	645.4	380.1	546	676	418	403.6	455.9	811	570.1	434.5	472.4	686.1	681.3	436.8	670.3	1083	796.1	960.9	490.5	524.3	661.3	677.8	653.6	711.7	427.6	627.3	683.9	656.1
GALC|P54803	577.8	424.6	962.3	855.9	619.6	793	735.5	1107.8	944.7	344.6	946.7	583.8	340	473.7	637.7	572	166.3	182	110.7	109.2	202.1	219.9	95.4	95.6	196.5	167.5	101.6	164.5	143.6	182.3	171.8	171.9	181	172.7	174	119.8	161.1	246.2	188.6	144.1	139.6	165.8	208.1	158.5	201.6	200.9	211	182.9	119.9
SNCB|Q16143	347	173.9	373	251.2	313.7	483.4	253.9	257.7	267.7	398.2	486.2	249.5	507	464.5	297.7	251	658.1	669.4	426.3	765.9	702.4	932.6	572.1	567.9	874.5	531.2	531.2	533.7	816.6	884.7	677.4	600.6	429.4	288.9	284.6	352.1	286.1	480.7	275.5	360.5	555.6	576.6	587.3	448.2	664.9	363.6	369.9	381.9	272.8
TMPRSS5|Q9H3S3	205.4	210.2	240.1	179.6	189.3	130.5	268.9	195	167.7	195.2	178.4	146.1	253.4	221.7	207	198	68.9	70.8	82.4	79.1	73.5	90.8	70.7	55.6	82.2	58.9	83.6	61.4	76.4	87.7	68.5	66.3	196.8	169.6	177.5	206.9	203.5	320.2	252.6	189.6	178.8	200.4	163.3	196.3	177.3	239.8	205.6	176.4	152.4
FAM82A2; RMDN3|Q96TC7	550.6	310.4	521	543	344.7	475.4	428.8	411.1	391.7	506.4	534.5	479.3	658.5	556.6	432	435.2	124.7	138.5	98.3	134.2	139.5	139.4	81.1	115.7	143.7	127.8	110.5	89.6	139.1	144.6	109	125.9	347.6	342.6	345.6	309.5	406.9	385.7	311.9	266.7	483	343.1	403.4	352.6	317.2	273.9	332.7	375.6	268.4
IGF2|P01344	3353.2	3825.6	3484.8	4118.2	3802.4	3619.6	3890.3	3738.9	3182.1	3333.3	3734.9	3327.8	3701.3	3489	3507.5	3662.1	923.2	909.4	850.9	890.9	744.1	1129.4	875.1	799.4	1026.1	867	871	1104.3	875.1	935.3	892.9	871	698.9	610	684.5	746.3	748.6	768.5	771.2	674.6	714.2	658.6	758.4	744.2	745.7	953.3	814.6	719.7	628.8
VNN1|O95497	324.6	335.6	381.1	255.8	458.6	203.4	187.4	292.9	233	240.4	268.4	347.9	223.7	207.3	320	315.5	225.2	215.3	276.8	183.2	218.6	156.1	213.2	156.6	196.9	698	278	257.1	121.1	195	275.7	254.5	87.7	67	99	90.3	70.9	55.2	66	175.4	117.3	78.8	76.3	99	90.4	107.7	90.9	101.6	64.5
APMAP|Q9HDC9	873.7	996.5	798.4	857.1	1145	956.9	929.5	928.1	928.1	908.7	947.1	645.3	1293.6	1040.4	1010.9	972.9	584.5	417	806.7	540.3	695.7	567.5	690.9	569.3	519.2	1142.2	628.7	406.1	484	607.8	637.3	562.5	442.2	268.8	357.1	496.6	329.1	303.3	441	499.6	836.2	419.9	418.4	323.2	389.2	302.3	401.5	386	374.3
CCT7|Q99832	NA	NA	NA	NA	NA	NA	NA	NA	NA	NA	NA	NA	NA	NA	NA	NA	NA	NA	NA	NA	NA	NA	NA	NA	NA	NA	NA	NA	NA	NA	NA	NA	NA	NA	NA	NA	NA	NA	NA	NA	NA	NA	NA	NA	NA	NA	NA	NA	NA
TAGLN2|P37802	300.9	203.4	275.7	310.6	299.2	445.7	306.4	288.8	242.1	361.1	321.9	236.3	311.6	268.3	340.1	285.3	NA	NA	NA	NA	NA	NA	NA	NA	NA	NA	NA	NA	NA	NA	NA	NA	418.6	357.8	289.7	338.1	363	577.3	460.6	532	576.1	610.2	366.1	436.7	462.1	282.9	422.7	394.2	532.5
TAGLN3|Q9UI15	NA	NA	NA	NA	NA	NA	NA	NA	NA	NA	NA	NA	NA	NA	NA	NA	183.9	182.3	148.6	173.3	177.4	159.5	161	149.6	174.1	131	152.5	173	188.7	220.6	165	169.1	152.3	140.2	110.1	102.4	96.1	163.3	105.3	106.3	97	209.5	194.6	144.7	261.1	113.2	159	122.7	361.7
MGP|P08493	1446.6	1260.5	1441.8	1057.1	903.7	2345.5	1516.8	1384.8	1282.5	1488.3	1427.5	910.6	1434.1	1029.7	1387.3	1392.9	1550.7	1517.8	1329.6	1465.4	1766.5	1379.4	1610.9	1029.1	1576.8	1029.7	1155.8	975.8	1355.4	2106	1801.8	1401.6	1973.2	1699.5	1957.5	2192.9	1590.3	3337.7	1724.6	3051.3	1350.1	1952.3	1540.5	1896.3	1707.2	1733.3	1951.3	2017.7	2074.5
LOXL3|P58215	44.7	39.6	48.8	41.8	53.1	47.8	39.7	48.7	51.4	45.1	45.3	39.2	42.2	38.7	45.9	47.7	85.3	103.2	92.1	116.7	95.4	94.7	89.3	100.7	103.4	87.6	102.7	91.8	123.9	120.8	97.6	115.4	99.3	92.4	105.3	97.7	104.5	102.7	118.2	96.7	118	101.4	93.7	100.8	98	97	97.3	90.8	228.3
THSD7A|Q9UPZ6	152.1	110.7	170.7	144.7	145.2	143.6	170.6	148.9	192	158.9	178.6	202.3	123.9	212.5	150	159.5	198.4	196.7	93.8	263.5	204.2	212.7	185.6	209.7	218.7	157.3	169.3	193.8	217.8	272	210.8	168.6	189.5	204.3	193	212.4	223.2	203.3	193.4	199.9	174.7	188.9	204.1	200.7	237	203.7	200.6	198.8	373.3
ADAM9|Q13443	245.2	211.3	251	329.7	261.6	245.5	255.5	254.2	266	254.4	290.3	284.2	198.6	257.7	231.1	240.3	370.9	320.7	370.7	469.2	322.2	437.8	437	403.8	357	439.9	358.5	434.2	416.7	393.4	360.8	406.3	416.8	394.4	354.6	385.2	422.9	407	432.5	349	374.1	399.3	401.3	393	433	402.7	393.7	415.3	203.7
PLEC|Q15149	NA	NA	NA	NA	NA	NA	NA	NA	NA	NA	NA	NA	NA	NA	NA	NA	112.9	100.3	92.7	143.7	84.2	157.4	145.2	120.4	97.4	139	81.5	152.9	127.3	109.5	102	105.4	NA	NA	NA	NA	NA	NA	NA	NA	NA	NA	NA	NA	NA	NA	NA	NA	NA
LRP4|O75096	109.4	52.4	114.8	138.8	100.2	108.4	118.9	102.9	116	111.7	148.9	125.9	92.4	98.3	95	84.9	95.6	130.9	73.6	125.5	114.4	139.7	90.7	136.4	134	95.3	77.6	84.4	124.1	144.3	105.3	108	82.6	74.8	56.9	59.8	115.6	124.4	89.9	52.4	65.8	90.9	79	99.3	91.2	55.8	88.4	87.9	NA
SHH|Q15465	539.3	553.8	1009.8	403.4	657.2	447.9	411.2	380.7	374.6	455.9	275.9	440.3	339.6	476.4	577.3	576.6	570	417.6	705.2	354.8	283.7	552.6	686.1	381.8	287.5	541	1024.2	967.1	410.8	263.4	575.8	609.6	420.6	439.4	721.9	408.4	304.9	387.2	463.4	663.6	308.1	238.5	365.4	382.5	463.5	690.6	438.3	439.4	349.9
KIAA0319|Q5VV43	103.2	71.8	146.1	107.4	103.4	127.8	143	114.9	118.2	130.6	143.5	123.7	89.9	140.6	111.4	118.8	767.1	932.8	465	812.9	900.6	694.8	616.8	760.4	814.7	619	748.8	602.8	741.5	1028.2	739.2	748.4	419	445.8	400	371.7	481.8	533	349.6	311.1	394	434.6	372.8	505.2	429.7	352.8	446.1	381.8	1228.8
ANGPTL1|O95841	568.3	452.4	582.1	800.4	643	670	708	573.5	625.8	676.5	590	632.1	674.6	551.8	589.2	550.4	497.7	602	357.3	571.4	504.2	579.3	568.2	492.3	553.2	436.5	471.8	566.9	603.8	562.1	513.1	554.1	439.5	317.1	340.3	474.7	475.9	537.4	473.6	414.2	396.7	420.2	428.9	533.1	401.3	458.8	427.7	461.4	262.6
DHX9|Q08211	NA	NA	NA	NA	NA	NA	NA	NA	NA	NA	NA	NA	NA	NA	NA	NA	NA	NA	NA	NA	NA	NA	NA	NA	NA	NA	NA	NA	NA	NA	NA	NA	NA	NA	NA	NA	NA	NA	NA	NA	NA	NA	NA	NA	NA	NA	NA	NA	NA
EMILIN3|Q9NT22	439.4	664.3	498.3	335.6	264	456.3	487.7	446.4	368.5	482.3	505.8	451.1	460.5	502.7	457.7	476.9	274.3	349.6	247	231.7	312.3	318.2	319.8	293.5	399.1	310.2	317.2	302.3	360.8	361.2	308.8	299.8	396	379.3	398.8	435.9	437.4	408.5	358.6	357.6	420	316.4	450.3	440.4	428.4	560	439	437.9	501.4
GRB2|P62993	583.9	376.3	638.2	730.8	526.4	718.4	602.9	636.6	685.6	654.3	796.8	711.4	463.5	738.1	563	555.8	926.4	1000.9	630.8	937.9	1051.8	952.4	807.5	902.6	1118.3	782.4	762.4	808	1163.9	1158.2	830.6	875.6	346	418.4	298.1	311.2	347.9	428.1	302.9	280.6	291.5	381.8	389.8	402.1	399.1	292.7	362.5	357.8	221.9
STX1B|P61266	221.1	144.5	284.4	262.8	209.5	292.1	200.9	207.1	269.3	235.2	288.4	256.1	173.8	283.4	224.3	197.5	290.9	316.1	217.6	242.1	328.8	285.9	242.7	290.9	355.1	247	257.3	307.9	334.7	327.3	304.2	267.5	205.2	196.2	189	175.3	216.6	184.9	173.9	163	176.9	232	180.9	193.8	217.3	195	200.7	175.4	262.9
FLRT1|Q9NZU1	439.2	295.8	423	507.1	421.4	518.1	508.3	462.7	478.1	477.7	476.5	509.8	397	491.2	438.1	445.2	NA	NA	NA	NA	NA	NA	NA	NA	NA	NA	NA	NA	NA	NA	NA	NA	230.5	209.9	167.8	234.5	279.3	294.3	207.3	175.9	206.2	274.1	269.7	226.5	260.3	170.4	212.4	215.9	286
RPL8|P62917	NA	NA	NA	NA	NA	NA	NA	NA	NA	NA	NA	NA	NA	NA	NA	NA	103.4	73.4	83.8	143.8	86.9	114.4	114.7	115.3	99.6	105.1	80.6	52.4	41.6	24.1	33.1	24.6	36.3	19.6	17	22.3	31	23.1	37.2	15.4	17	29.1	19.8	29.2	22.9	26.2	21.1	21.8	NA
APCS|P02743	2156.8	4184.6	2021.1	124	1164.3	2359.2	1216.3	1040.4	997.7	948.9	911.3	1395.9	1914.5	797.5	1552.5	1852.4	1315.8	494.5	3023	618.6	1044.6	636.1	1670.6	620.3	749.6	3173.7	1157.1	1955	593.5	776.6	879.3	953.1	1298.3	1287.2	2415	1346	693.4	668.2	1449	1554.6	3038.4	969	1070	1045.7	795.4	1717.6	967.7	1010.7	1406.1
SEMA3A|Q14563	733.2	615.2	710.4	1034.1	682.4	757.6	973.8	850.7	866.8	923.4	933.4	964.5	859	817.4	787.5	739.5	360.1	395.7	312.5	442.4	387.1	469.3	380.3	415.7	471.5	382.8	371.1	388.2	472.2	372.5	361.8	363.7	268.3	274.8	219.7	268.3	370.6	282.4	335	193.6	264.4	309.6	240.9	258.4	280.8	217.7	251.6	272.2	406.6
SLC25A11|Q02978	NA	NA	NA	NA	NA	NA	NA	NA	NA	NA	NA	NA	NA	NA	NA	NA	NA	NA	NA	NA	NA	NA	NA	NA	NA	NA	NA	NA	NA	NA	NA	NA	NA	NA	NA	NA	NA	NA	NA	NA	NA	NA	NA	NA	NA	NA	NA	NA	NA
KLK11|Q9UBX7	1415.7	1083.7	1485.1	2789.6	1119	985.5	1485.6	2333.2	1862.9	1606.4	1806.1	1766.3	1094.1	1499.7	1414.1	1421.6	744.4	533	724.4	931.2	466.5	1454.5	884	781.2	713.3	989.7	502.7	686.3	820.4	589.4	718.8	749.2	637.9	615.4	537.2	712.7	740.6	756.9	1080.9	568.9	718.7	769.5	592.4	493.4	706.5	726.8	628.3	646.5	964.9
CLMP|Q9H6B4	512.2	346	645.8	643.5	584.5	535.8	628	566.7	509	550.6	783	548.1	360.6	735.1	523.2	541	432.9	538.1	361.3	524.3	460.9	438.4	517.9	535.3	540.7	473.1	438.2	386.3	556.5	622.8	482.1	495.2	522	463.9	479.9	470.8	560.1	605.9	630.6	444.1	491.5	654.4	627.1	614.7	616.3	432.5	562	573.6	236.7
SCUBE2|Q9NQ36	741	636.1	979.5	1174.1	739.4	851.7	821	916.5	788.8	964	1092.1	1027.9	607.7	779.5	753.1	790.8	257.5	409.4	172.7	267.5	214.8	301.4	223.4	298.5	380.3	292.3	211.1	316.8	361.8	312.8	239.2	281.4	553.7	545.4	442.8	469.4	652.9	616	515.8	441.1	495	772.7	538.5	574.9	602.9	548.1	514.9	520.3	400.4
BMP6|P22004	217.3	208.5	236.5	257.2	226.5	224.1	227.4	177.4	201	243.8	238.5	183.7	239.7	238.3	213.5	218.3	198.7	189	117.1	159.2	139	218.7	162.9	167.2	196.3	160.7	156.4	156.6	226.8	207.8	147	155.7	217.9	174	207.4	185.6	195.3	301.8	195.4	173.8	199.1	221.9	247.6	244.4	228.7	266.6	204.9	211.6	338.3
MBP|P02686	216.2	212.2	192.1	427	217.8	195.8	369	277.7	228.9	251.2	232	244.3	198.9	229.7	209.5	203.7	568.2	1200.2	375.4	427.4	398.5	1228.9	446.9	504.5	527.5	863.9	429.6	1426.9	1114.9	509.9	536.6	538	NA	NA	NA	NA	NA	NA	NA	NA	NA	NA	NA	NA	NA	NA	NA	NA	NA
GGT7|Q9UJ14	283.3	209.6	305.5	332.7	324.5	317.8	304.7	274.3	315.3	274.9	389.7	383.4	229.5	336.2	294.1	300.4	128	172.1	99	120	171.9	169.2	138	124.5	165.5	128.8	123.4	147.2	151.8	162.7	132.1	120.8	278.6	272.9	221.5	213.7	333.8	301.7	356	224	229.6	292.8	288.5	296.5	300.7	210.5	292.2	265.7	314.3
CHST12|Q9NRB3	744	632.7	885.2	1254.1	804	828.8	949.1	993.9	894.1	788	1040.9	1043.8	586.4	1019.3	796.9	780.7	75.4	131.2	75.2	125.7	93.7	116.4	74.7	102.1	127.5	131.1	89.9	86.4	117.4	133	92.9	107.8	320.8	324.2	263.6	241.5	390.9	332.6	240.1	209.3	253.8	340.9	318.7	377.5	286.1	265.6	297.9	306	166
NLGN1|Q8N2Q7	459.3	427.9	492.3	432.9	468.7	447.2	553.3	520.1	466.9	486.6	514.1	559.5	442.2	566.4	466.1	474.7	377.5	537.9	246.6	474.1	445.5	389.8	339.5	466	526.9	330.2	369	367.1	590.1	434	359	358.5	228.3	206.5	207.7	191.3	261.4	227.9	200.9	183.9	198.1	222.6	237.2	226	249.1	185.7	219.2	214.4	223.5
HIST2H2BE|Q16778	906.9	656.3	261.5	682.6	462.8	425.6	386.4	755.2	613.9	950.2	1548.8	927.6	439.8	2309.3	725.4	852.1	740.4	391.8	534.7	669.4	2333.5	903	641.6	941.3	678.3	690.3	701.1	1467.3	729.5	583.7	718.4	791.6	260.5	213	253.3	427.8	245.7	233	275.6	220.7	393.7	509	136.3	188.8	257.1	193.4	232.8	265.1	404.1
CCT2|P78371	NA	NA	NA	NA	NA	NA	NA	NA	NA	NA	NA	NA	NA	NA	NA	NA	45.1	39.2	41.1	55.4	32.4	72.5	50.4	37.7	26.5	58.6	34.5	56.5	56.5	44.5	50.9	49.7	NA	NA	NA	NA	NA	NA	NA	NA	NA	NA	NA	NA	NA	NA	NA	NA	NA
FGFR3|P22607	550.5	424.9	573	772.4	674	715.4	684.6	639.2	726.6	696.1	714.7	757	514.8	804	640.9	608.7	579.5	806.2	324.9	580.2	695.9	632.8	520.8	607.1	593.5	436.6	564.8	508.9	507.9	713.4	587.2	509.8	362.5	337.4	280.5	313.9	472.3	457.9	242.1	267.7	369.5	416.8	405.9	420.9	417.5	222.3	365.2	374.3	469.1
COTL1|Q14019	1656.8	1179.5	1655.8	1618.8	1366.2	2027.8	1758.6	2042.3	1406.3	1800.6	2387.7	1963.2	1715.5	2693.4	1755	1515	1305.1	1419.9	1009.2	994	1297.5	1839.3	1002.8	1322.2	1491.8	1017.1	1043.3	1371	1802.7	1547.3	1423.3	1123.7	718.4	571.6	485.4	561.4	729.3	715.3	615.4	595.1	586.4	1048.4	747.8	698.5	862.8	480.3	772	647.4	639.9
ANK2|Q01484	NA	NA	NA	NA	NA	NA	NA	NA	NA	NA	NA	NA	NA	NA	NA	NA	NA	NA	NA	NA	NA	NA	NA	NA	NA	NA	NA	NA	NA	NA	NA	NA	NA	NA	NA	NA	NA	NA	NA	NA	NA	NA	NA	NA	NA	NA	NA	NA	NA
SPON2|Q9BUD6	1048.5	834.1	1231.5	1602	897.3	908	1521.6	1405.1	1030.6	953.3	1085.3	1240.1	881.2	1018.2	1037.5	1081	778.7	759.2	749.3	806	597	904.6	765.1	736.8	712.8	754	678.5	911.2	827.9	796.6	705.1	743.3	499	515.1	456.9	491	515.2	565.7	539.4	548.8	449.3	669.9	484	520	449.8	483.6	460	474.5	449.5
AJAP1|Q9UKB5	637.8	422.4	711.7	814.9	687.1	815.2	791.4	719.6	798.2	765.9	818.7	800.1	692.8	753.2	595.9	684	163.5	261.4	112.6	179.2	210.2	229	167.2	170.4	206.4	163.6	162.6	171.7	200.7	274	183	210.8	965.9	1281.4	793.8	935.7	1016.8	1097.5	693.7	601.1	743.1	1019.1	1043.2	1153.9	661.2	567.5	997.7	1016.3	503.1
ATP1B2|P14415	1132.1	751.1	1199	1297.2	1067.2	968.1	1485.2	1317.3	1093.4	1128	1766.5	1601.3	1004.9	1541.7	1094.1	1067.4	230.7	295.4	137.2	395	261.7	288.1	212.1	319.2	318.4	146.4	203.3	230.5	339.5	247.6	198.1	207.8	936.3	1065.6	725.4	915.3	1330.2	1120	1133.5	832.4	807	1010.7	1056.4	959.5	881.9	718.6	830	828.7	362
DSG1|Q02413	NA	NA	NA	NA	NA	NA	NA	NA	NA	NA	NA	NA	NA	NA	NA	NA	63.4	48.1	57	63.7	73.4	48.9	83.7	37.3	54.3	65.3	55.8	88.4	43.1	41.8	63.1	190.5	NA	NA	NA	NA	NA	NA	NA	NA	NA	NA	NA	NA	NA	NA	NA	NA	128.7
CALB2|P22676	544.1	395.4	625.5	443.2	496	698.1	532.6	577.7	421.7	570.6	725.7	545.5	474.8	633.7	573.3	486.7	331.3	334.4	211.6	501.6	367.5	365.5	423.5	308.1	420.6	267.3	351.7	329.8	441.8	388.3	333.9	333.3	282.4	228	207.4	227.6	292.9	580.3	249.6	261.3	307	392.8	357.2	365.4	335.6	287.9	321.3	241.7	118.9
NPTN|Q9Y639	758.5	556.8	857.4	846.5	743.6	831.5	902.4	768.8	881.3	781.1	953.7	938.9	594.9	979.7	746.4	753.5	313.6	424.5	258.5	480.3	408	370.1	339.2	356	375.8	323.1	323.9	324.9	421.6	363.4	367	347.7	259.9	249.9	207.9	209.1	269.4	248.9	232.2	208.8	208	260.7	251.8	285.2	247.9	206.9	222.7	268.6	319.8
FUT11|Q495W5	372.4	277.2	416.7	415	367.6	364.8	507.6	402.1	366.2	401.9	353.5	379.5	425.8	528.1	380.5	415	350.7	474.9	292.3	404.4	494.4	509.7	402.4	461.6	517.1	403.4	310.8	415.8	533.4	487.4	408.5	407	365.8	335.1	350.6	528.1	478	267.1	408.5	290.7	337.3	377.1	354.3	391.3	386.5	376.1	382.5	366.8	635.3
NSF|P46459	994.5	600.4	1102.9	1154.4	960.7	1034.4	987.7	982.4	1066.5	1156.2	1224	1174.1	861.8	1206.1	984.6	867.8	1305.6	1153.6	1090.1	1560.9	1219.4	1747.3	1426.4	1258.6	1281	1512	1140.5	1552	1452.3	1370.4	1426.8	1359.8	323.1	361.7	310.5	304	370.6	419.4	326.9	293.3	348.7	400.1	431.5	402.1	429.4	284.3	386.9	343.4	139.5
SLITRK6|Q9H5Y7	150	130.1	151.1	139.4	121.3	105.5	217.8	122.5	146	159.1	117.1	275.1	135.9	178.8	158.5	148.5	102.4	173.5	85.2	181.6	119.8	106.9	79	88.8	82.4	92.1	79.2	76.3	130.6	215.7	103.9	99.8	150.5	149	189.4	116.5	193.5	139.7	183.5	122.3	209	99	164.6	183.1	133	132.1	147.5	154	133.2
CNTNAP3|Q9BZ76	66.4	41.4	81.8	105.3	39.7	37.1	81	82.4	62.8	84.1	106.6	91.4	61.2	84.4	71.8	85.9	84	86.6	70.4	109	72.1	82.5	104.4	73.1	67.9	74.6	99.9	63.6	88.6	72.5	76.3	58.4	74.6	67.4	58.3	60.9	104.9	100.4	84.9	50.5	54.3	97.3	117.9	95.6	88.3	49.3	75.6	71.1	NA
TUBB6|Q9BUF5	NA	NA	NA	NA	NA	NA	NA	NA	NA	NA	NA	NA	NA	NA	NA	NA	NA	NA	NA	NA	NA	NA	NA	NA	NA	NA	NA	NA	NA	NA	NA	NA	NA	NA	NA	NA	NA	NA	NA	NA	NA	NA	NA	NA	NA	NA	NA	NA	NA
ENTPD6|O75354	176.8	156.2	215.6	199.4	119.6	193.6	279.1	273.9	210.5	185.1	275.9	241.4	188.4	215.5	178.6	188	295.2	314	247.1	370.6	295.9	339.9	313.3	324.3	324.2	266.5	300.9	331.7	294.2	315.2	271.6	304.5	434.9	443.4	347.2	347.2	480	452.6	361	316.9	418.1	405.5	479.6	436	435.7	364.7	376.2	387.9	399.8
LPA|P08519	124.4	248.1	20.6	NA	65	12.4	NA	61	19.8	30.8	4.9	20.9	22.8	10.6	84.6	65.8	NA	NA	NA	NA	NA	NA	NA	NA	NA	NA	NA	NA	NA	NA	NA	NA	184	95.8	229.7	279	100.4	463.8	157.7	92.4	736.1	149.1	107.8	115.3	114	123.2	154.8	159.6	251.8
PTK7|Q13308	201.7	161.9	180.1	263.2	185.6	197.1	251.1	205.9	191	226.1	219	258.2	184	222.7	191.2	206.8	235.1	261.3	178.2	265.9	226.1	251.7	191.9	248.1	280.6	234.1	199.4	231.1	264.3	242.6	220.8	228.8	30.2	26.1	32.1	28.3	43.2	28.6	43.3	24.8	19.1	32.7	35.5	33.9	32.1	28.6	41.8	21.7	254
PTPRM|P28827	445.1	329.1	454	494.1	415.6	388	547.6	505.9	443.5	414.6	535.9	592.5	344.2	558.9	433.1	429.3	171.2	153.3	177.2	263.4	180.5	158.6	194.2	158.7	175.6	188.8	187.3	161.3	202.3	174.1	169.2	162.7	32.5	45.2	31.9	28.2	46.4	35.8	27.6	33.5	37.7	34.7	35.1	41.7	46.8	25.7	30.1	36.5	118
EXT1|Q16394	92.1	79.1	116.2	103	89.5	119.1	108.6	112.5	118.9	99	118	112.7	80.9	111.4	96.6	91.4	530.4	587.6	468.6	535.4	549.7	548.7	525.7	565.4	542.8	537.6	523.6	519.6	586.1	661.5	562.6	511.8	336.8	288.2	281.2	341.5	286.3	341.5	370.6	313.5	275.5	325	312.3	335	304.1	312.3	313.7	329.3	689.1
APOC1|P02654	2395.5	3503.3	1965.1	1339.6	2612.7	1636.3	2088.8	3096.6	1990	2142.3	1323	1824.9	2221.7	2586	2300.3	2886.5	2086.7	1431.5	3119.1	1192.9	2257.1	1376.7	1734.6	2356.3	1500.7	5024.3	2077.7	1316.6	1307.6	1356.2	1996.6	2353.8	2214.4	2181.2	2505.9	3534.7	1530.8	1242	2087.8	3120.4	3419.3	1074.5	2736.1	1598.8	1868.6	2980.9	2163.3	2645.2	3753
SLPI|P03973	909.2	1297.4	964	1404.6	889.7	788.4	973.7	1034.3	1141.4	1053.8	1042.1	955.6	913.5	1036.5	1047.5	925.2	1020.9	944.9	881.9	1784.7	868	1292.9	1133.6	808.3	1489.8	937	899.3	1412.9	975.1	1060.9	1188.5	1019.8	1138.3	1024	895.8	1965.1	1328.5	1167.8	1461.5	1500	1371.2	2171.8	1627.9	1150.2	1098.5	1463	1362	1259.5	1377.6
ME1|P48163	285.5	258.4	364.5	401.3	321.6	301.6	306	294.1	329.6	359.6	456.5	327.3	331.6	404.7	358.6	291.1	269.4	270.8	209.5	304.8	271.3	338.7	206.5	265.1	302.1	240.2	241	273.4	346.4	251.2	303	254.4	72.5	73.2	58.2	51.7	75.9	92.9	54	56.7	66.8	85.7	89.1	63.9	64.5	51	76.6	58.2	188.3
SF3A1|Q15459	35	23	35	86.3	19.1	27.1	39.5	28.1	45	36.5	31.7	61.1	24.2	35.8	24	28	50.3	78	43.5	58.8	44.3	76.2	43.1	53.9	44	37.7	45.2	57	50.5	53.3	50.4	54.1	314	405.8	186.6	331.4	337.3	331.4	239	218.7	343.7	343.4	196.6	350.6	288	215	306.2	316.9	135.1
DPP3|Q9NY33	228.4	162.1	256	252	145.9	330.1	412.5	317.1	248.9	271.6	355.3	308.6	225.2	324.9	254.8	225.1	117.2	143.8	87.9	136.8	122.2	113.9	96.9	98.4	155.5	78.7	118.8	70.6	119.1	118	99.4	109.2	287.4	293.4	256.4	256	307.2	332.3	267.4	206.8	288.6	298.9	334.9	318.6	275.8	223.6	286.8	260.5	294.1
ERAP2|Q6P179	59.3	75.1	129	13.2	104.7	77.5	78.4	26.7	27	80.4	78.5	78	67.9	19	57.2	60.5	38.5	32.2	30.1	9.1	44.5	43.9	NA	27.8	47.2	33.1	7.9	NA	48.9	11.5	36.2	32.5	57.4	55.9	89.3	53.6	57	14.7	80.8	16.7	80.6	72.8	56.1	21.4	57.2	60.9	60.5	56.7	30
FABP5|Q01469	440.3	307.7	487.2	469.1	397.5	508.7	447.2	470.3	393.5	462.4	459.4	414.6	437.8	548.5	467.5	403.8	1228.7	1161.2	1429.8	1597.6	1401	1408.3	1187.6	1396.1	1243.6	1118.1	1302.5	1285.8	1238.1	1278.3	1382	1283.6	1044.4	868.3	782.6	792.1	959.1	1066.5	879	878	932.9	1371.7	1238.6	1096.4	1161	807.1	1036.3	982.2	617.9
RTN4RL1|Q86UN2	980.6	550.8	922	1016.4	871.7	893.9	1325.3	964.9	1356	933.5	1240.1	1444.5	841.9	1322.1	1004.8	1045.9	421.7	789.5	270.1	592.6	548	537.5	325.6	552.1	649.9	329.7	419.7	399.8	493.2	507.9	452.1	433.8	2125.2	2705.3	1625.3	2252.5	3589.9	2402.2	2053.2	1107	1921.7	2182.8	2075.6	2322.7	2320.6	1241.9	2086.4	2274.2	1782.7
KIAA0319L|Q8IZA0	698.8	440.7	785	813	631.7	794.9	861.9	708.8	795.1	848.7	895.7	865.4	574.5	949.8	677.6	712.5	992.5	1230.5	664.4	1138.3	1058.7	1056.6	844.2	1094.2	1210.1	858.6	969.1	867.1	1177.3	1289.6	965.6	1077.3	682.7	736.3	599.6	696.7	859.5	809.5	570.8	614.6	671.1	757.1	666.7	819.5	772.4	590.5	698.7	796.4	663
WBSCR17; GALNT17|Q6IS24	511.6	382.4	603.1	649.3	498.4	513.9	615.1	674.1	612.9	491.1	756.4	767.9	463.2	780.7	508.3	507.1	360.3	553	213.6	569.4	376.6	639.1	337.2	452.9	411.4	280.4	376.5	383.6	513.5	468.2	393	369.3	359.8	403	268.2	388.8	359.1	458.2	392.6	299.3	287.2	408.4	458.4	402.5	443.5	247.3	378.2	367.1	187.6
EIF4A2|Q14240	60.8	39	49.4	91.3	45	37.6	50.9	58.3	59	77.9	59.2	58.9	76.4	59.5	73.1	50.8	NA	NA	NA	NA	NA	NA	NA	NA	NA	NA	NA	NA	NA	NA	NA	NA	21.2	17.6	25.6	13	22.1	24.3	23.8	27	45.5	43.5	17	12.9	20.6	14.2	17.4	18	30.1
VDAC1|P21796	NA	NA	NA	NA	NA	NA	NA	NA	NA	NA	NA	NA	NA	NA	NA	NA	198	137.8	179.7	290.1	171.2	230.8	259.2	221.9	172.2	282.8	211.9	277.4	229.3	212.3	200.1	225.4	NA	NA	NA	NA	NA	NA	NA	NA	NA	NA	NA	NA	NA	NA	NA	NA	74.2
CRMP1|Q14194	NA	NA	NA	NA	NA	NA	NA	NA	NA	NA	NA	NA	NA	NA	NA	NA	108.3	81.4	97.8	146.2	80.8	137.9	134	118.4	103.5	144.4	105.3	134.2	158.6	112.2	115.8	137.4	NA	NA	NA	NA	NA	NA	NA	NA	NA	NA	NA	NA	NA	NA	NA	NA	NA
INA|Q16352	NA	NA	NA	NA	NA	NA	NA	NA	NA	NA	NA	NA	NA	NA	NA	NA	NA	NA	NA	NA	NA	NA	NA	NA	NA	NA	NA	NA	NA	NA	NA	NA	NA	NA	NA	NA	NA	NA	NA	NA	NA	NA	NA	NA	NA	NA	NA	NA	62.4
CRYM|Q14894	705.6	435.8	716.1	632.8	703.9	631.5	615.5	851.7	645.1	733.7	1056.2	600.3	737.5	1065	608.3	554.2	448	542.8	155.1	736.3	711.4	798.9	431.8	526.6	728.3	197.4	331.9	364.9	765.7	680.9	401	399.6	505.7	461	361	373.2	459.4	601.7	379.2	295.5	442.1	687.6	629.1	603	682.1	400.1	456.4	489.8	214
ITM2C|Q9NQX7	583.7	519.6	510.8	642.2	597.3	599.4	567.7	536	649.2	535	580.7	577.5	592	534.1	579.5	571.6	405.6	377.4	562.7	423.2	377.1	375.4	352.7	381.4	347.5	422.6	361.8	474.7	381	332.3	426.1	431.2	369.9	391.4	339.3	338.7	385.9	395.8	376	337.4	351.2	410.8	371.6	356.2	382.7	364.8	396.5	406.8	441
CCDC126|Q96EE4	479.2	379.9	517.7	556.7	475.1	566.4	572.5	483.4	537.2	530.8	563.4	525	403.1	480.1	468.2	442.2	328.8	398.3	261.8	322.3	390	297.8	281.4	367.6	355.1	240.3	311.5	300.1	340.7	425.6	320	295.6	268.1	263.4	218.9	236.3	271.7	314.3	214.7	185.3	233.4	311.6	275.5	296.9	272.4	168.1	238.2	269.3	662.4
DCHS1|Q96JQ0	227.9	209.3	278	292.1	221.3	248.1	293.8	244.7	241.6	264	313.6	278.5	186.4	302.9	243	242.6	33.7	54.5	36	55.2	51.4	50.2	42.7	52.2	28.7	46.7	56.7	28.9	47.4	61.1	48.7	38.5	59.5	35.9	94.5	42.6	63.1	57.7	52.1	33	35.2	31.8	54.7	63.3	45.2	26.9	44	46	137.7
SYN1|P17600	158.3	84.1	187.6	147.7	188.8	207.4	147.2	144.6	174.8	224.8	219.8	184.4	185.3	225.8	184.2	136.6	152.5	163.7	61.9	153.6	214.6	250.4	109.8	137.9	230.5	99.8	99.1	114.1	256.8	274.4	179.9	105.7	388.8	315.3	215.9	248.8	334.1	413.5	209.3	190.3	239.2	536.8	497.6	302.2	736.1	233	399.1	335.3	484
OXCT1|P55809	NA	NA	NA	NA	NA	NA	NA	NA	NA	NA	NA	NA	NA	NA	NA	NA	NA	NA	NA	NA	NA	NA	NA	NA	NA	NA	NA	NA	NA	NA	NA	NA	NA	NA	NA	NA	NA	NA	NA	NA	NA	NA	NA	NA	NA	NA	NA	NA	NA
ACTBL2|Q562R1	NA	NA	NA	NA	NA	NA	NA	NA	NA	NA	NA	NA	NA	NA	NA	NA	NA	NA	NA	NA	NA	NA	NA	NA	NA	NA	NA	NA	NA	NA	NA	NA	NA	NA	NA	NA	NA	NA	NA	NA	NA	NA	NA	NA	NA	NA	NA	NA	NA
COL16A1|Q07092	309.9	313.7	309	407.1	354.1	345.4	366.3	420.1	336.3	422.8	377.2	339.9	335.6	291.9	323	291	356.8	370.7	319.5	348.6	342.6	444.7	452.3	302	391.2	316.9	359.6	479.8	400.5	402.8	354.6	333.8	489.7	416.5	386.1	572.7	601.5	591.8	423.6	430.9	487.1	484.9	390.9	352	418.5	457.8	482.2	440.9	412.9
C1QTNF3|Q9BXJ4	896.9	320.7	1211.7	1197.2	848.1	1107.8	1440	556.2	1041.3	812.2	1051.5	1475.8	537.1	1261.4	808.5	971.2	452.8	466	316.3	789.2	406.8	402.2	406.3	639.1	485	497.8	531	375	481	554.9	469.5	477.6	129.7	120.2	102.6	102.3	178.2	71.2	130.3	119.1	153.1	144.3	155.6	172.6	109	66.4	129	174.2	234.9
FTH1|P02794	137	117.9	166.7	229.7	130.8	152.9	223.6	191.1	201.4	185.9	236.8	226.1	121.4	220.7	145.4	134.9	259.7	350.3	197.9	326.7	329.5	329.2	302.6	248.6	273.1	301	286.8	284	391.8	305.5	242.2	226.9	176.9	193.2	147.6	114.5	286.1	234.2	174.5	125.5	162.3	193.3	189.5	208.9	197.3	139.5	179.9	147.3	98.8
PRDX3|P30048	126.4	121.8	147.7	117.3	118.2	124.8	116.6	99.6	121.7	144.6	173.6	119.6	139.4	167	106.9	108.7	329.6	346.9	214.4	421.5	326.2	404.1	293.4	294.9	453.8	260.2	272.5	298.4	478.4	377.9	335.7	260.9	233.4	205.7	198.3	199.5	244.7	341.5	220.6	214.4	210.3	302.1	271.8	291.2	385.8	281.6	251.2	250.3	179.8
SEMA4C|Q9C0C4	147.5	124.6	166.7	172.9	174.6	142.9	160	193.1	138	144.9	171.5	158.2	153.7	192.3	156	156.7	250.2	298.2	275.2	297.7	270	314.5	263.9	253.6	305.3	243.2	260.8	304.5	413.7	254.7	275.3	229.3	263.1	239.8	208	231.3	347.9	301.7	250.4	193	225.3	293.8	358	520.1	286.3	201.4	285.3	335.1	235.4
ERP44|Q9BS26	476.3	350.4	587.1	545	500.7	513.8	551.9	676.9	551.2	495.9	624.3	574.9	414.6	615.8	512.1	477.4	587.8	661.5	705.5	811.8	656.3	580.9	565	656.7	783.1	580.8	561.9	567.2	703.2	699.1	570.8	575.8	660.6	640.9	547.7	574.5	699.9	672.6	707.2	531.2	617.4	622.7	649.3	660.7	640.2	554.3	591.5	623.1	521.1
FAH|P16930	384.7	281.3	421.1	312.7	427.3	499.5	421.6	334.9	367.4	427.4	393	349.9	400.9	402.4	387.4	414.5	227.8	223.3	303.6	235.8	255.5	203.5	256.7	216.4	191.9	275	259.1	255.4	245.9	254.1	262	248.1	227.3	195.1	244.8	175.2	170.2	207.8	212.5	186.4	262.7	314.4	215.2	197.2	283.6	172.3	219.6	239.3	391.4
GLO1|Q04760	857.4	471.6	950.1	1019	720.1	878.1	899.4	807.4	769.7	998.7	1114	851.6	1058.8	1178.4	897.8	699.3	865.9	818	695.5	995.9	926.1	1225.8	845.7	812.8	1178.7	656.5	713.4	758.6	1226.3	1235.8	896.7	688	1172.8	947.6	694	797.5	1062.8	1318	826.2	990.3	1521.2	1721	1188.7	986.7	1464.8	757.9	1171.7	915.1	1387.6
IGHV5-51|A0A0C4DH38	1484.3	3899.7	1009.6	513	1606.4	1654	1320.9	1134.5	1023.1	1010.6	1039.1	1257	1033.6	1041.7	1541.2	1582.2	1383.6	1020	2438.6	1018.3	1146.1	776	994.5	859.1	629.6	1115.7	1396.4	1248.4	842.5	886.2	1200.4	1273.2	739.8	1066.9	1072.6	985.8	535.8	656.6	1091.9	1427.7	660	369.6	583.4	664	1356.5	1114.6	770.7	755.2	848.4
LDLR|P01130	286.5	276.5	304.1	513.2	290.2	314.5	364.7	420.3	340.3	305.6	410.9	393.8	264.5	378.6	281.7	326.1	522.8	553	529.5	619	513.5	746.8	426.4	528.5	565.2	611.6	487.8	574.4	668.4	480.7	539.9	600.3	464.7	478.2	426.5	413.9	462.8	548.4	541.5	367	501.2	547.3	526.9	482.6	533.8	459.3	490.2	472.8	483.3
SIL1|Q9H173	719.6	626.6	790.2	1316.1	741.7	561.8	807.1	938.6	974.5	891	893.7	952.7	723.6	809.9	722.5	713.5	601.5	559.6	435	790.6	539.6	892.5	482.3	682.4	603.9	713.5	484.2	730.8	807.1	730.1	598.8	596.9	617.9	466.3	394.2	644.1	707.7	793.4	868.4	441.6	631.2	747.3	654.3	582.5	595.9	440.3	542.8	611.2	696.7
ENPP4|Q9Y6X5	1005.3	687.8	1143.8	1519.2	998.1	887.3	1571.7	1173	1130.1	1119.9	1560.5	1363.2	1262.8	1937	1070.6	970.1	338.6	562.4	216.7	654.2	374.1	604.9	289.4	322.6	562.9	250	342.9	360.1	560.9	400.5	391.5	303.2	240	232.6	156.9	233.5	474.6	342.6	314.1	119.1	157	259.1	291.9	258.4	292.9	168.7	276.1	240.1	340.4
CD44|P16070	8432	5470.1	7378.5	9829.6	7231.8	9235.1	9690.2	8296.5	9491.2	8451.9	7686.1	8257.9	9273.8	10024.7	9069.1	7966.5	7291.1	8928.5	4666.2	7243.2	8716.9	9478.4	6801.2	7823.6	8584.3	6169.7	5870.9	6441.1	7310.2	7897.6	7816.9	6586.1	6904.3	5466.5	5155.2	6612.3	7862.8	7082	6473.1	5063.4	5230	7201.5	7462.9	7090.3	5606.8	5267.3	7466	6394	5763.6
ATP5B|P06576	NA	NA	NA	NA	NA	NA	NA	NA	NA	NA	NA	NA	NA	NA	NA	NA	NA	NA	NA	NA	NA	NA	NA	NA	NA	NA	NA	NA	NA	NA	NA	NA	235.3	207.7	224.2	205.6	309.2	251.7	265.4	161	317	288.1	216.3	193	173.5	214.2	218.7	218.1	NA
MPI|P34949	61.4	44.4	69.1	63.7	63.8	83.1	56.2	72.1	60.8	61.3	64.5	73.4	71.2	80	68.5	70.5	280.1	250.9	302.2	257.8	308.9	268.4	288.5	266.1	248.3	307.7	256	251	244.9	284.9	275.1	284.9	68.2	59.8	47.6	61.1	56.7	63.4	57.4	60.9	66.7	51.2	63.1	57.8	57.2	55.9	53.9	64.3	89.1
CRIM1|Q9NZV1	169.6	147.2	173.2	181.5	153.8	174.4	181	168.4	199.8	185.7	204.5	202.8	138	180.4	155.5	176.8	NA	NA	NA	NA	NA	NA	NA	NA	NA	NA	NA	NA	NA	NA	NA	NA	NA	NA	NA	NA	NA	NA	NA	NA	NA	NA	NA	NA	NA	NA	NA	NA	NA
RCN1|Q15293	602.6	439.4	664.5	849.2	520.7	667.4	593.1	673.2	726	541.7	718.6	672.3	466.4	648	568.7	602.3	312.9	353.7	225.9	402.5	343.9	347.5	277.7	334.6	382.4	273.4	369.6	317.1	393.3	380.7	308.3	319.8	530.3	542	480.8	540.9	654.6	561	562.8	490.8	558.5	607.5	557.4	634	497.5	461.5	499.3	523.2	429.4
WISP2|O76076	131.6	127.8	148.1	190.2	133.6	188	141.8	127.8	147	163.1	136.8	135.4	115.1	108.5	155.9	126.9	105.5	101.7	163.1	126.4	116.3	95.3	133.8	98.1	116.3	126	103	138.9	143.8	134.6	110.9	89.7	102.9	105.9	65.6	84.8	135.9	127.8	114.1	128.2	154.8	134.2	103.1	144.8	97.7	86.2	89.9	84.4	78.9
HNRNPA2B1|P22626	180.9	111.3	82.4	182.8	105.1	122.6	122.1	145	133.6	184.4	293.2	178.9	115.7	368.8	142.2	147.6	27.1	37.2	44.1	40.4	29.1	39.2	33.2	35.5	37.4	39.4	36.1	36.6	35	28.8	28.8	30.6	NA	NA	NA	NA	NA	NA	NA	NA	NA	NA	NA	NA	NA	NA	NA	NA	26.8
TRIL|Q7L0X0	340.2	216.5	360.7	433.1	377.5	393.6	333	362.2	394.6	383.5	462.9	411.2	253	425	314.2	291	67.2	80	64	54.9	48.4	57.8	186.1	63.8	33.8	63.3	62.5	52.4	89.9	55.6	52.6	55.5	428.3	366.6	388	418	526.7	495.5	432.9	315.9	400.7	531.2	499.7	496.2	536.9	323	444.8	434.7	490.5
SVEP1|Q4LDE5	205.8	162	202.9	242.8	211.6	294.4	185.8	220.8	240.5	241.6	195	167.6	316	201.8	243.1	214.9	52.1	70.9	33.3	57.8	57.4	59.9	49.7	43.2	53.3	33.2	50.9	61.9	45.1	58.8	60.2	46.4	20	26.9	21.1	23.7	22.7	22	31.5	36.6	27.8	29.3	39.8	18.5	18.9	29.9	30.3	25.2	161.2
JAM2|P57087	583	422	645.6	768.5	538.8	750.1	696.1	599.6	710.5	643.2	751.7	889.6	471.3	799.6	561.5	628.9	61.1	83.7	31.5	66.6	68.7	57	45.2	60.9	74.5	42	36.9	52.4	82.7	90.4	56.7	57.9	751.6	749.2	611.9	664.4	902.1	762.8	689.1	635.5	644.8	814.1	783.5	793.3	755	594	711.5	745	662.9
LSR|Q86X29	635.5	455.8	655.6	866.8	636.8	712.8	701.6	744.1	756.9	741.8	712.5	729.9	530.9	750.8	623.6	671.2	490.8	593.2	386.7	646.4	554.6	543.7	399.4	510.7	541.9	391.6	407.8	421.7	495.9	506.4	487.6	598.8	453	438	439	466.7	495.5	537.9	405.2	349.3	458.1	525	480.7	579	489.9	326.3	504.2	592.8	669.5
DSC1|Q08554	284.8	317	261.1	191	300	383.8	149.6	298.5	265.4	475	309.6	158.4	238.3	371.6	310.2	279.1	142.1	99.5	168.6	203.6	219.8	126.2	114.3	159.6	120.5	89.8	108	201.3	150.7	192.5	185	133.5	96.9	119.5	117.3	102.4	104.7	102.3	51.1	103.6	111.5	94	77.8	126.9	80.1	92.6	93.1	95.2	152.5
SEMA3E|O15041	331.1	254	264.1	399	309.8	220.7	515.2	410.2	401.5	397.6	481	408.8	313.6	456.4	310.6	306.1	594.4	584.4	668.9	639.3	571.4	586.7	603.3	603.5	517.2	716.8	625.8	558.3	561.8	464	542.5	587.5	41.5	53.3	20.4	36.8	68.7	36.9	73.5	16.6	30.3	33.8	38	36.1	42	23.3	33.8	31.4	60
LAMP2|P13473	1555.1	1195.3	1794.1	1599.2	1499.5	1701.8	2065.3	1250.8	1766.4	1639.8	1984.2	1872.5	1711.7	2417.7	1659.9	1465.1	1715.8	2712.5	1098.2	2527.5	1735.3	2335.7	1740.8	1608.2	2565	1214.5	1614.9	1650.2	1971.6	1690.9	1784.3	1540.4	1289.5	1226.2	969.4	998.8	1662.7	1548	1217.2	837.9	978	1318.2	1429.8	1459	1377.4	957.5	1405.6	1224.4	1464.1
FAM69C|Q0P6D2	682.5	430.3	665.8	844.2	705.3	625.4	1096.9	894.6	833.3	594.3	775.2	884.8	728	1016.5	736.5	731.4	549	930.1	355.8	772.4	751.3	763.8	519.8	621.7	899	594.4	556.9	638.3	772.4	672.8	595	614.8	351.3	318	273.6	255.6	598	269.2	294.4	185.6	294.7	345.9	392.6	394.6	404.9	178.6	364.1	373.4	368.2
WSCD1|Q658N2	1332.2	1003.3	1894.2	1592.6	1043.4	1683	1639.1	1518.6	1145.9	1528.5	1888.9	1856.5	886.6	1572.5	1148	1290.6	1117.3	1411.1	690.7	1456.5	1241.1	1161.6	1134.8	1501.4	1228.4	652.3	968.2	789.7	1348.6	1351.4	1024.8	1199.5	1199.5	1042.9	1029.2	1130.8	1328.1	1278.9	854.6	963.1	1093.1	1595.4	1358.6	1437.6	1125.7	1000.1	1031.7	1186.7	1092.1
HRNR|Q86YZ3	88.3	16.1	47.3	94.8	23.7	14.5	13.6	196.1	87.8	27	26.9	14.2	20.2	55.9	22.9	31.5	NA	NA	NA	NA	NA	NA	NA	NA	NA	NA	NA	NA	NA	NA	NA	NA	38.3	15.7	33.5	36.7	219.3	27.5	1.2	44.1	40.8	96.4	37.8	8.3	51.2	34.6	21.4	35.5	NA
DYNLL2|Q96FJ2	838.5	572.5	931.5	767.3	853.4	1041	813	768.3	878	942.1	1077	978.8	839.3	1125.9	872.7	735.8	1045.7	1171.5	624	1096.5	1190.2	1155.5	885.5	995.6	1243.8	794	866.7	902.9	1252.4	1398.4	1064.3	926.9	895.6	833.2	589.3	657.2	853.3	1103.2	672.3	614.3	720.2	1106.4	1016.5	1024.6	1141.8	597.2	964.2	844.2	680.6
ST3GAL6|Q9Y274	351.7	273.4	484.8	435.3	357.2	391.4	295.6	416.4	345.7	385.3	351.8	423.6	278.4	411.4	356.2	364.6	155.6	182.7	118.3	203.2	170.1	177.8	164	215.7	184.8	156.6	158.2	139.9	218	158.3	166	164.3	151.4	194.4	185.4	182	242.1	220.9	222.9	146.3	188	214.5	246.5	181	141	189.9	181.4	173.7	136
FCN3|O75636	229.1	297.6	161.9	174.4	187.2	118.8	159.4	223.7	162.6	172.3	161.6	160.7	219.1	142.3	203.6	232.2	210	103.7	340	87.4	146.4	128.3	208.4	166.8	123.4	289.9	257.5	167.8	123.1	127.2	198.4	159.4	503.8	533.3	648.6	619.8	303	433.2	899.6	895.7	1057.8	420.6	728.6	438	453.5	416.5	474.1	478.4	810.5
AKAP12|Q02952	41.4	31	46.2	45.3	34.3	53.1	51.3	31.9	40.3	38.9	48.3	39.1	31.4	53.3	46.4	40.8	48	39	53.8	41.3	36.7	36	54.7	37.7	37.6	35	45.5	61.9	43	40.1	47.6	45.3	56.1	61.1	45.7	36.9	49.7	99.3	78.8	82.1	90.6	82.9	41.6	84.3	76.2	63.8	55.9	68.4	NA
MOXD1|Q6UVY6	505.9	374.4	557.9	633.9	430.4	408.6	857.4	648.7	572.9	626	537.5	626.3	521	510.8	541.6	475.6	334.9	477.3	170	353.8	455.8	347.5	367.4	321.4	374.8	248.1	352.7	379.2	335.2	342.4	348.6	335.8	367.9	440.6	345.7	383	613.6	487.7	386.1	265.5	324.6	389.1	405.6	509.9	346.3	294.1	431.5	429.1	593.9
CFHR3|Q02985	337	330.9	236.5	815.5	332.9	210.4	280.8	562.4	481.8	341.9	171.3	430.6	402.2	313	316	334.2	390.6	135.7	641	377.7	246.7	262.6	367	460.4	166.6	225.9	306.3	460.9	506.3	233.7	321.4	330.3	162.3	91.4	336.2	91.7	29.2	79.4	154	81.2	206.8	236.8	122.8	174.7	171.3	126.6	144.7	149.9	422.8
DPYSL3|Q14195	NA	NA	NA	NA	NA	NA	NA	NA	NA	NA	NA	NA	NA	NA	NA	NA	237.1	219.2	206.8	269.5	179.5	308	277.3	203.1	227.9	264.8	198	315.9	240	291.2	254.6	239.5	NA	NA	NA	NA	NA	NA	NA	NA	NA	NA	NA	NA	NA	NA	NA	NA	NA
SPTBN1|Q01082	NA	NA	NA	NA	NA	NA	NA	NA	NA	NA	NA	NA	NA	NA	NA	NA	863.7	730.8	623.1	1177.3	644.8	1339.1	1011.2	756.8	720.5	1047.2	644.2	1256.3	990.8	855.3	943.3	918.2	37.5	22	30.5	35.9	21	42.6	33.8	34.2	28.1	54.8	58.5	42	67.1	29.7	40.1	36.2	NA
S100A9|P06702	238.8	145.2	115.1	2075	560.8	105.3	52.4	156.2	1667.7	1310.6	91.5	88.1	225.6	147.1	156.7	221.6	344.3	134.1	636.1	198	424.3	1185.9	386	681.3	207.5	220.7	207.8	268	250.1	215.6	287.6	284.4	250	186.3	167.8	126.2	140.5	114.2	163.5	304.1	170.4	416.3	410.4	120.7	149.7	265.1	148.1	144.9	101.5
IGHV4-59|P01825	NA	NA	NA	NA	NA	NA	NA	NA	NA	NA	NA	NA	NA	NA	NA	NA	24.8	25	27.8	34	28.2	16.2	20.1	22.3	21	35.1	31.9	27.2	25.8	17.2	20	27.3	59.4	91.9	72	76.3	63.5	68.3	69.4	68.5	67.1	58.3	61.5	67.9	60	163.8	54.1	52.8	19.4
CD177|Q8N6Q3	564.1	792.9	1079.3	676.4	396.8	490.3	1012.2	386.8	347.2	581.1	556.1	746.3	279.5	375	518.6	562	339.2	290.7	703.6	332.9	324	251.7	185.8	201.3	947.2	261.8	189.4	535.9	447.8	284.8	356.6	372.6	668.2	401.7	483.4	606.3	1361.6	797.7	666.1	639.2	513	973.3	612.6	499.3	866.2	1070.8	615.6	653.4	567.2
EPB42|P16452	NA	NA	NA	NA	NA	NA	NA	NA	NA	NA	NA	NA	NA	NA	NA	NA	NA	NA	NA	NA	NA	NA	NA	NA	NA	NA	NA	NA	NA	NA	NA	NA	NA	NA	NA	NA	NA	NA	NA	NA	NA	NA	NA	NA	NA	NA	NA	NA	NA
AP2A1|O95782	621.7	524.4	658.5	875	652.5	682.8	601	677.2	710.6	699.9	730.2	642.7	648.3	665.7	684	607.9	570	552	487.7	538.4	549.7	635	556.5	553.5	582	495.2	507.2	473	572.5	663.7	608.8	559	451.5	400.9	340.6	458.2	487.8	286.1	490.9	451.1	515.3	525.4	494.3	442	480.3	309.3	482.1	458.6	439.2
TINAGL1|Q9GZM7	40.2	45.1	50.1	63.4	55.6	46.3	45.5	48.3	36.5	43.1	37.6	40.3	43.1	43.6	44	44.6	59.2	52.2	87.1	67.9	74.8	80.1	62.2	57.3	44.6	104.4	77.3	77	55.3	51.2	63.8	55.2	50.4	38.2	32.5	39.1	47.4	67.4	35.5	39.7	38.6	50.2	41	46.7	47.6	39.4	39.1	47.8	123.4
B3GAT3|O94766	696.9	474.7	879.7	1000.6	763.7	664	822.5	894.3	760.9	703.9	975.7	858.8	586.8	922.8	688.8	767	616	650.1	451.6	778.2	568.5	678	608.7	575	676.2	531.6	600.6	597.5	700.7	1033.3	548.1	543.4	642.1	720.3	572.4	613.4	738.8	728.5	714.6	577.4	675	770.2	806.5	756.2	737.6	579	634.6	667	667
THBS3|P49746	22.8	13.2	24.9	26.2	11.6	30.8	18.2	26.8	15.5	17.9	21.9	25.5	17.9	19	22.3	24.5	302	346.2	202	270.4	324.8	345.6	289.9	286.2	342.3	268.5	280	231.4	304	312.6	310	274.2	NA	NA	NA	NA	NA	NA	NA	NA	NA	NA	NA	NA	NA	NA	NA	NA	124.9
CRHBP|P24387	302.6	298.5	274.7	533.5	304	191.6	297.2	457.3	412.7	306.3	280.4	398.3	304	330.6	294.8	281.8	74.4	58.6	68.8	81.2	51.6	90.2	72.6	82.6	63.7	88.9	66.4	117.1	105.2	67.1	70.3	66.3	179.5	202.9	163.6	204.7	234.2	195.4	281.6	134.5	162.3	205.9	177.2	134.9	182.4	155.8	147.8	171.2	137.3
JAM3|Q9BX67	810.8	721	951.6	1073.4	763.6	899.1	690.6	959.7	752.8	1009.3	881.2	894.9	861.9	987.8	897.1	851.8	951.1	1127.6	692	1073.3	918	1276.8	814.3	992	1133.1	925.3	928.3	995.2	987.5	1009.6	1004	956.2	1071.9	941.1	944.6	999.2	1320.4	1201.1	983.7	760.6	864.3	1085.1	1118.2	1143.5	1098.4	942.1	1082.2	1082.3	1006.6
SRPX|P78539	1049.5	1076	1080.5	1803.8	1183.4	730	1162	1353.7	1294.2	1657.2	1053.6	1209.7	1024.9	1353.9	932.8	982.5	813.4	1061.8	576.7	1055.4	786.6	739.3	690.7	870.2	1053.8	1022.1	810.3	1496.1	811.2	948.2	748	780.2	958.3	742.7	983.7	823.4	1362.4	1207.3	908.6	757.9	644	621.6	1580.2	804.6	694.8	1131.1	778.3	808.7	718
SAA2|P0DJI9	631.6	367.7	142.6	197.7	817.4	477	235.7	757.9	395.4	505.1	63.5	239.8	318.8	134.6	566.9	673.4	239.1	125.2	139.6	146.5	117.2	177.6	313	60.7	106.1	466.8	115.3	211.4	79	31.3	223.3	293.3	687	280.3	650.7	464.9	259.8	3683	553.3	187.4	570.2	7337.1	405.1	328	477.4	322.9	692.4	789.3	628.1
ULBP2|Q9BZM5	284.6	171.8	259.8	138.2	322.9	279	439.2	242.5	353.2	181	464.4	338.9	300.1	370.1	301.3	303.4	102	199.8	107.1	167.3	187.2	187.3	70.2	200	181.5	129	119.6	90.9	163.8	95.4	125.6	131.2	188.9	264	157.3	207.6	269.4	129	221.6	117.9	137.5	157	208.2	150.9	215.6	98.4	212.5	228.4	43.1
C14orf37|Q86TY3	1640.7	1033	1915	1964.3	1680.6	1920.6	1839.4	1345	1823.6	1860.9	2110.1	2424	1122.9	2026.4	1617.5	1648.1	1016.5	1381.1	552.8	1192.3	1192.4	901.1	868.1	1215.1	1201.4	722.7	970	692.9	1130.7	1399.3	1043.2	1043.2	760.7	725.4	700.3	678.6	941.5	772.2	656.5	499.1	614.3	865	826.2	935.1	839.1	566.8	767.8	750.4	1028.5
ADAM17|P78536	170.5	134.3	176.1	226.3	174.1	139.6	190.1	204	169	166.8	183.4	184.4	178.2	148.9	163.8	146.9	163.1	169.9	155.5	191.3	190.5	225.3	188.9	179.2	195.3	173.8	177.1	229.7	200.5	190.3	150.8	191.8	211.1	179.4	150.4	191.7	218.2	242.5	274.8	179.5	195.4	250.6	213.3	204.4	221.3	190.4	204.5	194.2	195.9
HLA-C|P30504	NA	NA	NA	NA	NA	NA	NA	NA	NA	NA	NA	NA	NA	NA	NA	NA	NA	NA	NA	NA	NA	NA	NA	NA	NA	NA	NA	NA	NA	NA	NA	NA	NA	NA	NA	NA	NA	NA	NA	NA	NA	NA	NA	NA	NA	NA	NA	NA	NA
GNAI2|P04899	NA	NA	NA	NA	NA	NA	NA	NA	NA	NA	NA	NA	NA	NA	NA	NA	65.2	49.5	42.1	58.4	69.4	49.2	69.5	70.1	63.4	59.4	50.7	45.4	59.4	54	57.7	41.7	67.2	73.4	59.2	65.7	102.4	72	73.4	52.6	44	97	78.3	83	65.1	61.7	71.8	63.7	101.3
SDCBP|O00560	193.9	121.4	217.1	764.2	256.6	145.7	201	510.2	364.7	262.6	179.7	240.6	249.6	225.5	240.2	207.8	103.1	55.8	92.6	115.8	79.6	119.7	80.2	112.6	72	99.2	88	114.6	97.2	87.8	97.2	83.6	88.5	59.1	54.4	71.8	113.2	49.6	113.8	53.6	101.9	121.4	106.6	55.3	85.7	63.3	84.6	84.5	129.5
ADIPOQ|Q15848	142.7	114.1	98.9	93.3	147.8	130.8	103.5	134.9	80.6	141	86.5	92.7	132.1	124.6	144.5	147.2	72.5	79.1	97.9	55	63.8	51.5	65.2	106.6	45.6	76.1	107.5	65.1	67.3	40.9	82.4	78	158.6	140.2	117.6	195.1	112.7	92.3	189.5	143.2	177.9	113.2	197.3	128.7	170.4	144.5	169.4	188	183.5
NXPH1|P58417	682.5	529.9	704.9	890.8	656.9	697.3	901.1	865.2	703.7	811.4	895.7	998.2	611.5	1002.9	649.7	712.2	603.6	1054.8	447.4	883.4	825	710.1	600.6	915.8	903.9	445.1	649.2	496.8	719.9	916.9	644.1	700.6	567	655.4	548	540.6	691.5	668.5	443.6	468.6	436.5	626.4	669	636.9	755.2	489.1	571.3	571.9	609
CBLN2|Q8IUK8	145.7	129.8	158.4	148.8	152.6	177.2	135.1	160	202.8	134.8	167.8	194.2	131.2	173.5	151	134.4	118.8	161.3	64.3	113.5	141.9	125.3	85.2	120.5	149	111.5	113.5	90.3	106.2	169.4	134.3	131.6	255.4	272.5	250.6	293.5	346.5	284.6	253.6	199.3	249.8	269.3	290.3	269.7	270.1	233.6	279	249.2	153.7
RGN|Q15493	373.6	364.6	488.8	428.7	328	447.8	483.3	244.1	379.8	489.6	428.3	462.9	322.5	455.2	386.2	377	NA	NA	NA	NA	NA	NA	NA	NA	NA	NA	NA	NA	NA	NA	NA	NA	58.8	42.5	42.2	62.8	51	75.9	50.7	51.5	60.5	44.4	71.3	53	54.1	51.4	56.6	57.9	37.4
DBH|P09172	NA	NA	NA	NA	NA	NA	NA	NA	NA	NA	NA	NA	NA	NA	NA	NA	146.9	144.9	263.6	94	184	183	126.6	120	152.2	146.6	307.3	196.4	147.6	138.2	141.6	150.4	149.7	128.5	157.5	230.6	82.6	47.8	113.6	70.1	107.2	148.9	104.7	79.2	129.1	70.6	139.3	139	106.8
ADAMTSL4|Q6UY14	141.5	174.4	146.5	143.6	152.8	152.6	165.5	156.1	149.1	165.9	152	145.9	147.1	137	154.1	167.6	102.3	98.6	86.3	121.6	115.3	108.8	61.1	110.6	112.8	94.2	94.2	92.1	110.1	133	113.6	100	150.5	130.8	164.9	150.4	128.5	134.9	399.8	252	147.3	156.7	148.1	122.2	151.3	185.5	145	164.2	49.2
C1QTNF4|Q9BXJ3	219.3	144.8	284	324.6	234.9	239.5	288.9	263.6	266.4	286.8	292	324.7	165.9	314.5	218.2	230.5	420.5	515.6	363.9	541.1	495.3	398.7	420.9	512.8	520.1	455	389.9	393.3	495.6	584.9	475.9	441.4	457.5	481.4	333.6	384.9	569.6	500	410.5	286.8	385.8	415.6	514.9	484	444.6	271	398.2	449.1	190.7
MIF|P14174	392.5	222.6	470.9	382.1	336	487.7	393.7	392.1	365.8	559.1	500.7	338.8	529.2	554	442.6	331.2	719.2	733.9	452	935.4	775.1	1021.5	715.4	728.8	1059.4	528.5	648.8	612.8	991.3	957.2	812.4	548.3	36.8	18.4	19.7	15.4	24.4	34.3	15.9	24.1	23.3	29.7	33.9	29.8	45.3	25.3	30.5	28.1	55.1
C1QL2|Q7Z5L3	41.4	31.3	43.3	43.6	35.3	39.8	35.3	40.5	35.7	49.8	48.4	45.7	28	44.3	34.5	27.4	NA	NA	NA	NA	NA	NA	NA	NA	NA	NA	NA	NA	NA	NA	NA	NA	NA	NA	NA	NA	NA	NA	NA	NA	NA	NA	NA	NA	NA	NA	NA	NA	NA
[truncated: 1,792 more rows]
[truncated: 207 more columns]

## Sheet: 4. Post-regression Prot. Table
SUPPLEMENTAL TABLE 4: POST-REGRESSION PROTEIN TABLE
[truncated: 1,841 more rows]
[truncated: 140 more columns]

## Sheet: 5. TMT-MS ANOVA Table 
SUPPLEMENTAL TABLE 5: TMT MS ANOVA TABLE
[truncated: 1,842 more rows]

[truncated: 10 more sheets: 6. WGCNA Kme Table, 7. Module GO Terms and p-values, 8. Cell Type Marker List, 9. SRM Peptide CVs, 10. SRM Ratio Pre-Regression, 11. SRM Ratio Post-Regression, 12. SRM-TMT Correlation, 13. SRM Protein Culled List, 14. SRM ANOVA Table, 15. ROC-AUC Analysis Table]
